# Supplementary material for: A transcriptomics resource reveals a transcriptional transition during ordered sarcomere morphogenesis in flight muscle
Source: eLife. 2018 May 30;7:e34058. doi: 10.7554/eLife.34058 (PMC6005683; doi:10.7554/eLife.34058)
Supplement: Supplementary file 1. — The file includes multiple tabs containing the raw or input counts data from bioinformatics analysis, as well as a key to all original data provided in the supplementary tables. This table includes mRNA-Seq counts data, DESeq2 normalized counts data and standard normal counts data used for Mfuzz clustering for wild-type and salmIR IFM time points. The averaged core expression profiles for each Mfuzz cluster are also listed. [file elife-34058-supp1.xlsx]

## Sheet: Contents
Spletter et al., A systematic transcriptomics resource and its analysis reveal a transcriptional transition required for ordered sarcomere morphogenesis in flight muscles
Supplementary Data Contents
Table	Related Figure(s)	Tab Name	Data Summary
Supplementary File 1	Figure 2	Timecourse raw data	IFM full timecourse DESeq2 normalized counts and raw feature counts
	Figure 2	Timecourse Mfuzz data	IFM full timecourse average DESeq2 normalized counts, standard normalized counts used as Mfuzz input, Mfuzz cluster and cluster membership value alpha and DESeq2 pairwise differential expression between IFM 72vs30hAPF
	Figure 3	Mfuzz core profiles	Mfuzz cluster, number of genes per cluster, stability score for each cluster, average core gene (alpha>0.8) standard normal count values
	Figure 6	SalmIR Mfuzz data	IFM 4 point timecourse average DESeq2 normalized counts and standard normalized counts used as Mfuzz input, salmIR 4 point timecourse average DESeq2 normalized counts and standard normalized counts used as Mfuzz input
Supplementary File 2	Figure 4	IFM72vs30APF down	GOElite analysis results for GO enrichment and custom gene set enrichments in the set of genes downregulated (log2FC<-2) from 30 to 72h APF
	Figure 4	IFM72vs30APF up	GOElite analysis results for GO enrichment and custom gene set enrichments in the set of genes upregulated (log2FC>2) from 30 to 72h APF
	Figure 6	Wtvssalm down	GOElite analysis results for GO enrichment and custom gene set enrichments in the set of genes downregulated (log2FC<-2) in salmIR IFM at 24h, 30h, 72h APF and 1d adult
	Figure 6	Wtvssalm up	GOElite analysis results for GO enrichment and custom gene set enrichments in the set of genes upregulated (log2FC>2) in salmIR IFM at 24h, 30h, 72h APF and 1d adult
	Figure 3	Mfuzz Clusters	GOElite analysis results for GO enrichment and custom gene set enrichments in the Mfuzz clusters
	Figure 3, 4, 6	Custom Gene Sets	Lists of all genes included in each custom gene set used for GOElite enrichment analysis
Supplementary File 3	Figure 5, 7, 8	Sheet1	Table of actual measurements for sarcomere length, myofibril width etc. as displayed in plots in figure panels
Supplementary File 4	Figure 4	DESeq2 pairwise WT timecourse	DESeq2 differential expression log2FC, pvalue and padj for sequential timepoints in the IFM timecourse
	Figure 6	Wtvssalm_24hAPF	DESeq2 differential expression analysis for WT IFM vs salmIR IFM at 24h APF
	Figure 6	Wtvssalm_30hAPF	DESeq2 differential expression analysis for WT IFM vs salmIR IFM at 30h APF
	Figure 6	Wtvssalm_72hAPF	DESeq2 differential expression analysis for WT IFM vs salmIR IFM at 72h APF
	Figure 6	Wtvssalm_1d adult	DESeq2 differential expression analysis for WT IFM vs salmIR IFM at 1d adult
	Figure 4	WTIFM_72vs30h	DESeq2 differential expression analysis for WT IFM 72h APF vs 30h APF
	Figure 6	salmIFM_72vs30h	DESeq2 differential expression analysis for salmIR IFM 72h APF vs 30h APF
Supplementary File 5	Figure 1	Figure 1	Myofiber lengths in control w- development
	Figure 5	Figure 5	Developmental myofiber length, myofibril width, sarcomere length, myofiber cross sectional area, myofibril number and developmental twitch events in w-
	Figure 6	Figure 6	muscle fluorescence/bead fluorescence for salmIR vs control; muscle fluorescence/bead fluorescence for developmental timecourses for Mhc-GFP, Unc-89-GFP, Fln-GFP, Strn-Mlck-GFP and Mef2-Gal4>UAS-GMA-GFP
	Figure 7	Figure 7	Myofibril width, sarcomere length, developmetal twitches and flight data in Act88F x w- (control) vs salmIR
	Figure 8	Figure 8	Myofiber length, myofibril width and sarcomere length in Strn mutants (wild-type values from w- from Figure 5)

## Sheet: Timecourse raw data
FBgn	Symbol	normalized counts (DESeq2)																				raw counts
		Myoblast 1	Myoblast 2	Wing disc hinge	IFM 16hAPF 1	IFM 16hAPF 2	IFM 16hAPF 3	IFM 24hAPF 1	IFM 24hAPF 2	IFM 24hAPF 3	IFM 30hAPF 1	IFM 30hAPF 2	IFM 48hAPF 1	IFM 48hAPF 2	IFM 48hAPF 3	IFM 72hAPF 1	IFM 72hAPF 2	IFM 90hAPF 1	IFM 90hAPF 2	IFM 1d adult 1	IFM 1d adult 2	Myoblast 1	Myoblast 2	Wing disc hinge	IFM 16hAPF 1	IFM 16hAPF 2	IFM 16hAPF 3	IFM 24hAPF 1	IFM 24hAPF 2	IFM 24hAPF 3	IFM 30hAPF 1	IFM 30hAPF 2	IFM 48hAPF 1	IFM 48hAPF 2	IFM 48hAPF 3	IFM 72hAPF 1	IFM 72hAPF 2	IFM 90hAPF 1	IFM 90hAPF 2	IFM 1d adult 1	IFM 1d adult 2
FBgn0029514	312	696.677	716.138	665.516	505.937	324.479	524.629	623.282	470.884	549.562	892.572	1488.96	1335.55	1267.64	1391.16	1049.09	1306.08	915.793	1520.24	1549.07	1649.18	978	356	687	640	1211	1332	368	1792	1970	1870	2935	295	1656	1799	611	954	440	414	544	780
FBgn0010339	128up	2890.71	2265.09	2332.7	4290.98	1817.99	3442.38	4261.35	2758.82	2507.34	5179.31	4277.64	8556.59	5330.84	4547.76	1493.79	1351.26	1057.32	1314.6	1022.27	843.621	4058	1126	2408	5428	6785	8740	2516	10499	8988	10851	8432	1890	6964	5881	870	987	508	358	359	399
FBgn0020238	14-3-3epsilon	66913.1	64444.3	65471.5	29957	39183.7	42715.1	18371.6	25598.5	27809.5	15501.2	25714	8719.57	10045.5	10296.5	5501.28	6008.8	9035.13	6686.84	14627.8	16952.8	93933	32036	67585	37895	146239	108451	10847	97418	99688	32476	50687	1926	13123	13315	3204	4389	4341	1821	5137	8018
FBgn0004907	14-3-3zeta	25057.6	25255.9	25813.7	31065.3	27282	33341.1	39182.1	35140.7	38334	54876	50628.6	52951.3	74192.3	63128.2	75565.4	66651.3	58329.8	89646.3	47881.5	57112.5	35176	12555	26647	39297	101820	84651	23134	133732	137415	114969	99798	11696	96922	81635	44010	48684	28025	24413	16815	27012
FBgn0010340	140up	165.265	173	146.278	135.971	179.522	295.005	301.479	276.959	275.618	588.525	722.917	2168.58	2826.93	1712.08	1327.24	1093.88	917.875	925.362	546.729	456.697	232	86	151	172	670	749	178	1054	988	1233	1425	479	3693	2214	773	799	441	252	192	216
FBgn0085813	18SrRNA-Psi:CR41602	194414	287903	311013	645.861	30661.8	27810	1028.08	19437.1	8512.91	3444.76	8508.1	2363.25	16982.3	10874.9	12087.7	14026	3761	2195.9	1193.12	506054	272920	143120	321053	817	114434	70608	607	73970	30516	7217	16771	522	22185	14063	7040	10245	1807	598	419	239344
FBgn0004364	18w	4741.39	4713.23	4660.55	2747.87	2832.16	1172.14	2130.68	2509.98	2604.7	2029.05	2703.46	5432.76	3336.75	4332.01	1890.42	2164.48	2202.07	2093.08	1788.26	1697.81	6656	2343	4811	3476	10570	2976	1258	9552	9337	4251	5329	1200	4359	5602	1101	1581	1058	570	628	803
FBgn0250848	26-29-p	14790.5	14650.6	14564.8	26729.3	20896.1	24596.9	33364.2	18623.5	22435	15626.7	21818.4	10625.6	11088	9655.4	4975.88	5225.7	5759.09	5621.94	4769.64	5543.79	20763	7283	15035	33812	77987	62450	19699	70874	80422	32739	43008	2347	14485	12486	2898	3817	2767	1531	1675	2622
FBgn0085771	28SrRNA-Psi:CR40741	58152.6	94910.3	103536	381.825	15057.9	18542	1034.85	16787.8	7831.12	4793.64	4159.95	3074.03	17819	5648.17	14446.9	7468.22	8375.35	5985.48	2084.4	302196	81635	47181	106878	483	56198	47077	611	63888	28072	10043	8200	679	23278	7304	8414	5455	4024	1630	732	142927
FBgn0085819	28SrRNA-Psi:CR41609	415184	636779	666073	480.64	12851.1	17348.6	1302.46	21097.5	13418.5	5198.4	3106.26	3232.49	74097.4	65060.6	23474.9	12629.6	11014.5	3921.77	1497.81	818027	582838	316550	687575	608	47962	44047	769	80289	48101	10891	6123	714	96798	84134	13672	9225	5292	1068	526	386895
FBgn0267515	28SrRNA-Psi:CR45855	66935.9	111540	126047	65.6137	5646.36	5687.81	69.4418	4780.83	2473.59	594.73	5739.71	90.5459	7990.89	11324.2	3442.6	18813.6	6271.1	334.159	996.641	698444	93965	55448	130116	83	21073	14441	41	18194	8867	1246	11314	20	10439	14644	2005	13742	3013	91	350	330337
FBgn0267519	28SrRNA-Psi:CR45859	223502	311657	355891	3813.5	25814.4	37741	5247.09	40680.7	12212.8	12793.4	11728	9543.54	44806.9	21358.5	46242.4	21472.3	21835.4	763.791	1102	723116	313753	154928	367380	4824	96343	95822	3098	154815	43779	26803	23118	2108	58534	27620	26932	15684	10491	208	387	342006
FBgn0267520	28SrRNA-Psi:CR45860	11544.3	17187.3	18964.8	8.6958	2211.07	3773.62	16.937	3604.94	1466.24	253.93	399.761	36.2184	2572.03	2081.72	746.897	833.757	235.192	998.804	139.53	51689.2	16206	8544	19577	11	8252	9581	10	13719	5256	532	788	8	3360	2692	435	609	113	272	49	24447
FBgn0260793	2mit	14.9593	22.1278	27.1244	102.769	1027.29	538.808	133.802	687.931	662.822	80.1883	120.233	4.5273	41.3362	72.69	496.214	123.215	957.42	135.867	210.718	177.604	21	11	28	130	3834	1368	79	2618	2376	168	237	1	54	94	289	90	460	37	74	84
FBgn0052016	4E-T	454.479	476.755	544.425	490.917	1602.03	713.684	370.921	584.137	581.364	281.614	253.655	249.001	493.738	378.143	398.345	395.658	368.399	488.386	367.333	435.554	638	237	562	621	5979	1812	219	2223	2084	590	500	55	645	489	232	289	177	133	129	206
FBgn0053100	4EHP	3607.33	4156.01	4112.25	1288.56	2534.74	4287.62	1383.75	1998.89	1912.31	2627.6	2888.63	2032.76	2862.91	2630.76	2175.45	2334.25	2397.71	1766.27	1759.78	2241.2	5064	2066	4245	1630	9460	10886	817	7607	6855	5505	5694	449	3740	3402	1267	1705	1152	481	618	1060
FBgn0004168	5-HT1A	27.7816	36.2092	29.0618	16.6011	247.044	294.217	47.4237	172.377	190.533	35.7983	70.0088	76.964	58.9423	99.7554	370.873	105.418	976.152	315.798	182.243	283.321	39	18	30	21	922	747	28	656	683	75	138	17	77	129	216	77	469	86	64	134
FBgn0263116	5-HT1B	4.98644	18.1046	7.74982	7.90527	76.6317	58.2921	18.6307	49.4007	45.1924	12.8874	14.712	18.1092	10.7168	17.0126	63.5292	13.6906	97.8234	22.0324	37.0181	6.34301	7	9	8	10	286	148	11	188	162	27	29	4	14	22	37	10	47	6	13	3
FBgn0087012	5-HT2A	12.8223	10.0581	8.71855	52.9653	96.9954	115.796	62.667	105.371	109.354	76.8471	47.6872	226.365	81.1414	85.8361	362.288	121.846	1250.89	1347.65	2799.14	1949.42	18	5	9	67	362	294	37	401	392	161	94	50	106	111	211	89	601	367	983	922
FBgn0261929	5-HT2B	40.6039	6.03487	25.1869	18.9726	101.818	127.218	23.7118	77.2543	89.8269	30.0706	33.9898	0	17.6061	34.7984	54.9442	31.4884	47.871	33.0486	31.323	21.1434	57	3	26	24	380	323	14	294	322	63	67	0	23	45	32	23	23	9	11	10
FBgn0004573	5-HT7	4.27409	12.0697	11.6247	11.8579	102.89	123.28	10.1622	69.3712	77.2734	17.1832	40.5848	18.1092	18.3716	29.3853	142.511	68.453	243.518	99.1459	187.938	156.461	6	6	12	15	384	313	6	264	277	36	80	4	24	38	83	50	117	27	66	74
FBgn0267514	5.8SrRNA-Psi:CR45854	32.768	42.2441	41.6553	0	0	0.393865	0	0.26277	0	0	0	0	0	0	0	10.9525	0	0	0	209.319	46	21	43	0	0	1	0	1	0	0	0	0	0	0	0	8	0	0	0	99
FBgn0267523	5.8SrRNA-Psi:CR45863	109.702	146.848	154.028	0.790527	103.158	99.254	0	28.6419	26.5017	2.38656	14.712	0	56.6459	15.466	0	12.3215	8.32539	7.34414	2.84755	767.505	154	73	159	1	385	252	0	109	95	5	29	0	74	20	0	9	4	2	1	363
FBgn0259178	5PtaseI	485.11	470.72	523.113	439.533	378.872	265.071	360.759	237.544	291.519	250.111	260.25	529.694	458.525	485.631	549.442	620.184	578.615	664.645	572.357	701.96	681	234	540	556	1414	673	213	904	1045	524	513	117	599	628	320	453	278	181	201	332
FBgn0041707	7B2	106.14	64.3719	69.7484	117.789	501.322	514.782	108.397	400.198	388.878	66.8236	339.898	244.474	166.876	275.294	882.541	512.028	1481.92	492.058	748.905	587.786	149	32	72	149	1871	1307	64	1523	1394	140	670	54	218	356	514	374	712	134	263	278
FBgn0052208	825-Oak	0.712349	0	0.968728	7.11474	50.6412	109.495	0	7.35756	8.92689	1.43193	2.02924	0	1.53097	0	317.646	1014.47	35.3829	741.759	8.54264	0	1	0	1	9	189	278	0	28	32	3	4	0	2	0	185	741	17	202	3	0
FBgn0000008	a	2748.95	3482.12	3178.4	1266.42	1404.02	753.464	1094.13	1744.27	1690.53	6585.94	4871.7	8425.3	7650.25	9865.73	1222.51	2132.99	926.2	734.414	293.297	327.722	3859	1731	3281	1602	5240	1913	646	6638	6060	13798	9603	1861	9994	12758	712	1558	445	200	103	155
FBgn0028965	A16	2419.85	2196.69	2230.01	1747.86	1167.16	1981.93	1817.34	1652.03	1623.86	1535.03	1820.23	1702.26	1241.62	1420.55	992.429	1406.02	678.52	1248.5	1267.16	1097.34	3397	1092	2302	2211	4356	5032	1073	6287	5821	3216	3588	376	1622	1837	578	1027	326	340	445	519
FBgn0052062	A2bp1	7383.5	8933.61	8906.48	10464.2	15444.5	26442.1	7542.05	9366.43	9099.29	5051.86	5286.18	6283.89	5975.37	5665.95	13842.5	8069.24	13753.6	13278.2	10812.1	9905.67	10365	4441	9194	13237	57641	67135	4453	35645	32618	10584	10420	1388	7806	7327	8062	5894	6608	3616	3797	4685
FBgn0023130	a6	553.495	521.01	542.488	707.522	343.235	168.18	425.119	194.712	251.906	264.43	576.812	371.238	282.464	361.903	479.044	460.004	389.212	517.762	541.034	501.098	777	259	560	895	1281	427	251	741	903	554	1137	82	369	468	279	336	187	141	190	237
FBgn0027885	Aac11	7515.28	7310.23	7313.9	5899.7	5304.2	6592.12	6383.56	5615.92	5774.58	6994.04	6835.5	5455.39	5588.04	5519.8	2354.01	2608.06	1998.09	2192.23	2349.22	1962.11	10550	3634	7550	7463	19796	16737	3769	21372	20700	14653	13474	1205	7300	7138	1371	1905	960	597	825	928
FBgn0031791	AANATL2	3.56174	0	3.87491	23.7158	38.3159	68.5326	3.3874	48.6124	57.7458	29.5933	110.086	40.7457	42.8671	51.0377	588.933	653.041	1009.45	749.103	931.148	1596.33	5	0	4	30	143	174	2	185	207	62	217	9	56	66	343	477	485	204	327	755
FBgn0031851	Aatf	1145.46	1563.03	1442.44	1792.92	791.772	1528.59	1465.05	1371.4	1526.5	1314.99	2075.91	1245.01	1176.55	1187.01	487.629	694.113	522.418	407.6	358.791	439.782	1608	777	1489	2268	2955	3881	865	5219	5472	2755	4092	275	1537	1535	284	507	251	111	126	208
FBgn0027094	Aats-ala	11178.9	12443.9	12284.4	7543.21	3501.48	3662.95	8880.08	5427.51	5361.99	15099.3	18456.5	16959.3	13010.9	13110.5	1902.44	2701.15	2455.99	1766.27	3140.84	3074.25	15693	6186	12681	9542	13068	9300	5243	20655	19221	31634	36381	3746	16997	16954	1108	1973	1180	481	1103	1454
FBgn0028962	Aats-ala-m	728.021	744.3	809.856	973.139	596.173	682.962	1500.62	949.913	994.233	2706.36	2451.32	8511.32	7455.06	7224.15	4761.26	3628.01	3960.81	3962.17	2716.56	1896.56	1022	370	836	1231	2225	1734	886	3615	3564	5670	4832	1880	9739	9342	2773	2650	1903	1079	954	897
FBgn0027093	Aats-arg	1473.85	1100.36	1142.13	1745.48	1090.53	912.192	1598.85	1076.83	1110.28	1824.28	840.106	3010.65	2837.65	2263.44	1718.72	1406.02	1142.66	1457.81	740.362	995.853	2069	547	1179	2208	4070	2316	944	4098	3980	3822	1656	665	3707	2927	1001	1027	549	397	260	471
FBgn0086443	Aats-asn	6847.1	7766.87	7781.79	6209.59	2947.11	3473.1	6376.79	3773.11	4123.95	6578.78	10963	7298	5590.34	5916.5	2065.56	2629.96	7417.93	2379.5	3385.73	3249.74	9612	3861	8033	7855	10999	8818	3765	14359	14783	13783	21610	1612	7303	7651	1203	1921	3564	648	1189	1537
FBgn0002069	Aats-asp	2716.19	3091.86	3164.83	1385	1087.58	506.117	1324.47	1524.06	1537.66	4765.95	9906.76	3952.33	6475.23	8179.17	3209.08	5024.45	3883.8	2577.79	2579.88	3475.97	3813	1537	3267	1752	4059	1285	782	5800	5512	9985	19528	873	8459	10577	1869	3670	1866	702	906	1644
FBgn0027091	Aats-cys	1943.29	1800.4	1681.71	2084.62	1424.39	1578.22	2039.22	1513.29	1457.32	2158.4	3213.3	2308.92	1951.22	1977.32	885.975	962.449	1200.94	1406.4	2050.23	1947.31	2728	895	1736	2637	5316	4007	1204	5759	5224	4522	6334	510	2549	2557	516	703	577	383	720	921
FBgn0027090	Aats-gln	5273.52	5008.94	5217.57	3498.08	1569.61	2013.05	3482.25	2303.44	2408.03	4749.25	6445.89	7162.18	6041.97	6366.56	4440.18	4680.81	4683.03	4718.61	4083.38	4021.47	7403	2490	5386	4425	5858	5111	2056	8766	8632	9950	12706	1582	7893	8233	2586	3419	2250	1285	1434	1902
FBgn0005674	Aats-glupro	9950.09	10072.2	10445.8	8833.35	3736.47	3100.11	12409.8	7648.44	7488.27	19502	19637.5	21568	20510.4	20668.7	18493.9	15102.1	23327.8	15073.9	9402.6	7036.52	13968	5007	10783	11174	13945	7871	7327	29107	26843	40858	38709	4764	26794	26728	10771	11031	11208	4105	3302	3328
FBgn0027088	Aats-gly	9554.73	9321.86	9294.94	7143.99	3473.35	3675.16	6698.59	4817.88	5371.76	8382.06	9395.39	10535	8775.52	9596.63	1828.61	2595.74	2374.82	1960.89	2266.65	2224.28	13413	4634	9595	9037	12963	9331	3955	18335	19256	17561	18520	2327	11464	12410	1065	1896	1141	534	796	1052
FBgn0027087	Aats-his	5081.18	7809.12	7890.29	3127.32	1631.24	2991.41	3019.87	2089.28	2170.07	5367.37	10040.7	7578.7	5630.14	6431.52	2884.57	3173.48	4462.41	3176.34	3513.87	4336.51	7133	3882	8145	3956	6088	7595	1783	7951	7779	11245	19792	1674	7355	8317	1680	2318	2144	865	1234	2051
FBgn0027086	Aats-ile	2374.97	2025.7	2109.89	3547.09	2357.1	1331.66	3922.61	2867.87	2449.32	6844.64	3594.8	5296.94	6609.96	5072.83	3907.9	2697.05	8928.98	2100.43	1403.84	1224.2	3334	1007	2178	4487	8797	3381	2316	10914	8780	14340	7086	1170	8635	6560	2276	1970	4290	572	493	579
FBgn0027085	Aats-leu	445.93	380.197	422.365	878.276	392.805	370.627	862.094	542.882	529.197	1779.89	1776.6	4300.93	4617.4	4407.02	1358.15	1178.76	1431.97	1340.31	1110.54	896.479	626	189	436	1111	1466	941	509	2066	1897	3729	3502	950	6032	5699	791	861	688	365	390	424
FBgn0027084	Aats-lys	9757.75	10601.2	10332.5	5875.99	3270.25	4351.03	6244.68	4389.83	4570.57	11247.4	18372.8	11010.4	9198.83	9683.23	5367.36	5751.42	4431.19	6169.08	4604.48	4285.76	13698	5270	10666	7433	12205	11047	3687	16706	16384	23564	36216	2432	12017	12522	3126	4201	2129	1680	1617	2027
FBgn0027083	Aats-met	377.545	329.906	305.149	599.219	483.637	612.46	1219.47	799.346	766.597	1455.8	2013.01	4966.44	4389.29	4686.96	999.297	1204.77	661.869	679.333	586.594	310.808	530	164	315	758	1805	1555	720	3042	2748	3050	3968	1097	5734	6061	582	880	318	185	206	147
FBgn0020766	Aats-phe	384.668	394.278	392.335	3700.46	1401.07	2608.18	5199.66	3766.54	4843.68	4069.08	4592.17	11318.2	9991.11	9303.55	16122.7	13570.1	15410.3	22047.1	17364.3	17861.9	540	196	405	4681	5229	6622	3070	14334	17363	8525	9052	2500	13052	12031	9390	9912	7404	6004	6098	8448
FBgn0027082	Aats-pro	550.646	476.754	491.145	330.44	150.316	227.654	574.165	297.193	315.51	613.345	896.925	1924.1	1904.53	1898.45	559.744	851.555	493.28	488.386	338.858	310.808	773	237	507	418	561	578	339	1131	1131	1285	1768	425	2488	2455	326	622	237	133	119	147
FBgn0021750	Aats-ser	736.569	516.987	521.176	901.201	422.814	454.127	1227.93	620.137	643.015	1996.59	3330.49	7049	6518.1	6421.46	3719.03	4364.56	1916.92	3499.48	1178.88	877.45	1034	257	538	1140	1578	1153	725	2360	2305	4183	6565	1557	8515	8304	2166	3188	921	953	414	415
FBgn0027081	Aats-thr	11017.2	12116	11788.5	8166.14	4247.97	4548.75	8615.86	5306.9	5869.43	12098.9	14401.5	20386.4	17528.8	18500.4	5547.64	6611.19	5996.36	5346.54	6711.67	6393.76	15466	6023	12169	10330	15854	11549	5087	20196	21040	25348	28388	4503	22899	23924	3231	4829	2881	1456	2357	3024
FBgn0010803	Aats-trp	1633.42	1667.63	1703.02	1515.44	975.849	981.906	1983.32	1486.75	1451.46	2344.08	2332.61	2535.29	2308.7	2412.69	1450.87	1976.92	1527.71	1494.53	1036.51	1298.2	2293	829	1758	1917	3642	2493	1171	5658	5203	4911	4598	560	3016	3120	845	1444	734	407	364	614
FBgn0027080	Aats-tyr	5812.05	6276.26	6572.82	3241.16	2189.9	3133.99	3363.69	2841.07	3042.95	5667.59	8642.03	7121.44	6489.78	6585.4	3964.56	5353.02	4177.27	4476.26	5099.95	4325.94	8159	3120	6785	4100	8173	7957	1986	10812	10908	11874	17035	1573	8478	8516	2309	3910	2007	1219	1791	2046
FBgn0035064	Aats-tyr-m	577.003	478.766	456.271	545.464	326.087	373.384	692.724	521.073	560.442	1450.07	1872.99	4427.7	5062.92	5068.97	6553.81	5662.43	4853.7	7061.39	3562.28	3530.94	810	238	471	690	1217	948	409	1983	2009	3038	3692	978	6614	6555	3817	4136	2332	1923	1251	1670
FBgn0027079	Aats-val	3272.53	3733.57	3661.79	2628.5	1397.59	1109.12	2648.95	1747.94	1821.37	4123.02	7519.36	4740.08	3849.62	4260.1	1131.51	1289.65	1869.05	1270.54	2588.42	2222.17	4594	1856	3780	3325	5216	2816	1564	6652	6529	8638	14822	1047	5029	5509	659	942	898	346	909	1051
FBgn0023129	aay	200.17	299.732	361.335	1112.27	2338.07	3655.07	1158.49	1673.06	1397.34	1250.08	1306.32	1177.1	1514.13	1297.59	2826.19	1942.7	4510.28	4990.35	7076.15	7810.36	281	149	373	1407	8726	9280	684	6367	5009	2619	2575	260	1978	1678	1646	1419	2167	1359	2485	3694
FBgn0264442	ab	16995.9	36100.6	33979.1	1452.99	3306.42	5168.69	1653.05	2815.05	2586.29	1645.29	981.139	507.057	698.122	718.394	482.478	399.765	874.166	242.357	617.918	486.298	23859	17946	35076	1838	12340	13123	976	10713	9271	3447	1934	112	912	929	281	292	420	66	217	230
FBgn0035244	ABCB7	980.904	1104.38	1111.13	1015.04	588.135	712.896	1414.24	840.601	832.154	1358.43	1162.76	2032.76	1645.03	1702.03	8378.98	5958.15	7653.12	12683.3	7580.17	7180.29	1377	549	1147	1284	2195	1810	835	3199	2983	2846	2292	449	2149	2201	4880	4352	3677	3454	2662	3396
FBgn0000014	abd-A	17.8087	6.03487	8.71855	261.664	785.341	1003.17	313.335	893.155	861.724	318.844	306.416	31.6911	121.712	136.1	242.098	116.37	154.02	157.899	125.292	122.632	25	3	9	331	2931	2547	185	3399	3089	668	604	7	159	176	141	85	74	43	44	58
FBgn0000015	Abd-B	222.965	195.127	199.558	104.35	497.57	447.431	37.2614	481.657	315.51	115.509	55.2968	90.5459	83.4378	26.2921	109.888	38.3337	52.0337	36.7207	45.5607	23.2577	313	97	206	132	1857	1136	22	1833	1131	242	109	20	109	34	64	28	25	10	16	11
FBgn0020510	Abi	1807.94	1999.55	1956.83	1870.39	1995.1	1162.3	1620.87	1577.67	1617.44	1935.5	2708.02	1439.68	1082.4	1443.75	1107.47	1262.27	1090.63	1343.98	1295.63	1317.23	2538	994	2020	2366	7446	2951	957	6004	5798	4055	5338	318	1414	1867	645	922	524	366	455	623
FBgn0000017	Abl	3696.38	5021.01	4652.8	5962.95	5245.79	3406.93	5948.28	5440.65	5663	6495.73	5597.66	1788.28	1703.2	2609.88	2364.32	1900.25	2258.26	1814	1799.65	1412.38	5189	2496	4803	7543	19578	8650	3512	20705	20300	13609	11034	395	2225	3375	1377	1388	1085	494	632	668
FBgn0000018	abo	269.98	291.685	273.181	342.298	250.795	179.209	365.84	305.339	230.425	310.73	247.06	366.711	289.353	214.203	195.739	160.18	162.345	168.915	156.615	139.546	379	145	282	433	936	455	216	1162	826	651	487	81	378	277	114	117	78	46	55	66
FBgn0036372	Abp1	3088.03	3210.55	3179.36	2418.22	2328.69	1447.85	1343.11	1534.84	1696.95	729.809	1200.8	1140.88	1091.58	1228.77	551.159	965.187	859.597	785.823	1204.51	1765.47	4335	1596	3282	3059	8691	3676	793	5841	6083	1529	2367	252	1426	1589	321	705	413	214	423	835
FBgn0015331	abs	1148.31	1200.94	1123.72	1409.51	784.002	699.111	1730.96	1094.17	1119.21	1334.09	1594.98	733.422	685.109	768.658	518.536	778.995	387.131	367.207	535.339	657.559	1612	597	1160	1783	2926	1775	1022	4164	4012	2795	3144	162	895	994	302	569	186	100	188	311
FBgn0000022	ac	187.348	142.825	174.371	99.6064	201.225	132.733	16.937	60.4371	54.3983	1.90925	6.08773	0	12.2478	11.5995	5.15102	0	0	0	0	0	263	71	180	126	751	337	10	230	195	4	12	0	16	15	3	0	0	0	0	0
FBgn0022710	Ac13E	523.576	653.777	629.673	467.992	390.929	401.349	308.254	281.164	284.545	172.309	206.475	860.186	756.299	807.323	606.103	538.04	1515.22	1068.57	2283.73	2031.88	735	325	650	592	1459	1019	182	1070	1020	361	407	190	988	1044	353	393	728	291	802	961
FBgn0023416	Ac3	245.76	191.104	227.651	132.809	520.613	237.895	94.8473	352.637	292.635	72.074	69.5015	45.273	53.5839	94.3423	508.233	131.43	761.774	223.996	222.109	114.174	345	95	235	168	1943	604	56	1342	1049	151	137	10	70	122	296	96	366	61	78	54
FBgn0004852	Ac76E	76.9337	80.4649	86.2168	45.8506	168.536	103.193	447.137	422.534	377.44	987.557	458.101	511.585	407.238	489.498	6543.51	4760.22	8733.34	11893.8	5697.94	5998.38	108	40	89	58	629	262	264	1608	1353	2069	903	113	532	633	3811	3477	4196	3239	2001	2837
FBgn0024150	Ac78C	51.2891	52.3022	47.4677	72.7285	140.938	88.2258	40.6488	109.838	86.2003	51.0723	31.4532	108.655	118.65	183.272	185.437	179.347	599.428	135.867	324.62	359.437	72	26	49	92	526	224	24	418	309	107	62	24	155	237	108	131	288	37	114	170
FBgn0033246	ACC	3095.16	3810.01	3722.82	2214.27	1518.17	789.7	3536.45	2153.4	2122.09	3650.95	3747	4798.93	4915.94	5744.06	7087.8	4182.48	8285.85	7898.63	12392.5	9814.76	4345	1894	3843	2801	5666	2005	2088	8195	7607	7649	7386	1060	6422	7428	4128	3055	3981	2151	4352	4642
FBgn0012034	AcCoAS	305.598	394.278	367.148	363.642	626.987	404.106	269.299	336.345	367.397	200.471	248.582	117.71	156.924	218.07	1823.46	1592.22	4558.15	3194.7	9149.17	7106.29	429	196	379	460	2340	1026	159	1280	1317	420	490	26	205	282	1062	1163	2190	870	3213	3361
FBgn0000024	Ace	26.3569	36.2092	59.0924	121.741	1522.72	885.409	194.776	737.332	773.013	119.805	369.829	312.383	365.136	529.709	1813.16	918.639	3690.23	1013.49	2084.4	1890.22	37	18	61	154	5683	2248	115	2806	2771	251	729	69	477	685	1056	671	1773	276	732	894
FBgn0016122	Acer	204.444	120.697	123.028	1358.13	1445.29	1349.38	2931.8	2212.78	2184.3	3908.7	2024.68	8882.56	9906.9	10417.9	1138.37	1705.85	1188.45	1222.8	1147.56	1129.06	287	60	127	1718	5394	3426	1731	8421	7830	8189	3991	1962	12942	13472	663	1246	571	333	403	534
FBgn0027620	Acf1	4000.55	3305.1	3346.95	1873.55	1601.23	1330.08	1004.37	1132.01	1002.32	794.723	241.987	701.731	477.662	508.83	508.233	239.585	701.414	510.418	381.571	427.096	5616	1643	3455	2370	5976	3377	593	4308	3593	1665	477	155	624	658	296	175	337	139	134	202
FBgn0033749	achi	397.491	400.313	398.147	501.985	476.671	365.901	894.275	648.516	642.457	605.231	250.104	149.401	202.853	188.685	132.209	282.026	99.9047	190.948	145.225	124.746	558	199	411	635	1779	929	528	2468	2303	1268	493	33	265	244	77	206	48	52	51	59
FBgn0000028	acj6	55.5632	42.2441	45.5302	67.9853	327.159	572.286	233.731	310.331	310.488	253.452	113.638	18.1092	48.2255	44.078	89.2843	76.6673	85.3353	7.34414	14.2377	59.2015	78	21	47	86	1221	1453	138	1181	1113	531	224	4	63	57	52	56	41	2	5	28
FBgn0028484	Ack	2019.51	2715.69	2611.69	2079.09	1600.16	959.85	3060.52	2292.67	2208.57	3019.95	1827.33	2019.17	1443.7	1766.21	1921.33	1909.84	2570.47	2412.55	2611.2	2740.18	2835	1350	2696	2630	5972	2437	1807	8725	7917	6327	3602	446	1886	2284	1119	1395	1235	657	917	1296
FBgn0263998	Ack-like	6255.14	6258.16	6194.05	4884.67	3613.21	1761.37	3365.39	3068.36	3311.6	2574.14	2216.95	1652.46	1352.61	1608.46	654.179	814.59	936.607	749.103	723.277	748.476	8781	3111	6394	6179	13485	4472	1987	11677	11871	5393	4370	365	1767	2080	381	595	450	204	254	354
FBgn0263198	Acn	10546.3	9052.3	9007.23	6743.99	4613.98	3852.4	5060.78	5234.11	5520.17	4923.47	7608.64	4866.84	4492.63	5373.65	4129.4	4840.99	2666.21	5041.76	3647.71	2272.91	14805	4500	9298	8531	17220	9781	2988	19919	19788	10315	14998	1075	5869	6949	2405	3536	1281	1373	1281	1075
FBgn0010100	Acon	10445.2	9076.44	9615.59	11103.7	5537.04	3871.3	24628.1	10660.6	10939.9	55042.1	57698.4	330923	263274	276524	1359719	1053820	1165072	2172075	1358262	1269971	14663	4512	9926	14046	20665	9829	14541	40570	39216	115317	113734	73095	343931	357591	791913	769740	559768	591512	476994	600647
FBgn0034629	Acox57D-d	190.197	195.127	216.995	65.6137	78.7753	77.1976	57.5859	76.7288	73.9258	67.3009	30.4386	181.092	112.526	150.02	142.511	98.5723	126.962	51.409	461.302	505.327	267	97	224	83	294	196	34	292	265	141	60	40	147	194	83	72	61	14	162	239
FBgn0034628	Acox57D-p	469.438	380.197	439.802	562.065	346.182	254.043	457.3	376.549	526.966	342.71	211.041	1045.81	849.688	796.497	865.371	724.233	663.95	730.742	985.251	1370.09	659	189	454	711	1292	645	270	1433	1889	718	416	231	1110	1030	504	529	319	199	346	648
FBgn0014454	Acp1	121.099	78.4533	227.651	2.37158	0	0.393865	0	0	0.278965	0	5.0731	2010.12	2154.07	2343.87	594.084	4098.96	988.64	286.422	1856.6	1737.99	170	39	235	3	0	1	0	0	1	0	10	444	2814	3031	346	2994	475	78	652	822
FBgn0023415	Acp32CD	42.7409	40.2324	26.1557	39.5264	25.4546	69.7142	67.7481	95.3855	85.3634	50.595	157.266	226.365	112.526	168.579	6.86802	455.897	27.0575	11.0162	5.69509	21.1434	60	20	27	50	95	177	40	363	306	106	310	50	147	218	4	333	13	3	2	10
FBgn0011559	Acp36DE	23.5075	16.093	20.3433	11.0674	49.0336	51.2025	49.1174	74.8894	49.9348	45.3446	1.52193	0	3.82742	3.86649	10.302	2.73812	0	0	0	2.11434	33	8	21	14	183	130	29	285	179	95	3	0	5	5	6	2	0	0	0	1
FBgn0034153	Acp53C14b	3.56174	6.03487	6.78109	0	2.94737	4.33252	0	3.94155	3.06862	0.477311	4.05848	0	1.53097	1.5466	0	162.918	2.08135	3.67207	11.3902	8.45735	5	3	7	0	11	11	0	15	11	1	8	0	2	2	0	119	1	1	4	4
FBgn0020765	Acp65Aa	4.27409	4.02324	9.68728	6.32422	6.16269	9.84663	23.7118	11.0363	10.6007	20.0471	40.0775	4753.66	408.769	388.969	9070.94	56262.9	3584.08	3374.63	102.512	418.639	6	2	10	8	23	25	14	42	38	42	79	1050	534	503	5283	41096	1722	919	36	198
FBgn0000032	Acph-1	644.676	490.836	525.05	755.744	815.083	580.164	1056.87	789.886	759.065	1223.35	928.378	1389.88	1312.81	1119.74	712.557	568.16	620.242	587.532	780.228	862.65	905	244	542	956	3042	1473	624	3006	2721	2563	1830	307	1715	1448	415	415	298	160	274	408
FBgn0263120	Acsl	2647.8	3065.71	2995.31	3003.21	2163.64	1099.67	3353.53	2226.97	2168.4	6165.91	2716.14	6804.53	7731.4	6921.79	41295.7	21918.6	39986.9	53458	23321.4	26143.8	3717	1524	3092	3799	8075	2792	1980	8475	7773	12918	5354	1503	10100	8951	24051	16010	19212	14558	8190	12365
FBgn0000043	Act42A	41079	32894	33031.7	25935.6	22952.3	16162.7	16254.5	16935.8	18159.8	8572.03	6879.64	10222.6	7895.97	8026.83	2585.81	6986.31	6812.25	5412.63	9442.46	16035.1	57667	16352	34098	32808	85661	41036	9597	64451	65097	17959	13561	2258	10315	10380	1506	5103	3273	1474	3316	7584
FBgn0000044	Act57B	222.965	382.208	460.146	53332.9	15039.4	14808.2	41131.6	17568.3	21830.2	12753.8	11690	13984.8	8193.75	7450.72	30854.6	78414.3	34356.8	36555.5	47084.2	35736.5	313	190	475	67465	56129	37597	24285	66858	78254	26720	23043	3089	10704	9635	17970	57276	16507	9955	16535	16902
FBgn0000042	Act5C	162562	164800	161016	115921	101786	86183.2	48626.2	54695.3	59347.9	23562.5	69975.4	49103.1	36522.8	43955	23610.5	32674	52229.4	63141.3	92858.5	93813.2	228205	81924	166214	146638	379879	218814	28710	208149	212743	49365	137934	10846	47712	56841	13751	23866	25094	17195	32610	44370
FBgn0000045	Act79B	1077.07	945.462	1882.24	2064.86	1651.6	2660.56	8444.8	3326.4	2828.71	18785.5	13725.8	551248	329635	320897	247721	497939	122650	39548.2	84714.5	158184	1512	470	1943	2612	6164	6755	4986	12659	10140	39357	27056	121761	430622	414972	144275	363709	58928	10770	29750	74815
FBgn0000046	Act87E	416.724	450.603	571.549	13063.5	5426.92	7437.36	23635.6	14880.1	15709.9	13154.2	15434.9	34733.4	14590.9	14245.7	15180	74626.1	15524.8	11185.1	10834.9	9296.74	585	224	590	16525	20254	18883	13955	56628	56315	27559	30425	7672	19061	18422	8841	54509	7459	3046	3805	4397
FBgn0000047	Act88F	134.634	219.267	2340.45	20571.9	4401.77	8124.65	293825	76928.8	83569.1	696960	1.099e+06	1.10109e+06	724703	728759	5.77576e+06	5.33466e+06	5.18169e+06	1.00599e+07	5.90072e+06	6.33538e+06	189	109	2416	26023	16428	20628	173481	292761	299568	1460178	2166331	243212	946725	942404	3363856	3896590	2489584	2739563	2072214	2996389
FBgn0024913	Actbeta	5.69879	4.02324	9.68728	25.2969	491.676	233.562	32.1803	218.362	224.009	28.6387	42.1068	9.05459	34.4468	27.0654	103.02	28.7503	149.857	25.7045	39.8656	25.3721	8	2	10	32	1835	593	19	831	803	60	83	2	45	35	60	21	72	7	14	12
FBgn0000667	Actn	7541.64	7529.5	7513.45	6550.31	3920.28	2790.14	21167.9	10875.3	11608.9	25947.6	34505.7	77525.4	69343.7	75016.1	405776	398065	334893	580026	287502	309448	10587	3743	7756	8286	14631	7084	12498	41387	41614	54362	68017	17124	90588	97008	236328	290758	160902	157956	100965	146357
FBgn0015008	Actn3	2.13705	4.02324	1.93746	98.0254	415.312	608.522	338.74	642.472	430.444	372.303	45.6579	0	88.7962	45.6246	39.4911	52.0243	0	0	0	10.5717	3	2	2	124	1550	1545	200	2445	1543	780	90	0	116	59	23	38	0	0	0	5
FBgn0040510	ACXA	6.41114	2.01162	2.90618	192.889	530.795	342.663	809.59	854.528	616.235	893.527	97.9109	0	119.416	71.9167	94.4353	130.061	6.24404	0	8.54264	27.4864	9	1	3	244	1981	870	478	3252	2209	1872	193	0	156	93	55	95	3	0	3	13
FBgn0040509	ACXB	7.12349	4.02324	8.71855	41.8979	138.794	103.98	176.145	172.64	130.277	147.489	14.712	0	15.3097	15.466	10.302	28.7503	0	0	8.54264	6.34301	10	2	9	53	518	264	104	657	467	309	29	0	20	20	6	21	0	0	3	3
FBgn0040508	ACXC	0.712349	2.01162	4.84364	331.231	937.265	668.783	1481.99	1626.28	1073.18	1719.75	154.73	13.5819	164.579	79.6497	175.135	156.073	10.4067	0	17.0853	33.8294	1	1	5	419	3498	1698	875	6189	3847	3603	305	3	215	103	102	114	5	0	6	16
FBgn0040507	ACXD	24.2199	24.1395	20.3433	112.255	158.354	128.794	60.9733	107.736	89.8269	57.7547	99.9402	9.05459	37.5087	37.8916	182.003	50.6552	178.996	128.523	333.163	378.467	34	12	21	142	591	327	36	410	322	121	197	2	49	49	106	37	86	35	117	179
FBgn0040506	ACXE	3.56174	10.0581	6.78109	43.479	73.4164	53.1718	94.8473	105.633	50.4927	80.1883	8.62428	0	8.42033	3.86649	1.717	16.4287	0	0	2.84755	10.5717	5	5	7	55	274	135	56	402	181	168	17	0	11	5	1	12	0	0	1	5
FBgn0025115	Acyp	0	0	0.968728	90.1201	101.55	267.828	247.28	285.894	193.881	313.116	145.598	9.05459	57.4113	45.6246	61.8122	158.811	8.32539	25.7045	31.323	12.686	0	0	1	114	379	680	146	1088	695	656	287	2	75	59	36	116	4	7	11	6
FBgn0038363	Acyp2	455.903	414.394	480.489	334.393	404.058	979.543	738.454	705.8	651.942	849.614	421.068	1973.9	2381.42	1605.37	2807.3	2560.14	2714.08	3536.21	3701.81	4065.87	640	206	496	423	1508	2487	436	2686	2337	1780	830	436	3111	2076	1635	1870	1304	963	1300	1923
FBgn0037661	Ada	100.441	56.3254	43.5928	214.233	165.589	249.711	215.1	201.807	188.581	136.988	27.9021	149.401	120.947	81.1963	161.398	109.525	141.532	198.292	45.5607	80.3448	141	28	45	271	618	634	127	768	676	287	55	33	158	105	94	80	68	54	16	38
FBgn0051865	Ada1-1	22.7952	20.1162	28.0931	22.9253	31.0814	44.9006	15.2433	34.1601	38.2183	9.06892	51.2384	54.3276	35.2123	54.1309	17.17	39.7027	4.1627	55.0811	51.2558	84.5735	32	10	29	29	116	114	9	130	137	19	101	12	46	70	10	29	2	15	18	40
FBgn0051866	Ada1-2	245.048	287.662	252.838	50.5937	108.785	171.725	82.9914	91.7067	109.633	23.3883	108.057	81.4913	108.699	127.594	15.453	164.287	41.627	95.4739	105.359	148.004	344	143	261	64	406	436	49	349	393	49	213	18	142	165	9	120	20	26	37	70
FBgn0263738	Ada2a	579.14	571.301	549.269	677.482	304.919	189.449	652.075	296.404	299.33	288.773	148.135	565.912	312.318	278.387	224.928	136.906	231.03	235.013	301.84	162.804	813	284	567	857	1138	481	385	1128	1073	605	292	125	408	360	131	100	111	64	106	77
FBgn0037555	Ada2b	1438.23	1896.96	1894.83	1072.75	761.494	530.143	1043.32	835.345	870.651	1057.72	723.932	660.985	626.932	683.595	460.157	688.637	439.165	385.568	504.016	484.183	2019	943	1956	1357	2842	1346	616	3179	3121	2216	1427	146	819	884	268	503	211	105	177	229
FBgn0027619	Adam	3618.73	4083.59	4001.81	2435.61	2248.58	2809.83	2782.75	2859.2	2793.28	4107.26	4797.64	4255.66	5542.11	5414.63	5806.91	6724.82	6714.43	8247.47	6381.35	7567.22	5080	2030	4131	3081	8392	7134	1643	10881	10013	8605	9457	940	7240	7002	3382	4912	3226	2246	2241	3579
FBgn0038341	AdamTS-A	1458.89	1587.17	1520.9	1548.64	622.432	363.538	1983.32	1053.71	1005.67	2579.87	1796.39	1457.79	949.966	1149.12	2968.7	1645.61	5879.81	4557.04	4595.94	4753.03	2048	789	1570	1959	2323	923	1171	4010	3605	5405	3541	322	1241	1486	1729	1202	2825	1241	1614	2248
FBgn0026086	Adar	983.041	1040.01	1058.82	920.173	1628.29	814.513	1139.86	1155.92	1068.16	1684.91	1246.97	1525.7	2180.87	2076.3	1849.21	1515.55	2618.34	2262	2833.31	3501.34	1380	517	1093	1164	6077	2068	673	4399	3829	3530	2458	337	2849	2685	1077	1107	1258	616	995	1656
FBgn0028658	adat	95.4547	54.3138	73.6233	95.6538	62.9666	54.3534	101.622	61.4881	53.2824	75.4152	73.56	54.3276	80.3759	40.2115	97.8693	36.9646	58.2778	18.3604	62.646	46.5154	134	27	76	121	235	138	60	234	191	158	145	12	105	52	57	27	28	5	22	22
FBgn0026573	ADD1	2991.87	2965.13	3130.93	1927.3	1512.81	1272.58	1739.43	1357.99	1338.2	1205.21	727.991	814.913	872.653	874.6	666.198	551.731	593.184	594.876	486.93	416.525	4200	1474	3232	2438	5646	3231	1027	5168	4797	2525	1435	180	1140	1131	388	403	285	162	171	197
FBgn0000052	ade2	3031.04	2534.64	2397.6	2449.84	1628.02	1136.3	1459.97	1287.05	1347.12	1079.68	1512.8	1299.33	1109.19	1338.58	388.043	1002.15	580.696	484.714	931.148	866.879	4255	1260	2475	3099	6076	2885	862	4898	4829	2262	2982	287	1449	1731	226	732	279	132	327	410
FBgn0000053	ade3	5988	5926.24	5843.37	2834.04	1825.76	1915.37	1048.4	1168.54	1267.62	628.142	1014.11	774.168	623.87	599.306	449.855	936.437	641.055	605.892	2132.81	2055.14	8406	2946	6032	3585	6814	4863	619	4447	4544	1316	1999	171	815	775	262	684	308	165	749	972
FBgn0020513	ade5	7612.16	9508.94	9552.62	4773.99	3437.98	2859.07	2918.25	2996.63	2949.78	1653.88	2303.19	1077.5	1103.06	1144.48	906.579	1815.37	1184.29	1288.9	2682.39	3095.39	10686	4727	9861	6039	12831	7259	1723	11404	10574	3465	4540	238	1441	1480	528	1326	569	351	942	1464
FBgn0036337	AdenoK	1002.99	1190.88	1253.53	943.889	960.844	1046.11	894.275	856.104	891.852	2044.32	2296.09	5622.9	5349.21	4735.68	10891	10581.5	8011.11	15143.6	6125.07	7905.51	1408	592	1294	1194	3586	2656	528	3258	3197	4283	4526	1242	6988	6124	6343	7729	3849	4124	2151	3739
FBgn0000054	Adf1	2458.32	2335.49	2345.29	3360.53	1990.28	1387.59	2645.56	1579.51	1736.28	1744.1	2109.9	1869.77	1226.31	1255.06	587.216	724.233	1200.94	690.35	1224.44	1482.15	3451	1161	2421	4251	7428	3523	1562	6011	6224	3654	4159	413	1602	1623	342	529	577	188	430	701
FBgn0036752	Adgf-A	9.97288	10.0581	15.4996	2873.57	1971.53	1282.03	2899.62	1975.77	2218.33	838.159	460.131	104.128	173	141.513	192.305	104.049	178.996	157.899	677.716	904.937	14	5	16	3635	7358	3255	1712	7519	7952	1756	907	23	226	183	112	76	86	43	238	428
FBgn0036751	Adgf-B	1.4247	2.01162	4.84364	217.395	324.211	523.447	870.563	770.441	563.51	829.567	137.481	9.05459	119.416	80.423	123.624	228.633	10.4067	3.67207	17.0853	71.8875	2	1	5	275	1210	1329	514	2932	2020	1738	271	2	156	104	72	167	5	1	6	34
FBgn0038173	Adgf-C	29.2063	14.0814	27.1244	7.11474	15.0048	21.2687	5.08111	25.2259	16.18	15.7513	2.02924	0	7.65485	8.50628	3.43401	4.10718	97.8234	29.3766	34.1706	95.1452	41	7	28	9	56	54	3	96	58	33	4	0	10	11	2	3	47	8	12	45
FBgn0038172	Adgf-D	43.4533	42.2441	56.1862	214.233	443.178	537.626	338.74	307.178	363.492	300.706	276.992	104.128	274.809	222.71	331.382	102.679	2349.84	624.252	877.044	1482.15	61	21	58	271	1654	1365	200	1169	1303	630	546	23	359	288	193	75	1129	170	308	701
FBgn0033952	Adgf-E	4.27409	0	4.84364	434.79	520.881	742.83	1526.03	1256.57	1094.66	1588.97	400.775	22.6365	274.044	222.71	298.759	535.302	8.32539	18.3604	99.6641	116.289	6	0	5	550	1944	1886	901	4782	3924	3329	790	5	358	288	174	391	4	5	35	55
FBgn0000055	Adh	0.712349	0	0.968728	0	2.67943	2.75706	0	1.83939	2.23172	0.477311	0.50731	0	6.88936	6.95968	252.4	116.37	222.704	168.915	196.481	463.04	1	0	1	0	10	7	0	7	8	1	1	0	9	9	147	85	107	46	69	219
FBgn0038984	AdipoR	1893.42	1927.13	1929.71	2513.09	2860.83	2242.27	3610.97	3139.57	3027.05	3972.66	3272.66	4993.61	4746	4809.91	7438.07	6374.34	7457.47	7883.94	10197.1	8212.09	2658	958	1992	3179	10677	5693	2132	11948	10851	8323	6451	1103	6200	6220	4332	4656	3583	2147	3581	3884
FBgn0022709	Adk1	301.324	281.627	358.429	400.007	507.484	765.674	931.536	886.323	779.708	993.762	422.59	728.895	799.931	782.577	51762.6	50163.7	79120.4	100523	121419	117001	423	140	370	506	1894	1944	550	3373	2795	2082	833	161	1045	1012	30147	36641	38014	27375	42640	55337
FBgn0022708	Adk2	19.2334	30.1743	19.3746	22.1348	13.933	26.7828	28.7929	12.613	9.76379	74.9379	33.4825	67.9095	17.6061	11.5995	351.986	132.799	168.589	363.535	116.749	86.6879	27	15	20	28	52	68	17	48	35	157	66	15	23	15	205	97	81	99	41	41
FBgn0042094	Adk3	1417.57	2178.59	2236.79	1538.37	2048.96	3324.22	2122.21	2605.63	2126	2306.37	1075.5	547.803	1017.33	783.351	628.424	818.698	1255.05	811.528	2394.79	2623.89	1990	1083	2309	1946	7647	8440	1253	9916	7621	4832	2120	121	1329	1013	366	598	603	221	841	1241
FBgn0039747	AdoR	28.494	12.0697	2.90618	18.9726	39.6556	50.8086	11.8559	57.2838	51.3296	15.7513	23.8436	13.5819	6.88936	6.18638	25.7551	12.3215	120.718	62.4252	56.9509	50.7441	40	6	3	24	148	129	7	218	184	33	47	3	9	8	15	9	58	17	20	24
FBgn0000057	adp	793.557	689.986	619.986	1124.13	1017.65	851.143	1996.87	1354.84	1225.22	1943.61	1965.32	1774.7	1361.8	1479.32	2182.31	1833.17	1719.19	2687.96	1765.48	1606.9	1114	343	640	1422	3798	2161	1179	5156	4392	4072	3874	392	1779	1913	1271	1339	826	732	620	760
FBgn0038467	AdSL	1813.64	1353.82	1228.35	2041.93	1235.75	1537.65	1736.04	1088.66	1191.46	3386.52	5383.58	3386.42	2926.45	3129.54	1342.7	1419.71	1115.6	1432.11	1304.18	1323.58	2546	673	1268	2583	4612	3904	1025	4143	4271	7095	10612	748	3823	4047	782	1037	536	390	458	626
FBgn0027493	AdSS	4809.07	7034.64	6573.79	3214.28	1942.05	1835.02	2515.15	1881.43	1950.25	3437.6	6420.01	4857.79	3995.83	4864.04	6121.12	5180.52	44513.8	52360.1	17649.1	31387.3	6751	3497	6786	4066	7248	4659	1485	7160	6991	7202	12655	1073	5220	6290	3565	3784	21387	14259	6198	14845
FBgn0026602	Ady43A	4731.42	10476.5	9837.43	6975.61	7964.61	9477.58	5768.75	5039.14	5468.28	12049.7	28251.6	7438.35	7468.07	8030.7	6205.26	7284.77	5396.94	8379.67	6982.18	4915.84	6642	5208	10155	8824	29725	24063	3406	19177	19602	25245	55689	1643	9756	10385	3614	5321	2593	2282	2452	2325
FBgn0005694	Aef1	1356.31	1627.4	1630.37	1670.38	1194.76	914.949	1526.03	1150.67	1186.16	2086.81	1791.31	2503.6	2826.93	2812.48	2539.45	2300.02	1858.64	2067.38	1751.24	1856.39	1904	809	1683	2113	4459	2323	901	4379	4252	4372	3531	553	3693	3637	1479	1680	893	563	615	878
FBgn0026309	aft	1515.17	1392.04	1399.81	1514.65	1193.15	920.857	1424.4	1103.37	1043.05	2020.46	970.992	475.366	391.928	409.848	206.041	188.93	176.915	121.178	153.767	181.833	2127	692	1445	1916	4453	2338	841	4199	3739	4233	1914	105	512	530	120	138	85	33	54	86
FBgn0038223	Afti	831.311	987.707	946.447	1034.01	998.088	415.922	1715.72	1297.82	1161.33	1638.61	562.1	411.984	481.49	572.24	757.199	538.04	811.726	716.054	811.551	746.361	1167	491	977	1308	3725	1056	1013	4939	4163	3433	1108	91	629	740	441	393	390	195	285	353
FBgn0015010	Ag5r	227.952	285.65	307.087	600.801	812.939	1230.44	99.9284	354.476	256.09	193.311	92.8378	76.964	56.6459	57.9973	94.4353	13.6906	1471.51	763.791	46079	21944.7	320	142	317	760	3034	3124	59	1349	918	405	183	17	74	75	55	10	707	208	16182	10379
FBgn0020508	Ag5r2	79.7831	50.2906	34.8742	49.8032	118.967	152.032	1.6937	27.5908	29.0124	11.4555	17.7559	117.71	11.4823	10.8262	8.58503	19.1668	20.8135	11.0162	25.6279	1304.55	112	25	36	63	444	386	1	105	104	24	35	26	15	14	5	14	10	3	9	617
FBgn0053138	AGBE	2867.2	3073.76	3038.9	1961.3	1067.22	1126.85	2283.11	1431.31	1622.18	5675.23	7506.67	7415.71	6098.62	6171.69	14500.1	13134.8	26533	38846.8	59858.3	55877.7	4025	1528	3137	2481	3983	2861	1348	5447	5815	11890	14797	1638	7967	7981	8445	9594	12748	10579	21021	26428
FBgn0041171	ago	5235.76	6266.2	6306.42	6087.85	4398.29	2152.08	6539.38	4777.94	4576.15	6066.63	5780.8	3277.76	2996.11	3838.65	2984.15	2775.08	2374.82	2809.14	2895.95	2642.92	7350	3115	6510	7701	16415	5464	3861	18183	16404	12710	11395	724	3914	4964	1738	2027	1141	765	1017	1250
FBgn0262739	AGO1	13392.9	13767.5	13980.7	7577.99	9246.98	11456	7421.8	6802.32	6880.12	10923.3	9840.3	7261.78	8629.31	8586.7	9944.89	7371.02	8148.48	6139.7	4926.25	7053.43	18801	6844	14432	9586	34511	29086	4382	25887	24663	22885	19397	1604	11273	11104	5792	5384	3915	1672	1730	3336
FBgn0087035	AGO2	7118.5	7111.08	7093.02	13284	8763.35	6940.3	13426	10435.9	9179.08	12156.6	7172.86	14749.9	11510.6	10847	10302	9416.39	7492.85	9907.25	9100.76	6970.97	9993	3535	7322	16804	32706	17621	7927	39715	32904	25469	14139	3258	15037	14027	6000	6878	3600	2698	3196	3297
FBgn0250816	AGO3	9.97288	4.02324	13.5622	4.74316	97.2633	112.252	10.1622	39.1527	44.0765	8.11429	5.0731	13.5819	21.4336	6.18638	6.86802	13.6906	4.1627	0	0	0	14	2	14	6	363	285	6	149	158	17	10	3	28	8	4	10	2	0	0	0
FBgn0024912	agt	166.69	118.686	131.747	68.7759	47.4259	53.9595	28.7929	35.2112	37.3814	28.1614	12.1755	72.4368	65.8317	40.2115	80.6992	65.7149	49.9524	58.7532	37.0181	59.2015	234	59	136	87	177	137	17	134	134	59	24	16	86	52	47	48	24	16	13	28
FBgn0014455	Ahcy13	6485.22	6970.27	6787.88	7995.39	3181.02	6397.95	8299.14	4920.36	5608.6	7277.57	15263.5	16302.8	10038.6	10936	4338.87	5859.58	3588.24	4766.35	3160.78	2486.46	9104	3465	7007	10114	11872	16244	4900	18725	20105	15247	30087	3601	13114	14142	2527	4280	1724	1298	1110	1176
FBgn0015011	Ahcy89E	93.3177	160.93	190.839	254.55	253.474	321	113.478	140.319	124.698	65.869	72.5454	18.1092	46.6946	39.4382	243.815	177.978	1479.84	2908.28	1819.58	1615.35	131	80	197	322	946	815	67	534	447	138	143	4	61	51	142	130	711	792	639	764
FBgn0031392	AIF	1868.49	1955.3	2014.95	2698.07	1959.2	2013.44	5363.95	3758.66	3319.13	6822.21	7599.51	10408.3	9869.39	9608.23	5087.49	5136.71	3136.59	3741.84	1235.83	1046.6	2623	972	2080	3413	7312	5112	3167	14304	11898	14293	14980	2299	12893	12425	2963	3752	1507	1019	434	495
FBgn0033754	Ak6	218.691	124.721	97.8415	212.652	154.871	316.668	216.794	173.954	184.954	364.666	140.525	267.111	283.229	175.539	209.475	34.2265	58.2778	25.7045	17.0853	38.0581	307	62	101	269	578	804	128	662	663	764	277	59	370	227	122	25	28	7	6	18
FBgn0027932	Akap200	47101.2	41284.5	40021.1	34991.9	43967.6	52773.6	19096.5	27296.5	28594.8	41574.3	71324.8	44652.7	52099.7	52424.2	4359.48	5091.53	6656.15	6609.73	7480.5	8434.09	66121	20523	41313	44264	164093	133989	11275	103880	102503	87101	140594	9863	68061	67793	2539	3719	3198	1800	2627	3989
FBgn0004552	Akh	27.0693	46.2673	44.5615	10.2769	153.531	181.178	171.064	43.6198	290.124	47.7311	165.891	104.128	100.278	64.957	602.669	392.92	578.615	1167.72	4231.45	2780.35	38	23	46	13	573	460	101	166	1040	100	327	23	131	84	351	287	278	318	1486	1315
FBgn0025595	AkhR	14.9593	8.04649	9.68728	120.16	174.431	180.39	262.524	157.662	155.942	176.128	101.969	13.5819	54.3494	49.4911	29.1891	123.215	108.23	62.4252	128.14	82.4592	21	4	10	152	651	458	155	600	559	369	201	3	71	64	17	90	52	17	45	39
FBgn0082598	akirin	21802.9	24314.5	25354.5	7022.25	9410.7	18153.6	5382.58	6530.88	6872.03	5004.61	12036.4	3802.93	4916.71	4796.77	2441.58	4838.26	2520.51	2967.03	3135.15	5370.42	30607	12087	26173	8883	35122	46091	3178	24854	24634	10485	23726	840	6423	6203	1422	3534	1211	808	1101	2540
FBgn0010379	Akt1	4034.74	4133.88	4220.75	3699.67	4964.99	3982.77	3502.58	3493.26	3489.02	7522.9	6275.43	3078.56	3841.97	3542.48	5157.88	6438.69	3860.9	3180.01	2098.64	2148.17	5664	2055	4357	4680	18530	10112	2068	13294	12507	15761	12370	680	5019	4581	3004	4703	1855	866	737	1016
FBgn0000061	al	2607.2	3339.29	3183.24	329.65	326.891	381.655	220.181	390.213	400.873	114.555	280.543	312.383	163.048	209.564	8.58503	43.8099	10.4067	3.67207	28.4755	42.2868	3660	1660	3286	417	1220	969	130	1485	1437	240	553	69	213	271	5	32	5	1	10	20
FBgn0020764	Alas	2154.14	2963.12	2789.94	1116.22	919.313	1341.9	2616.77	1894.83	2053.19	5070.96	7457.97	14908.4	11988.3	12478.7	83279.9	97574.3	45458.7	113974	48661.7	27556.2	3024	1473	2880	1412	3431	3407	1545	7211	7360	10624	14701	3293	15661	16137	48503	71271	21841	31038	17089	13033
FBgn0260972	alc	1228.09	1603.26	1487	1661.69	1180.56	1604.61	2301.74	1801.55	1828.62	3374.59	4438.46	4033.82	3048.93	3216.15	6179.5	5235.28	5592.58	6323.31	8642.3	6281.7	1724	797	1535	2102	4406	4074	1359	6856	6555	7070	8749	891	3983	4159	3599	3824	2687	1722	3035	2971
FBgn0000063	ald	616.182	506.929	453.365	447.438	342.699	262.708	425.119	344.491	303.514	257.271	53.2676	49.8003	48.2255	35.5717	27.4721	42.4408	8.32539	0	5.69509	6.34301	865	252	468	566	1279	667	251	1311	1088	539	105	11	63	46	16	31	4	0	2	3
FBgn0000064	Ald	8292.45	7646.18	8010.41	7555.86	4932.03	8105.35	41395.8	19943.4	21556.5	105673	183013	181626	185047	193191	742418	763872	556852	1.16775e+06	781552	921896	11641	3801	8269	9558	18407	20579	24441	75897	77273	221393	360751	40118	241739	249827	432391	557954	267544	318008	274465	436021
FBgn0012036	Aldh	1020.8	1257.26	1328.13	4563.71	3715.83	4599.95	11036.2	6794.7	6677.32	17941.2	23949.1	27951.5	24204.6	23961.4	33194.9	35026	28102.4	48996.5	56427	51262.1	1433	625	1371	5773	13868	11679	6516	25858	23936	37588	47208	6174	31620	30986	19333	25584	13502	13343	19816	24245
FBgn0010548	Aldh-III	5502.89	6541.8	6494.35	3810.34	3861.06	3902.81	2974.14	2847.64	3134.18	1998.98	3186.42	12178.4	5852.9	5890.98	4184.34	4120.87	3873.39	7153.2	5803.3	4239.25	7725	3252	6704	4820	14410	9909	1756	10837	11235	4188	6281	2690	7646	7618	2437	3010	1861	1948	2038	2005
FBgn0086378	Alg-2	418.149	384.22	448.521	160.477	625.647	764.099	133.802	178.158	268.086	55.8454	319.098	330.493	294.712	173.219	73.8312	113.632	83.2539	40.3928	105.359	145.889	587	191	463	203	2335	1940	79	678	961	117	629	73	385	224	43	83	40	11	37	69
FBgn0052076	Alg10	1710.35	1677.69	1701.09	1196.07	747.829	749.132	1143.25	823.258	796.446	831.476	586.958	887.35	607.029	533.575	300.476	227.264	301.796	253.373	298.992	207.205	2401	834	1756	1513	2791	1902	675	3133	2855	1742	1157	196	793	690	175	166	145	69	105	98
FBgn0261238	Alh	7890.69	10371.9	10172.6	5713.93	4354.88	2563.28	5817.87	5562.84	5420.58	6611.24	5022.88	5944.34	4813.37	6275.31	1555.61	1538.82	2443.5	1814	1705.68	1507.52	11077	5156	10501	7228	16253	6508	3435	21170	19431	13851	9901	1313	6288	8115	906	1124	1174	494	599	713
FBgn0013746	alien	1808.65	1052.08	1130.51	2494.11	1823.62	1928.36	2073.09	1694.6	1686.07	1877.27	764.01	2358.72	2102.79	1520.3	1555.61	732.447	1109.36	1255.85	785.923	769.619	2539	523	1167	3155	6806	4896	1224	6449	6044	3933	1506	521	2747	1966	906	535	533	342	276	364
FBgn0086346	ALiX	6027.9	7066.83	6940.93	4689.41	2918.97	1836.2	4344.35	3425.47	3455.82	4375.04	4789.52	5600.27	3712.6	4038.16	2771.25	3430.86	3436.31	3594.96	5193.92	5463.45	8462	3513	7165	5932	10894	4662	2565	13036	12388	9166	9441	1237	4850	5222	1614	2506	1651	979	1824	2584
FBgn0040505	Alk	252.171	235.36	215.058	2029.28	2300.83	1919.7	2836.95	1861.99	2019.99	3968.37	2925.66	1082.02	1231.66	1497.1	2865.68	1934.48	5461.46	2809.14	3491.09	4945.44	354	117	222	2567	8587	4874	1675	7086	7241	8314	5767	239	1609	1936	1669	1413	2624	765	1226	2339
FBgn0065035	AlkB	82.6325	56.3254	59.0924	48.2221	147.637	160.697	40.6488	71.7362	67.7886	67.7782	55.8042	36.2184	53.5839	34.0251	10.302	10.9525	20.8135	22.0324	8.54264	42.2868	116	28	61	61	551	408	24	273	243	142	110	8	70	44	6	8	10	6	3	20
FBgn0086361	alph	3454.18	3552.52	3342.11	4011.13	2860.83	1932.7	3866.72	3236.27	3128.88	4379.81	4595.73	3834.62	4748.3	5096.81	5842.97	6278.51	5084.73	5827.58	4732.62	5560.71	4849	1766	3450	5074	10677	4907	2283	12316	11216	9176	9059	847	6203	6591	3403	4586	2443	1587	1662	2630
FBgn0010215	alpha-Cat	1022.22	947.474	903.823	656.137	3223.89	2173.74	482.705	1211.11	1105.54	599.98	834.018	384.82	817.538	464.752	276.438	269.705	245.599	99.1459	173.7	446.125	1435	471	933	830	12032	5519	285	4609	3963	1257	1644	85	1068	601	161	197	118	27	61	211
FBgn0029105	alpha-catenin-related	86.1942	26.1511	23.2495	40.3169	247.579	103.98	66.0544	149.779	144.504	32.9345	81.1697	9.05459	23.73	30.1586	123.624	98.5723	212.298	62.4252	68.3411	105.717	121	13	24	51	924	264	39	570	518	69	160	2	31	39	72	72	102	17	24	50
FBgn0015568	alpha-Est1	2.8494	2.01162	8.71855	308.306	476.135	586.859	270.992	284.054	351.496	272.545	563.622	330.493	424.844	460.112	260.985	371.015	489.117	209.308	518.253	997.968	4	1	9	390	1777	1490	160	1081	1260	571	1111	73	555	595	152	271	235	57	182	472
FBgn0015569	alpha-Est10	185.211	227.313	249.932	91.7011	166.661	124.855	311.641	292.2	218.988	312.162	52.7603	647.403	546.556	435.367	758.916	765.304	497.442	528.778	350.248	274.864	260	113	258	116	622	317	184	1112	785	654	104	143	714	563	442	559	239	144	123	130
FBgn0015570	alpha-Est2	61.9743	14.0814	25.1869	4.74316	45.2824	35.4479	453.912	289.31	255.253	551.772	303.879	226.365	162.283	119.861	1236.24	1003.52	333.016	484.714	247.736	386.924	87	7	26	6	169	90	268	1101	915	1156	599	50	212	155	720	733	160	132	87	183
FBgn0015571	alpha-Est3	322.694	273.581	304.181	1020.57	1230.66	1541.19	2703.15	2266.92	1910.91	2688.69	820.321	2612.25	2762.63	2514.76	4266.76	3871.7	3702.72	5533.81	4912.02	4363.99	453	136	314	1291	4593	3913	1596	8627	6850	5633	1617	577	3609	3252	2485	2828	1779	1507	1725	2064
FBgn0015572	alpha-Est4	35.6174	28.1627	38.7491	58.499	70.737	68.5326	60.9733	81.9842	73.6469	105.008	29.424	67.9095	61.2388	44.8513	53.2272	49.2861	158.182	58.7532	108.207	126.86	50	14	40	74	264	174	36	312	264	220	58	15	80	58	31	36	76	16	38	60
FBgn0027934	alpha-Est4aPsi	0.712349	0	0	2.37158	5.89475	5.51411	15.2433	9.45971	10.0428	12.8874	1.52193	0	3.06194	0	6.86802	1.36906	322.609	22.0324	22.7804	48.6298	1	0	0	3	22	14	9	36	36	27	3	0	4	0	4	1	155	6	8	23
FBgn0261393	alpha-Est5	44.878	32.186	35.8429	68.7759	161.034	142.973	155.821	181.311	159.01	202.38	43.1214	95.0732	141.615	114.448	161.398	101.31	339.26	425.96	689.106	1099.46	63	16	37	87	601	363	92	690	570	424	85	21	185	148	94	74	163	116	242	520
FBgn0015574	alpha-Est6	7.83584	6.03487	10.656	379.453	478.546	612.067	1212.69	1057.12	856.424	1112.61	187.198	22.6365	148.504	102.075	94.4353	154.704	29.1389	14.6883	8.54264	35.9437	11	3	11	480	1786	1554	716	4023	3070	2331	369	5	194	132	55	113	14	4	3	17
FBgn0015575	alpha-Est7	2.13705	8.04649	5.81237	1739.16	2962.65	3332.89	1404.08	1385.32	1545.75	1184.21	1429.6	769.64	1116.08	845.214	3112.93	1782.52	4229.3	4344.06	8209.48	5615.68	3	4	6	2200	11057	8462	829	5272	5541	2481	2818	170	1458	1093	1813	1302	2032	1183	2883	2656
FBgn0015576	alpha-Est8	4.98644	2.01162	9.68728	355.737	560.001	385.2	267.605	219.676	259.717	137.466	187.705	81.4913	106.402	92.7957	291.891	190.299	584.859	635.268	925.452	1219.97	7	1	10	450	2090	978	158	836	931	288	370	18	139	120	170	139	281	173	325	577
FBgn0015577	alpha-Est9	12.8223	12.0697	16.4684	38.7358	113.34	72.8651	138.884	113.254	94.5693	277.795	154.73	271.638	355.95	387.422	2271.6	1579.89	2056.37	3477.45	2431.8	2556.23	18	6	17	49	423	185	82	431	339	582	305	60	465	501	1323	1154	988	947	854	1209
FBgn0259170	alpha-Man-I	1507.33	1498.66	1606.15	928.869	1353.38	1019.72	867.175	1053.44	1056.44	911.665	861.921	2367.78	2149.48	2110.33	2815.89	2517.7	3708.96	2721.01	2420.41	3604.95	2116	745	1658	1175	5051	2589	512	4009	3787	1910	1699	523	2808	2729	1640	1839	1782	741	850	1705
FBgn0039634	alpha-Man-Ib	767.2	647.742	682.953	1310.69	1209.23	623.095	1302.46	1152.51	972.473	1438.62	1220.59	1512.12	1527.91	1275.17	2086.16	1277.33	1860.73	2687.96	996.641	837.278	1077	322	705	1658	4513	1582	769	4386	3486	3014	2406	334	1996	1649	1215	933	894	732	350	396
FBgn0011740	alpha-Man-II	2789.56	2428.03	2418.91	2622.97	1701.44	894.468	1971.47	1569.26	1541.56	1186.6	1189.64	869.241	599.375	729.993	582.065	506.552	530.744	558.155	800.16	441.897	3916	1207	2497	3318	6350	2271	1164	5972	5526	2486	2345	192	783	944	339	370	255	152	281	209
FBgn0026616	alpha-Man-IIb	1429.68	1746.09	1758.24	1323.34	1275.95	267.435	924.761	1133.06	1050.03	635.301	294.747	837.55	880.307	994.461	405.213	258.752	759.692	249.701	569.509	378.467	2007	868	1815	1674	4762	679	546	4312	3764	1331	581	185	1150	1286	236	189	365	68	200	179
FBgn0250789	alpha-Spec	28064.4	30757.7	29987.9	20401.1	12978.6	7218.37	27939.3	19271.5	19952.2	38385.9	49804.2	25687.9	23223.3	31185.6	24711.1	23467.1	23702.4	26765.7	18773.9	17236.1	39397	15290	30956	25807	48438	18327	16496	73340	71522	80421	98173	5674	30338	40328	14392	17141	11388	7289	6593	8152
FBgn0031491	alpha4GT1	321.269	303.755	259.619	705.15	976.921	598.675	674.093	563.116	651.105	469.197	488.54	353.129	408.003	408.301	319.363	338.158	376.724	381.895	441.37	338.294	451	151	268	892	3646	1520	398	2143	2334	983	963	78	533	528	186	247	181	104	155	160
FBgn0025725	alphaCOP	6488.07	5004.92	4958.92	6132.91	3161.46	2253.3	4149.57	3062.32	3076.99	2839.05	3334.55	6378.96	3948.37	4445.69	3227.97	2504.01	3554.94	3855.68	7033.44	5474.02	9108	2488	5119	7758	11799	5721	2450	11654	11030	5948	6573	1409	5158	5749	1880	1829	1708	1050	2470	2589
FBgn0052865	alphagamma-element:CR32865	417.436	199.151	223.776	0.790527	360.383	584.496	5.08111	70.9479	66.9517	11.4555	14.712	9.05459	458.525	158.526	1.71701	9.58342	6.24405	0	51.2558	482.069	586	99	231	1	1345	1484	3	270	240	24	29	2	599	205	1	7	3	0	18	228
FBgn0035657	alphaKap4	0	0	0.968728	18.1821	189.168	174.876	99.9284	237.018	109.912	159.422	12.6828	0	19.9026	7.73298	10.302	8.21436	0	0	0	2.11434	0	0	1	23	706	444	59	902	394	334	25	0	26	10	6	6	0	0	0	1
FBgn0250791	alphaSnap	1268.69	1347.79	1307.78	1456.94	1917.67	1454.15	1376.98	1416.33	1540.17	1194.71	1651.8	1928.63	1973.42	2165.23	2635.6	2536.87	2955.51	3062.51	3380.04	3031.96	1781	670	1350	1843	7157	3692	813	5390	5521	2503	3256	426	2578	2800	1535	1853	1420	834	1187	1434
FBgn0003863	alphaTry	152.443	36.2092	37.7804	41.1074	44.7465	40.5681	0	4.72986	4.46345	11.4555	4.05848	4.5273	0	2.31989	85.8503	20.5359	4050.3	2001.28	63799.3	64612.1	214	18	39	52	167	103	0	18	16	24	8	1	0	3	50	15	1946	545	22405	30559
FBgn0087040	alphaTub67C	188.772	201.162	232.495	21.3442	44.4786	112.252	13.5496	45.9847	41.2869	23.3883	81.677	27.1638	30.6194	17.0126	25.7551	12.3215	22.8948	22.0324	19.9328	40.1724	265	100	240	27	166	285	8	175	148	49	161	6	40	22	15	9	11	6	7	19
FBgn0003884	alphaTub84B	189434	233203	222449	262431	103435	158280	532644	219253	256903	515705	1.07593e+06	323747	158145	170897	41294	70800.9	40473.9	44894.8	36027.2	34489.1	265929	115928	229630	331970	386032	401864	314485	834393	920914	1080438	2120847	71510	206595	220998	24050	51715	19446	12226	12652	16312
FBgn0003885	alphaTub84D	7993.27	7312.25	6856.66	7914.76	4929.62	7220.73	8329.63	5595.16	5758.12	8072.29	11403.3	6849.8	4927.42	5349.67	11430.1	10283	14107.4	26145.2	29825.2	30421.1	11221	3635	7078	10012	18398	18333	4918	21293	20641	16912	22478	1513	6437	6918	6657	7511	6778	7120	10474	14388
FBgn0003886	alphaTub85E	37.0421	52.3022	38.7491	41623.6	12287.6	23965.1	86549.9	46256.4	53423	60573.2	100411	6107.32	3262.5	3769.05	542.574	1281.44	385.049	363.535	162.31	444.011	52	26	40	52653	45859	60846	51101	176034	191504	126905	197928	1349	4262	4874	316	936	185	99	57	210
FBgn0031068	Alr	750.816	973.625	901.886	615.821	512.039	760.16	989.122	893.943	726.705	1201.87	1321.04	1892.41	1358.74	1458.44	2549.75	2661.45	4116.91	3437.06	2263.8	1792.96	1054	484	931	779	1911	1930	584	3402	2605	2518	2604	418	1775	1886	1485	1944	1978	936	795	848
FBgn0039332	alrm	12.8223	10.0581	9.68728	1.58105	220.785	128.006	3.3874	77.2543	91.2217	27.6841	46.6726	45.273	52.053	68.0502	2180.6	777.626	3729.78	730.742	466.998	716.761	18	5	10	2	824	325	2	294	327	58	92	10	68	88	1270	568	1792	199	164	339
FBgn0037116	Als2	905.395	985.695	951.291	732.819	548.747	304.064	699.499	517.394	551.236	473.97	453.028	570.439	515.937	521.976	686.802	588.696	1084.38	984.115	916.91	1004.31	1271	490	982	927	2048	772	413	1969	1976	993	893	126	674	675	400	430	521	268	322	475
FBgn0038535	alt	9886.69	9860.97	9900.4	6287.06	5810.08	5069.83	4474.76	5182.87	5376.5	4130.17	5545.41	3857.26	3401.81	4035.84	2041.52	2996.87	2578.79	2104.1	4362.44	4425.31	13879	4902	10220	7953	21684	12872	2642	19724	19273	8653	10931	852	4444	5219	1189	2189	1239	573	1532	2093
FBgn0004372	aly	7.83584	4.02324	3.87491	158.105	151.656	211.506	443.75	297.981	219.546	240.088	27.3948	9.05459	20.6681	21.6523	51.5102	32.8574	0	0	0	0	11	2	4	200	566	537	262	1134	787	503	54	2	27	28	30	24	0	0	0	0
FBgn0000071	Ama	8845.95	8175.23	7828.29	2967.64	2795.99	2630.23	1622.57	1364.04	1573.64	1137.91	2893.7	371.238	572.583	500.324	140.794	191.668	85.3353	77.1135	37.0181	84.5735	12418	4064	8081	3754	10435	6678	958	5191	5641	2384	5704	82	748	647	82	140	41	21	13	40
FBgn0000075	amd	1224.53	1872.82	1707.87	281.428	171.751	210.718	128.721	129.808	117.165	56.8	36.5264	534.221	391.928	548.268	56.6612	38.3337	191.484	102.818	236.346	234.691	1719	931	1763	356	641	535	76	494	420	119	72	118	512	709	33	28	92	28	83	111
FBgn0086782	amn	56.2756	62.3603	61.9986	7.11474	35.1005	59.0798	6.77481	14.7151	17.0169	25.2975	7.60966	0	26.0265	17.0126	32.6231	16.4287	58.2778	0	11.3902	54.9728	79	31	64	9	131	150	4	56	61	53	15	0	34	22	19	12	28	0	4	26
FBgn0025686	Amnionless	35.6174	14.0814	19.3746	79.0527	104.23	107.131	54.1985	54.1306	73.3679	30.5479	56.3115	45.273	67.3627	64.957	312.495	182.085	801.319	657.301	1830.97	1820.45	50	7	20	100	389	272	32	206	263	64	111	10	88	84	182	133	385	179	643	861
FBgn0023179	amon	19.9458	16.093	15.4996	49.0127	345.647	141.791	64.3607	206.8	215.64	55.3681	111.101	4.5273	42.8671	84.2895	1026.77	451.79	1600.56	598.548	706.191	501.098	28	8	16	62	1290	360	38	787	773	116	219	1	56	109	598	330	769	163	248	237
FBgn0003270	amos	49.8644	16.093	17.4371	22.1348	45.5503	60.6553	11.8559	33.6345	17.8538	7.63698	15.7266	9.05459	23.73	15.466	0	1.36906	4.1627	0	5.69509	4.22868	70	8	18	28	170	154	7	128	64	16	31	2	31	20	0	1	2	0	2	2
FBgn0052626	AMPdeam	2560.89	3995.08	3925.29	2309.13	2623.16	2802.75	2294.97	2365.98	2273.01	1914.02	1180	3757.66	3616.15	3545.57	4981.03	4998.44	7540.73	7564.47	16285.1	15599.6	3595	1986	4052	2921	9790	7116	1355	9004	8148	4010	2326	830	4724	4585	2901	3651	3623	2060	5719	7378
FBgn0027356	Amph	943.15	925.346	964.853	870.37	881.533	670.359	5108.2	2849.74	2973.21	51898.1	48870.7	11467.6	12767.5	10999.4	42372.3	47302.4	23142.5	39790.6	19517.1	14383.8	1324	460	996	1101	3290	1702	3016	10845	10658	108730	96333	2533	16679	14224	24678	34551	11119	10836	6854	6803
FBgn0023169	AMPKalpha	2698.38	3099.91	2946.87	3313.89	2458.11	1815.32	4224.09	2944.34	3185.78	4333.03	5549.47	6324.63	5444.89	6163.18	9953.48	8623.71	9361.91	15250.1	15516.3	11628.9	3788	1541	3042	4192	9174	4609	2494	11205	11420	9078	10939	1397	7113	7970	5797	6299	4498	4153	5449	5500
FBgn0030328	Amun	23917.8	24306.4	23105.1	12304.6	9051.92	11816	9018.96	8578.65	9008.91	7669.92	11364.8	7157.66	6664.31	8176.85	4046.98	5436.54	5963.06	4806.74	6703.12	6763.77	33576	12083	23851	15565	33783	30000	5325	32647	32294	16069	22402	1581	8706	10574	2357	3971	2865	1309	2354	3199
FBgn0000077	amx	169.539	245.418	224.745	324.116	158.086	118.16	162.595	122.188	142.272	104.531	195.315	298.802	234.238	253.642	271.287	325.836	278.901	363.535	336.01	604.701	238	122	232	410	590	300	96	465	510	219	385	66	306	328	158	238	134	99	118	286
FBgn0000078	Amy-d	56.9879	4.02324	29.0618	9.48632	4.82298	7.48344	8.46851	6.04371	7.81103	10.9782	6.59504	0	4.59291	8.50628	252.4	65.7149	6516.7	2702.65	47981.1	62994.6	80	2	30	12	18	19	5	23	28	23	13	0	6	11	147	48	3131	736	16850	29794
FBgn0000079	Amy-p	53.4262	20.1162	36.8117	1.58105	4.28709	9.0589	3.3874	4.99263	5.02138	6.20505	7.10235	4.5273	1.53097	2.31989	326.231	65.7149	8013.19	3176.34	52597	45965.7	75	10	38	2	16	23	2	19	18	13	14	1	2	3	190	48	3850	865	18471	21740
FBgn0011746	ana	1176.8	2293.25	2075.01	2743.13	1543.89	1225.71	1341.41	807.754	781.94	607.14	559.056	638.349	306.959	324.012	415.515	462.742	505.768	495.73	734.667	164.918	1652	1140	2142	3470	5762	3112	792	3074	2803	1272	1102	141	401	419	242	338	243	135	258	78
FBgn0262167	ana1	2328.67	1900.98	2087.61	1635.6	1476.37	781.823	2928.41	2367.03	2050.12	2417.1	379.468	525.166	447.043	553.681	190.588	475.064	99.9047	146.883	91.1215	97.2596	3269	945	2155	2069	5510	1985	1729	9008	7349	5064	748	116	584	716	111	347	48	40	32	46
FBgn0027513	ana2	688.841	581.359	548.3	522.538	420.939	453.733	513.192	536.576	431.281	417.17	133.423	18.1092	78.0794	88.9292	29.1891	75.2983	18.7321	25.7045	28.4755	40.1724	967	289	566	661	1571	1152	303	2042	1546	874	263	4	102	115	17	55	9	7	10	19
FBgn0266111	ana3	521.439	345.999	329.367	563.646	593.762	348.571	636.832	562.59	427.933	541.271	41.0921	86.0186	130.132	115.221	77.2652	36.9646	39.5456	25.7045	22.7804	14.8004	732	172	340	713	2216	885	376	2141	1534	1134	81	19	170	149	45	27	19	7	8	7
FBgn0012037	Ance	17750.3	18965.6	18845.6	3864.1	3722.8	3887.45	8465.12	9087.63	7900.3	3788.9	9668.83	3286.82	2447.26	2638.49	1832.04	5106.59	9072.6	13964.9	9701.59	13929.3	24918	9428	19454	4888	13894	9870	4998	34584	28320	7938	19059	726	3197	3412	1067	3730	4359	3803	3407	6588
FBgn0032535	Ance-2	182.361	124.721	141.434	3.95263	53.5886	52.3841	15.2433	57.8094	44.9134	18.6151	8.62428	434.62	64.3007	57.9973	183.72	580.481	93.6607	176.26	5.69509	19.029	256	62	146	5	200	133	9	220	161	39	17	96	84	75	107	424	45	48	2	9
FBgn0032536	Ance-3	13.5346	4.02324	10.656	11.0674	31.0814	94.9215	11.8559	28.6419	35.4286	8.11429	5.0731	316.911	105.637	81.9696	37.7741	198.514	101.986	69.7694	59.7985	78.2305	19	2	11	14	116	241	7	109	127	17	10	70	138	106	22	145	49	19	21	37
FBgn0033366	Ance-4	9.26053	6.03487	10.656	3825.36	6889.62	5479.85	3895.51	3706.89	4414.63	4019.92	6407.33	896.405	2392.14	1980.42	2378.05	2293.17	1280.03	1920.49	159.463	374.238	13	3	11	4839	25713	13913	2300	14107	15825	8422	12630	198	3125	2561	1385	1675	615	523	56	177
FBgn0035076	Ance-5	247.897	130.755	157.903	166.011	278.125	356.448	325.191	346.593	345.917	281.614	433.75	416.511	507.516	471.712	1069.69	1143.16	1223.83	1439.45	1523.44	1084.66	348	65	163	210	1038	905	192	1319	1240	590	855	92	663	610	623	835	588	392	535	513
FBgn0030898	Andorra	0.712349	2.01162	1.93746	95.6538	115.751	167.787	337.047	264.609	220.662	305.957	44.6433	4.5273	42.1017	29.3853	54.9442	68.453	2.08135	7.34414	0	44.4011	1	1	2	121	432	426	199	1007	791	641	88	1	55	38	32	50	1	2	0	21
FBgn0016762	angel	696.677	718.149	655.829	419.77	252.134	444.28	506.417	440.665	434.628	630.051	882.72	1955.79	1758.32	1923.19	714.274	1115.78	759.692	789.495	583.747	778.076	978	357	677	531	941	1128	299	1677	1558	1320	1740	432	2297	2487	416	815	365	215	205	368
FBgn0011747	Ank	1637.69	1591.19	1659.43	1431.64	4818.15	2124.9	1907.11	3147.19	2374.83	2925.92	1625.42	1340.08	2186.22	1266.66	2469.05	1403.29	2274.91	1233.82	657.783	1393.35	2299	791	1713	1811	17982	5395	1126	11977	8513	6130	3204	296	2856	1638	1438	1025	1093	336	231	659
FBgn0261788	Ank2	225.815	203.174	214.089	1370.77	5390.21	2996.13	4273.21	5340.53	5098.65	5092.43	6137.95	7746.21	5849.07	6488.74	13471.6	11286.5	16563.4	15503.5	8038.62	10785.2	317	101	221	1734	20117	7607	2523	20324	18277	10669	12099	1711	7641	8391	7846	8244	7958	4222	2823	5101
FBgn0025111	Ant2	452.342	609.522	538.613	1169.19	1345.88	1767.27	3632.99	2921.74	2286.68	3499.17	1022.74	1204.26	1230.13	1351.72	1011.32	1217.09	691.008	969.427	868.502	1190.37	635	303	556	1479	5023	4487	2145	11119	8197	7331	2016	266	1607	1748	589	889	332	264	305	563
FBgn0026268	antdh	65.5361	62.3603	50.3738	9.48632	17.6842	38.2049	20.3244	19.9705	18.4117	16.2286	9.13159	13.5819	6.12388	9.27957	6.86802	94.4651	20.8135	0	25.6279	44.4011	92	31	52	12	66	97	12	76	66	34	18	3	8	12	4	69	10	0	9	21
FBgn0260642	Antp	3774.02	4495.98	4522.99	961.281	1282.38	1684.17	831.608	1067.11	889.621	557.5	406.356	353.129	290.119	273.747	175.135	209.466	374.643	58.7532	159.463	274.864	5298	2235	4669	1216	4786	4276	491	4061	3189	1168	801	78	379	354	102	153	180	16	56	130
FBgn0000084	AnxB10	418.149	760.393	811.794	564.436	391.197	404.893	369.227	386.009	351.496	261.089	450.999	1000.53	446.278	460.112	1361.59	1497.75	1779.55	2541.07	2850.39	2228.51	587	378	838	714	1460	1028	218	1469	1260	547	889	221	583	595	793	1094	855	692	1001	1054
FBgn0030749	AnxB11	3640.1	4705.18	4541.4	3206.38	3032.85	1706.22	1800.41	1546.93	1908.12	2405.65	3459.86	3816.51	3887.9	4212.93	3047.68	4385.1	2364.41	2842.18	2998.47	3148.25	5110	2339	4688	4056	11319	4332	1063	5887	6840	5040	6820	843	5079	5448	1775	3203	1136	774	1053	1489
FBgn0000083	AnxB9	12715.4	16575.8	16261.1	6284.69	3637.33	3258.05	5340.24	3876.12	4361.9	5215.1	9432.93	20599.2	19375.9	23553.9	10690.1	14692.7	12402.8	16998	17842.7	17210.7	17850	8240	16786	7950	13575	8272	3153	14751	15636	10926	18594	4550	25312	30459	6226	10732	5959	4629	6266	8140
FBgn0000097	aop	9579.67	13984.8	13816	4096.51	3939.3	2380.52	2665.89	3692.97	3240.46	9536.2	5887.34	5201.86	7818.66	10808.4	273.004	394.289	20703.2	7759.09	4376.68	6414.9	13448	6952	14262	5182	14702	6044	1574	14054	11616	19979	11605	1149	10214	13977	159	288	9947	2113	1537	3034
FBgn0004569	aos	1443.22	3186.41	3246.21	286.171	482.298	310.366	188.001	418.592	368.792	288.773	163.861	679.095	595.547	617.865	156.247	403.873	337.178	297.438	202.176	177.604	2026	1584	3351	362	1800	788	111	1593	1322	605	323	150	778	799	91	295	162	81	71	84
FBgn0029512	Aos1	6049.27	5012.96	4952.14	2768.43	2350.93	4004.82	1712.33	1807.59	2087.5	1570.35	1632.53	1661.52	2031.6	1796.37	942.636	1066.5	543.232	1208.11	728.972	737.904	8492	2492	5112	3502	8774	10168	1011	6879	7483	3290	3218	367	2654	2323	549	779	261	329	256	349
FBgn0267408	AOX1	78.3584	62.3603	42.624	441.905	468.632	360.781	392.939	470.095	411.474	386.145	181.11	58.8549	84.2033	101.302	980.41	527.088	7979.89	2886.25	15986.1	32364.2	110	31	44	559	1749	916	232	1789	1475	809	357	13	110	131	571	385	3834	786	5614	15307
FBgn0038348	AOX2	39.1792	30.1743	38.7491	27.6684	46.89	57.5043	110.091	159.501	102.938	551.295	435.78	538.748	516.702	709.114	22.3211	27.3812	45.7897	91.8018	19.9328	59.2015	55	15	40	35	175	146	65	607	369	1155	859	119	675	917	13	20	22	25	7	28
FBgn0038349	AOX3	501.494	458.65	460.146	1018.99	446.393	385.988	6283.63	2969.04	2930.25	14091.2	12443.3	13830.9	9257.01	9333.7	4781.86	2780.56	2784.84	5005.03	3317.39	4243.48	704	228	475	1289	1666	980	3710	11299	10504	29522	24528	3055	12093	12070	2785	2031	1338	1363	1165	2007
FBgn0000099	ap	5039.87	5033.08	4759.36	1912.28	2283.14	844.841	1392.22	1135.43	1342.66	752.243	557.534	737.949	588.658	615.545	97.8693	286.133	118.637	36.7207	119.597	215.662	7075	2502	4913	2419	8521	2145	822	4321	4813	1576	1099	163	769	796	57	209	57	10	42	102
FBgn0010380	AP-1-2beta	4841.12	4399.42	4441.62	3766.86	2752.85	1579.79	2686.21	2220.67	2368.14	1933.59	4180.75	4966.44	3097.15	3881.18	5530.47	5113.44	5455.21	6224.16	6842.65	5361.96	6796	2187	4585	4765	10274	4011	1586	8451	8489	4051	8241	1097	4046	5019	3221	3735	2621	1695	2403	2536
FBgn0030089	AP-1gamma	4136.61	5101.47	4842.67	2575.54	1983.85	1460.85	2105.27	2035.68	2084.71	3379.36	4569.85	2734.49	2687.62	3629.86	2915.47	2783.3	3003.39	2721.01	3983.72	4389.37	5807	2536	4999	3258	7404	3709	1243	7747	7473	7080	9008	604	3511	4694	1698	2033	1443	741	1399	2076
FBgn0024833	AP-1mu	2791.7	2599.02	2629.13	1969.2	1205.74	1070.53	1483.68	1230.55	1310.02	947.463	1112.02	2471.9	1763.68	2047.69	1656.91	1975.55	1862.81	2320.75	3172.17	3317.4	3919	1292	2714	2491	4500	2718	876	4683	4696	1985	2192	546	2304	2648	965	1443	895	632	1114	1569
FBgn0039132	AP-1sigma	609.771	633.661	671.328	749.42	1027.56	1037.83	909.518	758.354	826.575	1088.75	224.231	973.369	1074.74	711.434	848.201	273.812	842.946	694.022	452.76	403.839	856	315	693	948	3835	2635	537	2886	2963	2281	442	215	1404	920	494	200	405	189	159	191
FBgn0264855	AP-2alpha	2504.62	2405.9	2388.88	3162.9	3598.48	1575.46	2386.43	2512.87	2720.19	2864.35	2522.86	3019.71	3688.87	3903.61	6785.6	6375.71	6791.44	7035.69	5492.92	3782.55	3516	1196	2466	4001	13430	4000	1409	9563	9751	6001	4973	667	4819	5048	3952	4657	3263	1916	1929	1789
FBgn0263351	AP-2mu	2407.03	2246.98	2264.89	2528.9	2143.28	1395.07	2432.16	1989.69	2322.67	1923.56	4060.51	3074.03	3041.27	3263.32	3968	4883.44	3280.21	5882.66	4148.87	4429.54	3379	1117	2338	3199	7999	3542	1436	7572	8326	4030	8004	679	3973	4220	2311	3567	1576	1602	1457	2095
FBgn0043012	AP-2sigma	1017.95	802.637	883.48	871.951	1149.74	1634.54	709.661	781.477	844.149	536.498	619.426	1992.01	1435.28	1007.61	1741.04	893.996	1825.34	2467.63	2357.77	1816.22	1429	399	912	1103	4291	4150	419	2974	3026	1124	1221	440	1875	1303	1014	653	877	672	828	859
FBgn0015589	Apc	2367.14	2504.47	2567.13	5184.28	3505.5	1204.44	9918.32	5975.12	6034.58	12391.5	9745.43	3662.58	4020.33	5863.14	1785.69	1731.86	2331.11	1916.82	2380.55	2196.8	3323	1245	2650	6558	13083	3058	5856	22739	21632	25961	19210	809	5252	7582	1040	1265	1120	522	836	1039
FBgn0034231	APC10	467.301	331.918	315.805	343.879	229.091	258.769	267.605	219.938	248.279	292.592	536.227	357.656	337.579	333.291	300.476	360.063	201.891	308.454	259.127	226.234	656	165	326	435	855	657	158	837	890	613	1057	79	441	431	175	263	97	84	91	107
FBgn0026598	Apc2	2243.19	2152.44	2270.7	1532.04	840.538	691.234	707.967	608.049	558.21	314.071	254.67	298.802	238.066	274.521	65.2462	135.537	141.532	80.7856	93.969	188.176	3149	1070	2344	1938	3137	1755	418	2314	2001	658	502	66	311	355	38	99	68	22	33	89
FBgn0052707	APC4	1010.82	933.393	899.948	837.959	441.838	434.04	799.427	491.117	517.76	535.066	566.158	534.221	472.304	526.616	271.287	308.038	149.857	282.75	233.499	173.376	1419	464	929	1060	1649	1102	472	1869	1856	1121	1116	118	617	681	158	225	72	77	82	82
FBgn0029879	APC7	28.494	24.1395	27.1244	7.11474	15.2728	23.238	23.7118	23.9121	17.2959	25.7748	12.6828	13.5819	31.3849	16.2393	20.6041	9.58342	2.08135	18.3604	14.2377	6.34301	40	12	28	9	57	59	14	91	62	54	25	3	41	21	12	7	1	5	5	3
FBgn0026150	ApepP	2005.26	1160.71	1310.69	2792.14	2662.01	1956.72	3167.22	2160.23	2363.67	2863.39	3903.25	3626.36	3472.24	3267.96	983.844	1188.34	832.539	745.431	919.757	1055.06	2815	577	1353	3532	9935	4968	1870	8221	8473	5999	7694	801	4536	4226	573	868	400	203	323	499
FBgn0031458	aph-1	681.718	689.986	631.611	917.802	1013.9	1093.37	579.246	693.975	612.329	402.851	494.628	561.385	492.972	405.981	310.778	347.741	376.724	268.061	398.656	444.011	957	343	652	1161	3784	2776	342	2641	2195	844	975	124	644	525	181	254	181	73	140	210
FBgn0016123	Aph-4	54.1385	50.2906	70.7171	45.06	34.8326	40.962	42.3425	67.7946	44.0765	44.39	19.2778	13.5819	26.792	26.2921	178.569	171.132	6791.44	5339.19	1791.11	2886.07	76	25	73	57	130	104	25	258	158	93	38	3	35	34	104	125	3263	1454	629	1365
FBgn0261854	aPKC	2332.94	2838.4	3014.68	1745.48	2471.78	1137.88	1197.45	1673.32	1705.87	1564.63	1349.95	1104.66	1263.82	1348.63	1502.38	1423.82	1873.21	1079.59	1227.29	1226.32	3275	1411	3112	2208	9225	2889	707	6368	6115	3278	2661	244	1651	1744	875	1040	900	294	431	580
FBgn0040281	Aplip1	24.9322	22.1278	27.1244	122.532	684.863	401.349	135.496	403.614	500.464	59.1866	409.4	95.0732	36.7433	99.7554	355.42	276.55	630.649	205.636	469.845	266.407	35	11	28	155	2556	1019	80	1536	1794	124	807	21	48	129	207	202	303	56	165	126
FBgn0032136	Apoltp	75.509	60.3487	44.5615	1674.34	2026.19	1580.19	1751.29	1507.25	1428.3	1587.54	1431.63	914.514	1067.85	1017.66	1174.43	1338.94	1829.51	774.807	1913.55	1283.4	106	30	46	2118	7562	4012	1034	5736	5120	3326	2822	202	1395	1316	684	978	879	211	672	607
FBgn0260941	app	1879.89	2691.55	2644.63	1541.53	1488.96	974.423	1448.12	1501.47	1405.15	1309.74	684.362	1376.3	1014.27	1152.99	1418.25	1359.48	1896.11	881.297	1250.07	1243.23	2639	1338	2730	1950	5557	2474	855	5714	5037	2744	1349	304	1325	1491	826	993	911	240	439	588
FBgn0261112	APP-BP1	954.547	869.021	903.823	1535.2	1457.61	1760.58	3074.07	2468.99	2190.72	2586.55	1232.76	1457.79	1377.87	1281.35	674.783	893.996	509.93	422.288	412.894	634.301	1340	432	933	1942	5440	4470	1815	9396	7853	5419	2430	322	1800	1657	393	653	245	115	145	300
FBgn0000108	Appl	394.641	364.104	357.461	978.672	6558.71	6836.32	1221.16	4750.35	4847.58	994.24	3476.09	520.639	735.631	1206.34	4144.85	2744.96	6429.29	1630.4	2374.85	1437.75	554	181	369	1238	24478	17357	721	18078	17377	2083	6852	115	961	1560	2414	2005	3089	444	834	680
FBgn0000109	Aprt	258.583	217.255	238.307	286.961	348.594	598.281	225.262	259.354	291.519	265.385	670.664	611.185	488.379	437.687	159.681	230.002	349.667	326.814	370.181	572.986	363	108	246	363	1301	1519	133	987	1045	556	1322	135	638	566	93	168	168	89	130	271
FBgn0036111	Aps	8355.14	8764.64	8601.33	7872.07	6549.07	5856.78	6004.17	4718.82	5267.98	5462.35	6254.63	8067.64	9417.76	8664.8	5389.68	6701.55	5938.09	4979.33	6335.79	6304.96	11729	4357	8879	9958	24442	14870	3545	17958	18884	11444	12329	1782	12303	11205	3139	4895	2853	1356	2225	2982
FBgn0015903	apt	794.981	1106.39	1051.07	1050.61	1105.53	762.917	841.77	948.862	791.704	685.419	254.67	1611.72	1012.74	1105.04	400.062	454.528	628.567	712.382	1443.71	947.223	1116	550	1085	1329	4126	1937	497	3611	2838	1436	502	356	1323	1429	233	332	302	194	507	448
FBgn0033807	AQP	42.7409	16.093	38.7491	92.4917	75.292	102.405	1195.75	697.917	658.079	3314.93	4669.29	1887.88	1752.96	1917.78	20853	13330.5	29461.5	42460.2	35873.4	31596.7	60	8	40	117	281	260	706	2656	2359	6945	9204	417	2290	2480	12145	9737	14155	11563	12598	14944
FBgn0015904	ara	3142.88	3566.61	3387.64	1028.48	923.868	519.902	523.354	621.976	825.738	226.723	610.295	1014.11	542.729	733.086	796.69	351.848	1038.59	756.447	1748.39	1452.55	4412	1773	3497	1301	3448	1320	309	2367	2960	475	1203	224	709	948	464	257	499	206	614	687
FBgn0028646	aralar1	1547.93	2246.98	2180.61	596.057	711.121	468.7	260.83	394.418	380.23	323.14	326.708	321.438	277.105	257.508	750.331	635.244	6966.27	3936.46	10114.5	11373	2173	1117	2251	754	2654	1190	154	1501	1363	677	644	71	362	333	437	464	3347	1072	3552	5379
FBgn0033926	Arc1	6402.59	6763.07	6460.45	5020.64	6369.81	13111	4573	7389.88	8749.19	6720.54	12378.9	2666.58	4763.61	4540.8	3811.75	8185.61	6358.52	4454.22	9818.34	7856.88	8988	3362	6669	6351	23773	33288	2700	28123	31363	14080	24401	589	6223	5872	2220	5979	3055	1213	3448	3716
FBgn0033928	Arc2	787.145	969.602	952.259	185.774	145.225	302.882	125.334	183.939	192.765	190.925	211.041	321.438	202.088	211.884	154.53	416.194	195.647	275.405	478.388	537.042	1105	482	983	235	542	769	74	700	691	400	416	71	264	274	90	304	94	75	168	254
FBgn0038742	Arc42	2095.73	2047.83	2001.39	1746.27	1252.63	1729.07	1536.19	1148.3	1309.46	2385.6	5369.88	8226.1	8051.37	8982.63	6704.9	8619.6	4672.63	8926.81	5068.63	5199.16	2942	1018	2066	2209	4675	4390	907	4370	4694	4998	10585	1817	10518	11616	3905	6296	2245	2431	1780	2459
FBgn0000114	aret	46.3027	14.0814	46.4989	21602.7	13485.3	29153.1	74929.4	46894.7	49747.3	108491	132543	84461.2	101506	104321	91293.2	86990.1	52214.8	81035.3	22526.9	26723.1	65	7	48	27327	50329	74018	44240	178463	178328	227297	261266	18656	132603	134904	53170	63540	25087	22068	7911	12639
FBgn0013749	Arf102F	284.227	279.615	276.087	140.714	1008	1452.97	152.433	566.532	301.841	167.059	151.179	72.4368	267.154	127.594	116.756	108.156	83.2539	40.3928	136.682	291.779	399	139	285	178	3762	3689	90	2156	1082	350	298	16	349	165	68	79	40	11	48	138
FBgn0013750	Arf51F	1229.51	1490.61	1442.44	1053.77	1696.08	1517.56	1004.37	1154.61	1120.6	1172.75	1179.5	1584.55	2018.58	1762.35	1413.1	1981.03	1696.3	2004.95	1967.65	3746.61	1726	741	1489	1333	6330	3853	593	4394	4017	2457	2325	350	2637	2279	823	1447	815	546	691	1772
FBgn0010348	Arf79F	13857.3	12997.1	13007.1	12432.6	12560.6	9711.14	8597.23	9526.72	10641.7	7212.65	6043.59	8167.24	8334.6	7129.03	6663.7	5120.28	7047.45	7457.98	8750.51	8313.58	19453	6461	13427	15727	46878	24656	5076	36255	38147	15111	11913	1804	10888	9219	3881	3740	3386	2031	3073	3932
FBgn0020655	ArfGAP1	1899.12	2082.03	2137.01	1450.62	1144.12	1235.95	1036.55	1027.96	993.396	878.73	1345.39	1924.1	1248.51	1481.64	1325.53	1462.16	2202.07	1784.63	3271.83	3010.82	2666	1035	2206	1835	4270	3138	612	3912	3561	1841	2652	425	1631	1916	772	1068	1058	486	1149	1424
FBgn0037182	ArfGAP3	4155.84	4477.87	4315.68	2339.96	1879.62	1354.5	2003.65	1908.76	2002.13	2040.51	2699.4	1715.85	1484.27	1779.36	1514.4	1729.12	1873.21	1960.89	2796.29	2522.41	5834	2226	4455	2960	7015	3439	1183	7264	7177	4275	5321	379	1939	2301	882	1263	900	534	982	1193
FBgn0037884	Arfip	983.041	1255.25	1157.63	950.213	967.275	581.345	1226.24	1032.16	992.28	934.098	823.365	556.858	639.945	680.502	813.86	826.912	628.567	958.411	914.062	959.909	1380	624	1195	1202	3610	1476	724	3928	3557	1957	1623	123	836	880	474	604	302	261	321	454
FBgn0030088	Arfrp1	402.477	521.01	510.52	230.043	236.326	283.977	301.479	292.2	282.592	326.004	388.6	176.565	215.101	197.964	130.492	232.74	183.159	223.996	244.889	260.064	565	259	527	291	882	721	178	1112	1013	683	766	39	281	256	76	170	88	61	86	123
FBgn0023535	arg	29.9187	32.186	17.4371	73.519	150.852	248.529	59.2796	59.6487	57.1879	50.1177	149.149	27.1638	75.783	61.8638	77.2652	91.727	91.5793	62.4252	68.3411	93.0309	42	16	18	93	563	631	35	227	205	105	294	6	99	80	45	67	44	17	24	44
FBgn0000116	Argk	43304.4	66964.9	65437.6	162264	51431.7	99452.6	418541	208655	247122	430603	666173	659962	611188	650305	282736	471408	169717	362320	229022	268470	60791	33289	67550	205260	191950	252504	247116	794061	885853	902143	1313146	145774	798433	840950	164668	344330	81542	98669	80428	126976
FBgn0017418	ari-1	1634.13	1400.09	1568.37	1515.44	1425.73	1543.56	1476.91	1326.2	1359.96	1727.39	1654.85	1806.39	2036.95	2327.63	6363.22	4334.44	4889.09	5460.37	5273.66	4566.97	2294	696	1619	1917	5321	3919	872	5047	4875	3619	3262	399	2661	3010	3706	3166	2349	1487	1852	2160
FBgn0025186	ari-2	1739.56	2232.9	2268.76	2219.8	1864.88	1060.68	2611.69	2039.09	2107.86	2812.8	2945.95	1358.19	1667.99	1902.31	2724.89	2164.48	1334.14	2588.81	1412.38	1277.06	2442	1110	2342	2808	6960	2693	1542	7760	7556	5893	5807	300	2179	2460	1587	1581	641	705	496	604
FBgn0000115	Arl1	1376.26	1430.26	1368.81	1196.07	887.963	1417.52	1268.58	917.855	1125.63	832.431	2515.25	1625.3	1316.63	1406.63	829.313	1156.86	634.811	1068.57	1560.46	1325.69	1932	711	1413	1513	3314	3599	749	3493	4035	1744	4958	359	1720	1819	483	845	305	291	548	627
FBgn0004908	Arl2	242.911	231.337	259.619	340.717	317.781	584.102	453.912	448.285	379.114	229.587	278.006	239.947	149.27	121.408	70.3972	110.894	52.0337	62.4252	62.646	105.717	341	115	268	431	1186	1483	268	1706	1359	481	548	53	195	157	41	81	25	17	22	50
FBgn0039889	Arl4	183.074	201.162	216.995	60.08	737.915	800.728	54.1985	175.53	252.185	32.9345	148.135	95.0732	371.26	175.539	46.3591	217.68	56.1964	66.0973	62.646	211.434	257	100	224	76	2754	2033	32	668	904	69	292	21	485	227	27	159	27	18	22	100
FBgn0034446	Arl6	100.441	102.593	93.9666	20.5537	52.2489	85.0749	40.6488	63.3275	42.4027	42.958	11.6681	13.5819	21.4336	17.7858	0	0	2.08135	3.67207	17.0853	12.686	141	51	97	26	195	216	24	241	152	90	23	3	28	23	0	0	1	1	6	6
FBgn0000117	arm	30096.7	28657.6	28050.5	27013.9	18928.8	13218.5	21853.8	18439.1	20861.6	17328.3	26190.9	23152.6	16414.3	18208.1	12135.8	12884.2	10263.1	12029.7	11370.3	9983.9	42250	14246	28956	34172	70645	33561	12903	70172	74782	36304	51627	5114	21443	23546	7068	9411	4931	3276	3993	4722
FBgn0041164	armi	1688.27	1273.36	1372.69	1180.26	941.552	508.48	826.527	774.383	718.336	750.811	147.12	144.874	295.477	279.934	111.605	101.31	93.6607	55.0811	31.323	97.2596	2370	633	1417	1493	3514	1291	488	2947	2575	1573	290	32	386	362	65	74	45	15	11	46
FBgn0011745	Arp1	4229.21	5650.65	5504.31	3008.75	2340.48	3287.2	2537.17	2163.65	2288.63	1898.74	3800.26	4952.86	3920.81	3770.6	4153.44	4669.86	4102.34	5897.35	5222.4	5450.76	5937	2809	5682	3806	8735	8346	1498	8234	8204	3978	7491	1094	5122	4876	2419	3411	1971	1606	1834	2578
FBgn0031050	Arp10	1889.15	2015.65	1928.74	727.285	606.623	813.332	713.048	679.523	687.929	761.312	1393.58	1299.33	1092.35	1352.5	1373.6	1677.1	1246.73	1909.48	1771.17	1792.96	2652	1002	1991	920	2264	2065	421	2586	2466	1595	2747	287	1427	1749	800	1225	599	520	622	848
FBgn0011742	Arp2	3498.35	3494.19	3553.29	2837.2	2561.27	1538.04	2210.28	2190.97	2250.69	1890.15	1409.82	2200.27	2272.72	2596.73	1262	1401.92	1388.26	1116.31	1463.64	1799.3	4911	1737	3668	3589	9559	3905	1305	8338	8068	3960	2779	486	2969	3358	735	1024	667	304	514	851
FBgn0262716	Arp3	3304.59	4387.35	4291.46	3321.79	2433.19	1904.34	2078.17	2088.49	2297.56	1446.25	1627.96	2598.67	1854.77	1927.83	1385.62	1577.16	1334.14	1902.13	2400.48	2363.83	4639	2181	4430	4202	9081	4835	1227	7948	8236	3030	3209	574	2423	2493	807	1152	641	518	843	1118
FBgn0038576	Arp5	1052.85	979.66	929.01	963.652	610.106	608.916	1138.17	831.404	786.682	925.029	864.964	633.822	547.322	570.694	484.195	624.291	466.222	400.256	486.93	401.724	1478	487	959	1219	2277	1546	672	3164	2820	1938	1705	140	715	738	282	456	224	109	171	190
FBgn0011743	Arp53D	4.27409	0	2.90618	881.438	1041.23	1643.6	2825.09	1995.21	1731.26	2173.68	390.122	36.2184	346.765	250.548	125.341	306.669	12.4881	14.6883	8.54264	31.7151	6	0	3	1115	3886	4173	1668	7593	6206	4554	769	8	453	324	73	224	6	4	3	15
FBgn0011741	Arp6	3313.85	3651.09	3725.73	2288.58	1113.84	1809.02	2018.89	1348.8	1482.14	1409.98	2814.05	2838.62	1910.65	2011.35	1947.08	2117.94	2008.5	2449.27	2306.51	2289.83	4652	1815	3846	2895	4157	4593	1192	5133	5313	2954	5547	627	2496	2601	1134	1547	965	667	810	1083
FBgn0030877	Arp8	985.891	963.567	982.29	610.287	387.982	272.949	526.741	393.629	405.895	683.51	1268.78	339.547	272.513	417.581	152.813	184.823	233.111	113.834	213.566	253.721	1384	479	1014	772	1448	693	311	1498	1455	1432	2501	75	356	540	89	135	112	31	75	120
FBgn0001961	Arpc1	3823.18	5228.21	4862.05	5426.97	3195.22	3425.84	5856.82	4584.02	5077.73	4106.31	4293.88	3898	2800.91	3073.86	2316.24	2271.27	2150.03	2739.37	3345.87	2820.53	5367	2599	5019	6865	11925	8698	3458	17445	18202	8603	8464	861	3659	3975	1349	1659	1033	746	1175	1334
FBgn0032859	Arpc2	1680.43	2192.67	2313.32	2401.62	2101.48	1652.27	2076.48	1886.16	1565.28	2250.52	1154.64	1942.21	1614.41	1214.08	1090.3	885.782	899.143	1097.95	951.08	942.995	2359	1090	2388	3038	7843	4195	1226	7178	5611	4715	2276	429	2109	1570	635	647	432	299	334	446
FBgn0038369	Arpc3A	1619.17	1762.18	1788.27	2036.4	1446.09	2355.31	2022.28	1756.09	1963.08	1385.16	2544.67	1131.82	1086.99	1036.22	1104.03	1304.71	953.258	1277.88	1492.11	1217.86	2273	876	1846	2576	5397	5980	1194	6683	7037	2902	5016	250	1420	1340	643	953	458	348	524	576
FBgn0065032	Arpc3B	11.3976	24.1395	25.1869	165.22	361.187	708.564	88.0725	148.99	146.736	70.6421	36.5264	54.3276	57.4114	33.2518	113.322	31.4884	212.298	150.555	316.078	291.779	16	12	26	209	1348	1799	52	567	526	148	72	12	75	43	66	23	102	41	111	138
FBgn0031781	Arpc4	2243.9	2687.53	2698.88	2009.52	1050.07	2026.44	1783.47	1353.53	1190.9	2157.92	2632.94	2548.87	1402.37	1544.28	2417.54	1922.16	2803.58	2144.49	2981.38	1919.82	3150	1336	2786	2542	3919	5145	1053	5151	4269	4521	5190	563	1832	1997	1408	1404	1347	584	1047	908
FBgn0031437	Arpc5	2792.41	2633.21	2606.85	2718.62	1734.93	3317.13	2786.14	2188.87	2460.2	2446.7	4803.72	2834.09	1940.5	2050.01	903.145	1202.03	874.166	910.674	1395.3	1725.3	3920	1309	2691	3439	6475	8422	1645	8330	8819	5126	9469	626	2535	2651	526	878	420	248	490	816
FBgn0000119	arr	7782.41	6716.81	6717.16	4837.23	3314.19	1306.84	3275.62	2652.92	2750.04	1905.9	1350.97	1951.26	1550.11	2081.72	1371.89	716.018	1527.71	1516.57	1588.93	1323.58	10925	3339	6934	6119	12369	3318	1934	10096	9858	3993	2663	431	2025	2692	799	523	734	413	558	626
FBgn0000120	Arr1	8.54819	8.04649	5.81237	64.0327	103.694	165.817	199.857	271.178	211.177	310.73	99.4329	0	54.3494	46.3979	319.363	643.458	74.9285	77.1135	153.768	29.6007	12	4	6	81	387	421	118	1032	757	651	196	0	71	60	186	470	36	21	54	14
FBgn0000121	Arr2	79.0707	62.3603	77.4982	24.5063	10.7177	12.6037	18.6307	16.2917	18.4117	5.72774	36.019	181.092	67.3627	42.5314	339.967	1519.66	305.958	154.227	253.432	23.2577	111	31	80	31	40	32	11	62	66	12	71	40	88	55	198	1110	147	42	89	11
FBgn0033062	Ars2	7228.92	7235.81	7257.71	6376.39	4512.97	5982.42	5023.52	4826.82	4758.87	4633.26	2932.25	4500.13	4161.94	3595.83	2048.39	1584	1914.84	2085.74	2594.11	1879.65	10148	3597	7492	8066	16843	15189	2966	18369	17059	9707	5780	994	5437	4650	1193	1157	920	568	911	889
FBgn0037834	Art1	6571.42	5002.9	5141.04	6483.9	3164.94	3276.17	2686.21	1812.59	1996.56	2252.43	2354.43	1394.41	967.573	1050.14	467.025	479.171	670.194	646.285	962.471	828.821	9225	2487	5307	8202	11812	8318	1586	6898	7157	4719	4641	308	1264	1358	272	350	322	176	338	392
FBgn0031592	Art2	8.54819	2.01162	13.5622	50.5937	87.3495	96.8909	177.839	167.122	110.191	125.533	24.3509	0	16.0752	17.0126	12.019	36.9646	2.08135	14.6883	5.69509	19.029	12	1	14	64	326	246	105	636	395	263	48	0	21	22	7	27	1	4	2	9
FBgn0038306	Art3	1170.39	800.626	858.293	1329.67	798.47	1138.27	1234.71	757.04	786.682	1979.89	2411.75	1027.7	950.732	745.459	206.041	209.466	149.857	271.733	264.822	230.463	1643	398	886	1682	2980	2890	729	2881	2820	4148	4754	227	1242	964	120	153	72	74	93	109
FBgn0037770	Art4	2581.55	2514.53	2332.7	2191.34	2234.91	1015.38	1183.9	1112.83	1122.56	901.164	1002.45	484.421	446.278	525.069	149.379	102.679	226.867	161.571	170.853	304.465	3624	1250	2408	2772	8341	2578	699	4235	4024	1888	1976	107	583	679	87	75	109	44	60	144
FBgn0038189	Art6	14.247	6.03487	1.93746	63.2422	56.0001	117.372	206.632	130.859	100.985	131.261	30.9459	9.05459	9.9513	7.73298	13.736	35.5956	2.08135	0	5.69509	2.11434	20	3	2	80	209	298	122	498	362	275	61	2	13	10	8	26	1	0	2	1
FBgn0034817	Art7	1007.97	1011.85	994.883	675.11	363.331	324.545	904.437	563.116	611.213	1506.39	2622.8	1697.74	1684.83	1947.16	662.764	992.568	897.061	829.888	535.339	395.381	1415	503	1027	854	1356	824	534	2143	2191	3156	5170	375	2201	2518	386	725	431	226	188	187
FBgn0038188	Art9	12.8223	24.1395	21.312	15.8105	27.3302	46.4761	62.667	47.0358	33.4758	39.6168	1.01462	0	4.59291	3.09319	5.15102	6.8453	0	0	0	4.22868	18	12	22	20	102	118	37	179	120	83	2	0	6	4	3	5	0	0	0	2
FBgn0029095	aru	8703.48	13866.1	13523.4	1390.54	997.82	1451.39	1190.67	1579.77	1556.35	985.171	2107.88	4291.88	2147.18	2296.69	1164.13	2000.2	1371.61	1509.22	4174.5	4019.36	12218	6893	13960	1759	3724	3685	703	6012	5579	2064	4155	948	2805	2970	678	1461	659	411	1466	1901
FBgn0036826	arx	138.196	128.744	114.31	143.085	218.91	196.539	130.415	136.378	164.59	88.3026	98.4182	81.4913	68.1281	62.6371	109.888	82.1436	74.9285	110.162	113.902	124.746	194	64	118	181	817	499	77	519	590	185	194	18	89	81	64	60	36	30	40	59
FBgn0058064	ARY	0	0	0	7.11474	98.6031	85.0749	15.2433	42.3059	46.0293	13.842	11.1608	0	9.18582	5.41308	1.717	15.0597	0	0	0	0	0	0	0	9	368	216	9	161	165	29	22	0	12	7	1	11	0	0	0	0
FBgn0050372	Asap	2512.45	2603.04	2457.66	2207.15	2075.76	1112.67	1724.19	1508.82	1600.98	1677.27	1695.94	2286.28	2115.8	2504.71	2065.56	1902.99	2397.71	2691.63	3419.9	3230.71	3527	1294	2537	2792	7747	2825	1018	5742	5739	3514	3343	505	2764	3239	1203	1390	1152	733	1201	1528
FBgn0039908	Asator	684.567	563.254	637.423	603.963	1554.87	838.539	1122.92	1319.89	1269.85	1970.34	751.834	2019.17	3476.83	2822.54	3104.34	1782.52	2662.05	2137.15	1497.81	1972.68	961	280	658	764	5803	2129	663	5023	4552	4128	1482	446	4542	3650	1808	1302	1279	582	526	933
FBgn0035407	Asciz	169.539	168.976	165.652	302.772	139.598	181.178	264.217	203.384	202.529	300.229	174.515	199.201	185.247	150.793	161.398	127.323	72.8472	198.292	128.14	112.06	238	84	171	383	521	460	156	774	726	629	344	44	242	195	94	93	35	54	45	53
FBgn0000137	ase	22.0828	22.1278	19.3746	18.1821	42.335	18.9055	5.08111	15.5034	16.18	0.477311	2.02924	0	2.29645	1.5466	1.71701	0	0	0	0	4.22868	31	11	20	23	158	48	3	59	58	1	4	0	3	2	1	0	0	0	0	2
FBgn0029094	asf1	2132.06	1637.46	1693.34	2187.39	1328.46	1685.35	707.967	525.014	658.079	405.237	635.153	783.222	626.166	565.281	552.876	475.064	462.059	903.33	623.613	556.071	2993	814	1748	2767	4958	4279	418	1998	2359	849	1252	173	818	731	322	347	222	246	219	263
FBgn0005386	ash1	2486.81	2206.75	2328.82	2439.57	1723.41	842.478	2672.66	2065.9	1984.56	2561.73	1239.36	1448.74	1482.74	1712.85	1356.43	1481.32	1203.02	1134.67	1033.66	1012.77	3491	1097	2404	3086	6432	2139	1578	7862	7114	5367	2443	320	1937	2215	790	1082	578	309	363	479
FBgn0000139	ash2	2473.99	2371.7	2435.38	1444.29	1174.93	1232.01	1068.73	1118.61	1166.63	1112.14	1366.19	1281.23	1179.61	1159.17	681.651	851.555	817.97	671.989	834.331	668.131	3473	1179	2514	1827	4385	3128	631	4257	4182	2330	2693	283	1541	1499	397	622	393	183	293	316
FBgn0261004	asl	2421.27	2047.83	2060.48	1656.94	1104.73	990.177	1299.07	1246.84	1137.62	801.406	278.006	339.547	336.048	306.226	281.589	503.814	258.087	275.405	199.328	276.978	3399	1018	2127	2096	4123	2514	767	4745	4078	1679	548	75	439	396	164	368	124	75	70	131
FBgn0000140	asp	2736.13	1709.88	1622.62	2258.54	1983.58	972.453	1537.88	1233.7	1049.75	1081.59	103.491	63.3822	112.526	62.6371	77.2652	120.477	18.7321	25.7045	0	21.1434	3841	850	1675	2857	7403	2469	908	4695	3763	2266	204	14	147	81	45	88	9	7	0	10
FBgn0041607	asparagine-synthetase	1689.69	6521.68	6285.11	291.704	569.111	707.382	406.488	413.862	497.953	484.471	1118.11	289.747	583.299	528.936	959.806	1829.06	6373.09	1751.58	3932.46	5727.74	2372	3242	6488	369	2124	1796	240	1575	1785	1015	2204	64	762	684	559	1336	3062	477	1381	2709
FBgn0034075	Asph	453.054	215.244	242.182	5497.32	3074.38	4208.45	10553.5	6246.83	6392.21	19685.3	12011.6	63282.6	56785.2	58385.5	9946.61	14974.8	11607.7	10395.6	19283.6	15128.1	636	107	250	6954	11474	10685	6231	23773	22914	41242	23677	13978	74182	75502	5793	10938	5577	2831	6772	7155
FBgn0034606	ASPP	8920.74	13067.5	12733	2302.01	2014.4	969.302	1168.65	1772.91	1968.94	989.944	1052.67	2177.63	1000.49	1548.92	582.065	714.649	1061.49	708.71	2050.23	1255.92	12523	6496	13144	2912	7518	2461	690	6747	7058	2074	2075	481	1307	2003	339	522	510	193	720	594
FBgn0034793	asrij	1584.98	2047.83	1957.8	1145.47	756.939	1683.38	1857.99	1447.86	1532.08	3163.62	6666.57	10901.7	9585.4	10244.6	10214.5	10997.7	9996.72	11394.4	8400.26	7527.04	2225	1018	2021	1449	2825	4274	1097	5510	5492	6628	13141	2408	12522	13248	5949	8033	4803	3103	2950	3560
FBgn0015905	ast	747.254	681.94	682.953	1092.51	662.087	661.694	1292.29	915.753	837.454	1723.57	1270.31	588.549	524.357	497.23	336.533	375.122	206.053	279.077	381.571	293.893	1049	339	705	1382	2471	1680	763	3485	3002	3611	2504	130	685	643	196	274	99	76	134	139
FBgn0015591	AstA	15.6717	14.0814	10.656	43.479	103.426	199.296	16.937	112.465	85.0844	31.0252	35.0044	86.0186	112.526	97.4355	477.327	555.838	412.107	264.389	125.292	279.093	22	7	11	55	386	506	10	428	305	65	69	19	147	126	278	406	198	72	44	132
FBgn0266429	AstA-R1	7.83584	8.04649	8.71855	3.16211	66.4499	112.645	13.5496	27.3281	32.36	16.7059	20.2924	0	14.5442	20.1057	41.2081	23.274	87.4166	7.34414	8.54264	10.5717	11	4	9	4	248	286	8	104	116	35	40	0	19	26	24	17	42	2	3	5
FBgn0039595	AstA-R2	0.712349	2.01162	2.90618	197.632	230.163	252.861	42.3425	70.6851	59.1407	26.7294	20.2924	9.05459	18.3716	13.1461	104.737	52.0243	41.627	36.7207	108.207	97.2596	1	1	3	250	859	642	25	269	212	56	40	2	24	17	61	38	20	10	38	46
FBgn0032336	AstC	10.6852	2.01162	4.84364	2.37158	50.9092	67.351	6.77481	33.6345	41.8448	3.34118	20.7997	0	11.4823	10.8262	60.0952	50.6552	83.2539	51.409	37.0181	238.92	15	1	5	3	190	171	4	128	150	7	41	0	15	14	35	37	40	14	13	113
FBgn0036790	AstC-R1	6.41114	12.0697	4.84364	8.6958	127.273	96.497	16.937	75.9405	82.5738	22.9109	20.7997	457.257	581.003	525.843	231.796	193.037	81.1726	154.227	19.9328	31.7151	9	6	5	11	475	245	10	289	296	48	41	101	759	680	135	141	39	42	7	15
FBgn0036789	AstC-R2	9.26053	4.02324	7.74982	23.7158	91.9045	105.95	13.5496	43.357	59.9776	4.77311	15.2193	4.5273	11.4823	23.1989	89.2843	46.548	99.9047	88.1297	108.207	179.719	13	2	8	30	343	269	8	165	215	10	30	1	15	30	52	34	48	24	38	85
FBgn0032337	AstCC	7.83584	2.01162	2.90618	22.1348	80.9188	124.068	22.0181	144.523	89.8269	11.9328	44.6433	0	1.53097	38.6649	594.084	242.324	688.926	359.863	187.938	249.492	11	1	3	28	302	315	13	550	322	25	88	0	2	50	346	177	331	98	66	118
FBgn0020407	asun	583.414	468.708	502.77	430.837	384.23	273.736	342.128	299.295	322.205	260.612	213.578	258.056	197.495	213.43	168.266	212.204	203.972	227.668	392.961	276.978	819	233	519	545	1434	695	202	1139	1155	546	421	57	258	276	98	155	98	62	138	131
FBgn0261823	Asx	2414.86	2840.41	2803.5	2514.67	1889.53	754.252	2703.15	2028.58	1952.76	3275.79	1221.1	1163.52	1263.05	1473.13	1704.99	1200.67	1336.23	1769.94	1400.99	1253.8	3390	1412	2894	3181	7052	1915	1596	7720	7000	6863	2407	257	1650	1905	993	877	642	482	492	593
FBgn0031876	Atac1	297.049	239.383	264.463	442.695	225.876	303.276	325.191	214.157	241.584	325.049	301.85	262.583	216.632	180.178	149.379	216.311	149.857	154.227	233.499	264.292	417	119	273	560	843	770	192	815	866	681	595	58	283	233	87	158	72	42	82	125
FBgn0032691	Atac2	917.505	808.672	895.105	615.03	404.326	300.519	433.588	358.944	342.849	393.782	233.87	280.692	230.411	212.657	96.1523	117.739	85.3353	80.7856	176.548	133.203	1288	402	924	778	1509	763	256	1366	1229	825	461	62	301	275	56	86	41	22	62	63
FBgn0052343	Atac3	941.725	1058.11	1062.69	888.552	491.14	446.643	633.445	524.226	551.236	574.683	851.267	556.858	368.964	468.618	245.532	264.229	299.714	341.503	256.279	234.692	1322	526	1097	1124	1833	1134	374	1995	1976	1204	1678	123	482	606	143	193	144	93	90	111
FBgn0039946	ATbp	366.86	331.918	378.773	324.907	262.316	269.01	286.236	263.295	245.769	248.679	259.236	149.401	155.393	166.259	178.569	177.978	91.5793	128.523	113.902	150.118	515	165	391	411	979	683	169	1002	881	521	511	33	203	215	104	130	44	35	40	71
FBgn0025720	Ate1	1524.43	1854.72	1880.3	1087.77	937.801	1105.19	1344.8	1143.84	1075.13	1205.69	1102.89	1539.28	1201.05	1167.68	1280.89	1140.43	1184.29	1578.99	1489.27	1036.03	2140	922	1941	1376	3500	2806	794	4353	3854	2526	2174	340	1569	1510	746	833	569	430	523	490
FBgn0020762	Atet	1379.11	2212.78	2160.26	2213.48	2346.91	1597.91	1986.71	2441.66	2139.66	1797.55	1220.08	1430.63	1053.31	1125.92	1691.25	1790.73	2478.89	1902.13	3246.2	3869.24	1936	1100	2230	2800	8759	4057	1173	9292	7670	3766	2405	316	1376	1456	985	1308	1191	518	1140	1830
FBgn0265193	Atf-2	487.959	541.126	582.205	628.469	419.599	427.344	1007.75	671.64	665.332	858.683	484.482	488.948	521.295	576.88	549.442	821.436	466.222	649.957	805.856	632.187	685	269	601	795	1566	1085	595	2556	2385	1799	955	108	681	746	320	600	224	177	283	299
FBgn0028550	Atf3	5705.91	13319	13128.2	230.043	308.403	414.346	111.784	243.588	215.361	249.634	115.159	620.24	630.759	592.346	2460.47	2172.7	2079.27	2801.79	2784.9	2253.88	8010	6621	13552	291	1151	1052	66	927	772	523	227	137	824	766	1433	1587	999	763	978	1066
FBgn0033010	Atf6	184.498	183.058	191.808	89.3296	691.025	433.646	101.622	136.64	212.293	38.6622	168.427	63.3822	245.721	139.194	54.9442	195.776	72.8472	62.4252	116.749	276.978	259	91	198	113	2579	1101	60	520	761	81	332	14	321	180	32	143	35	17	41	131
FBgn0260945	Atg1	2345.76	2953.06	2864.53	1505.16	1944.73	1648.33	1647.97	1772.91	1796.82	1376.09	1749.21	1421.57	1614.41	1960.31	1176.15	789.947	5363.63	2489.66	2292.27	3687.41	3293	1468	2957	1904	7258	4185	973	6747	6441	2883	3448	314	2109	2535	685	577	2577	678	805	1744
FBgn0040780	Atg10	134.634	106.616	150.153	127.275	114.144	184.329	82.9914	107.998	92.8955	73.5059	18.2632	72.4368	94.1546	97.4355	70.3972	32.8574	116.556	62.4252	71.1886	95.1452	189	53	155	161	426	468	49	411	333	154	36	16	123	126	41	24	56	17	25	45
FBgn0030960	Atg101	326.968	362.092	369.085	335.974	410.221	327.302	379.389	300.609	309.094	261.089	235.899	162.983	199.792	203.377	295.325	261.49	909.549	859.265	1150.41	1059.28	459	180	381	425	1531	831	224	1144	1108	547	465	36	261	263	172	191	437	234	404	501
FBgn0036255	Atg12	64.1114	48.2789	52.3113	150.2	156.479	274.918	174.451	204.96	154.826	83.0522	14.2047	190.146	205.915	61.0905	99.5863	16.4287	93.6607	88.1297	48.4083	21.1434	90	24	54	190	584	698	103	780	555	174	28	42	269	79	58	12	45	24	17	10
FBgn0261108	Atg13	1037.89	1182.83	1160.54	1077.49	1402.68	1100.46	1776.69	1290.99	1471.82	3586.52	5092.38	810.386	1002.78	986.728	2683.68	1592.22	8377.43	7468.99	4080.53	5509.97	1457	588	1198	1363	5235	2794	1049	4913	5276	7514	10038	179	1310	1276	1563	1163	4025	2034	1433	2606
FBgn0039636	Atg14	1440.37	1215.02	1159.57	1488.56	1056.77	827.117	1576.84	1283.11	1298.58	1593.74	2087.08	1951.26	1530.97	1745.33	2589.24	2631.33	2339.44	3198.37	3109.52	2664.07	2022	604	1197	1883	3944	2100	931	4883	4655	3339	4114	431	2000	2257	1508	1922	1124	871	1092	1260
FBgn0039705	Atg16	966.657	1134.55	1065.6	743.095	611.982	461.216	1234.71	924.95	881.252	1122.64	1070.43	819.441	794.573	808.096	750.331	1113.05	636.893	954.739	817.246	820.363	1357	564	1100	940	2284	1171	729	3520	3159	2352	2110	181	1038	1045	437	813	306	260	287	388
FBgn0037363	Atg17	1991.73	2530.62	2507.07	2223.75	1980.1	1413.58	1724.19	1664.65	1689.41	1623.81	1150.07	1186.15	982.117	1302.23	1430.27	1315.67	2930.54	2170.19	3337.32	4372.45	2796	1258	2588	2813	7390	3589	1018	6335	6056	3402	2267	262	1283	1684	833	961	1408	591	1172	2068
FBgn0035850	Atg18a	2699.8	3612.87	3567.82	2289.37	1831.39	1561.68	1581.92	1385.32	1543.52	1719.75	2902.32	2675.63	1821.85	2136.62	1995.16	2321.93	2066.78	2691.63	2884.56	3507.69	3790	1796	3683	2896	6835	3965	934	5272	5533	3603	5721	591	2380	2763	1162	1696	993	733	1013	1659
FBgn0032935	Atg18b	388.23	295.709	261.557	336.764	612.25	346.208	293.01	328.725	347.87	226.246	277.499	384.82	348.296	344.891	1040.51	925.484	1178.04	1233.82	1506.35	1448.32	545	147	270	426	2285	879	173	1251	1247	474	547	85	455	446	606	676	566	336	529	685
FBgn0044452	Atg2	1913.37	1989.49	1965.55	3234.05	2402.65	1890.55	2801.38	2680.25	2574.85	3025.68	1783.2	2259.12	2226.03	2379.44	3705.3	2338.35	6637.42	5471.39	4422.24	5218.19	2686	989	2029	4091	8967	4800	1654	10200	9230	6339	3515	499	2908	3077	2158	1708	3189	1490	1553	2468
FBgn0036813	Atg3	1725.31	1396.07	1325.22	2416.64	2511.43	3296.65	2154.39	2057.22	2385.99	1533.6	2877.97	2621.3	2110.44	2245.66	1311.79	1759.24	1111.44	940.05	1993.28	2021.31	2422	694	1368	3057	9373	8370	1272	7829	8553	3213	5673	579	2757	2904	764	1285	534	256	700	956
FBgn0031298	Atg4a	1825.04	1890.92	1708.84	1371.56	948.251	1087.86	1441.34	1040.83	1148.22	1507.83	2712.08	2621.3	2353.1	2752.94	2657.92	2935.26	2753.62	3727.15	4427.93	4133.53	2562	940	1764	1735	3539	2762	851	3961	4116	3159	5346	579	3074	3560	1548	2144	1323	1015	1555	1955
FBgn0038325	Atg4b	512.891	464.685	478.552	757.325	567.503	258.376	614.814	484.548	540.635	526.474	546.373	402.929	421.782	507.283	396.628	447.683	1837.83	1505.55	1748.39	2380.74	720	231	494	958	2118	656	363	1844	1938	1103	1077	89	551	656	231	327	883	410	614	1126
FBgn0029943	Atg5	424.56	297.72	366.179	513.843	569.111	443.098	348.903	300.346	339.501	211.926	413.458	597.603	523.592	537.442	266.136	301.193	233.111	400.256	410.047	583.557	596	148	378	650	2124	1125	206	1143	1217	444	815	132	684	695	155	220	112	109	144	276
FBgn0264325	Atg6	836.298	828.788	850.543	640.327	571.791	681.387	753.697	687.931	757.949	880.162	998.894	1018.64	1157.41	1192.43	1195.04	1412.87	1192.61	1795.64	1466.49	1589.98	1174	412	878	810	2134	1730	445	2618	2717	1844	1969	225	1512	1542	696	1032	573	489	515	752
FBgn0034366	Atg7	290.638	189.092	211.183	686.177	886.356	651.847	543.678	532.372	498.79	507.859	432.229	339.547	308.49	229.669	235.23	157.442	185.24	198.292	224.956	160.69	408	94	218	868	3308	1655	321	2026	1788	1064	852	75	403	297	137	115	89	54	79	76
FBgn0052672	Atg8a	4485.66	4443.67	4638.27	4181.89	6494.4	6297.12	3470.4	4177.25	4816.62	3067.68	3460.36	4454.86	4233.9	3625.99	6643.09	6140.23	7740.53	11001.5	18921.9	17546.9	6297	2209	4788	5290	24238	15988	2049	15897	17266	6427	6821	984	5531	4689	3869	4485	3719	2996	6645	8299
FBgn0038539	Atg8b	0.712349	0	1.93746	483.012	597.245	1396.25	1631.03	1402.14	1044.45	1462	363.234	0	202.088	156.206	243.815	357.325	6.24405	47.7369	17.0853	82.4592	1	0	2	611	2229	3545	963	5336	3744	3063	716	0	264	202	142	261	3	13	6	39
FBgn0034110	Atg9	789.995	893.16	891.23	1094.09	839.466	865.716	804.508	510.825	644.968	436.263	763.502	737.949	560.335	573.014	2475.92	1640.13	2999.22	4740.64	5037.31	6004.72	1109	444	920	1384	3133	2198	475	1944	2312	914	1505	163	732	741	1442	1198	1441	1291	1769	2840
FBgn0032422	atilla	118.962	197.139	204.402	0.790527	4.55503	16.9362	13.5496	30.2185	31.5231	139.375	204.446	4934.75	1831.81	1938.66	3921.64	4027.77	3698.56	11097	7585.86	4833.38	167	98	211	1	17	43	8	115	113	292	403	1090	2393	2507	2284	2942	1777	3022	2664	2286
FBgn0036995	atk	204.444	58.337	50.3738	184.983	407.274	300.519	794.346	758.354	603.96	717.876	83.7062	2059.92	1068.62	890.066	82.4162	120.477	45.7897	14.6883	45.5607	27.4864	287	29	52	234	1520	763	469	2886	2165	1504	165	455	1396	1151	48	88	22	4	16	13
FBgn0039213	atl	5711.61	7038.67	7234.46	3413.5	2866.99	1874.8	4103.84	3337.97	3361.25	5169.28	5436.34	5731.56	4701.61	5108.41	7204.55	7673.58	6398.06	7894.95	6828.42	6186.55	8018	3499	7468	4318	10700	4760	2423	12703	12049	10830	10716	1266	6142	6606	4196	5605	3074	2150	2398	2926
FBgn0010750	atms	3276.8	3299.06	3097.02	2639.57	1401.34	1398.22	2068.01	1622.87	1794.31	1850.06	2595.91	1905.99	1727.7	1895.35	1002.73	1226.68	730.553	1277.88	1449.4	1088.88	4600	1640	3197	3339	5230	3550	1221	6176	6432	3876	5117	421	2257	2451	584	896	351	348	509	515
FBgn0010433	ato	473.712	265.534	250.901	6.32422	29.7417	41.3559	8.46851	15.5034	15.6221	3.81849	7.10235	4.5273	2.29645	7.73298	0	2.73812	0	0	0	0	665	132	259	8	111	105	5	59	56	8	14	1	3	10	0	2	0	0	0	0
FBgn0052446	Atox1	921.779	879.079	857.324	1184.21	1383.39	1371.44	1183.9	1338.29	1346.84	1254.85	2573.59	1774.7	1630.48	1640.94	2008.9	1852.34	2272.83	2166.52	3314.54	2845.9	1294	437	885	1498	5163	3482	699	5093	4828	2629	5073	392	2130	2122	1170	1353	1092	590	1164	1346
FBgn0030343	ATP7	752.24	822.753	818.575	1695.68	1480.65	966.151	2975.83	2003.09	1853.73	2685.83	1671.59	3463.38	2219.91	2606.01	2068.99	2290.44	1914.84	2313.41	2747.88	2444.17	1056	409	845	2145	5526	2453	1757	7623	6645	5627	3295	765	2900	3370	1205	1673	920	630	965	1156
FBgn0037989	ATP8B	475.849	696.021	697.484	176.288	330.106	248.135	269.299	353.688	352.333	570.387	215.1	330.493	326.096	320.145	999.297	559.945	3167.81	2787.1	2295.12	2826.87	668	346	720	223	1232	630	159	1346	1263	1195	424	73	426	414	582	409	1522	759	806	1337
FBgn0002921	Atpalpha	22136.2	21079.8	20564.2	13027.1	14813.2	11117.2	9687.97	12520.7	12231	8346.74	8941.35	21015.7	19326.2	21586.6	79179.7	48790.5	116712	101481	103742	84933	31075	10479	21228	16479	55285	28226	5720	47649	43844	17487	17625	4642	25247	27915	46115	35638	56075	27636	36432	40170
FBgn0020236	ATPCL	5643.94	5652.66	5625.4	6609.6	4286.02	3082.78	6693.51	4934.82	4861.53	6953.95	6278.98	6646.07	5131.04	5329.57	5921.95	3979.86	9817.72	8710.15	13628.4	12603.6	7923	2810	5807	8361	15996	7827	3952	18780	17427	14569	12377	1468	6703	6892	3449	2907	4717	2372	4786	5961
FBgn0019644	ATPsyn-b	9939.4	10814.5	10942.7	7101.3	3832.66	8739.08	15141.7	7715.45	8843.76	34539.2	62178.5	146725	108903	105313	447089	392989	509087	793979	794921	743991	13953	5376	11296	8983	14304	22188	8940	29362	31702	72362	122565	32409	142267	136187	260389	287050	244595	216221	279160	351879
FBgn0010217	ATPsyn-beta	16047.1	10108.4	10996	24055	14111.2	18319.8	44058.3	26400	22949.7	101615	18070.4	396546	367120	207125	1457171	325365	1349698	1228466	501686	495848	22527	5025	11351	30429	52665	46513	26013	100468	82267	212890	35620	87590	479592	267846	848670	237656	648473	334543	176182	234517
FBgn0016119	ATPsyn-Cf6	7455.44	7535.54	7577.39	3981.09	3039.55	7383	7365.91	5935.44	5172.02	15040.1	27296.9	94231.2	99352.3	95352.3	299671	333897	339917	537757	618322	664659	10466	3746	7822	5036	11344	18745	4349	22588	18540	31510	53807	20814	129790	123306	174531	243888	163316	146445	217142	314358
FBgn0016120	ATPsyn-d	13522.5	14350.9	13708.5	6780.35	4186.88	10238.9	12939.9	7434.28	8876.4	24303.7	58410.2	143746	109761	112734	393996	430605	455151	765609	816269	829626	18983	7134	14151	8577	15626	25996	7640	28292	31819	50918	115137	31751	143388	145784	229467	314526	218681	208495	286657	392381
FBgn0020235	ATPsyn-gamma	13722.7	13069.5	13367.5	8766.94	4759.47	9893.9	18358	10164.2	10666.2	39805.9	71649	182228	138217	134221	559735	496662	614358	972956	845482	816213	19264	6497	13799	11090	17763	25120	10839	38681	38235	83396	141233	40251	180561	173569	325995	362776	295173	264961	296916	386037
FBgn0067783	att-ORFA	212.28	297.72	309.993	192.098	161.57	125.249	345.515	182.362	194.997	198.562	182.632	221.838	202.088	214.203	628.424	598.279	603.591	940.05	447.065	824.592	298	148	320	243	603	318	204	694	699	416	360	49	264	277	366	437	290	256	157	390
FBgn0012042	AttA	9.97288	20.1162	23.2495	3882.28	1772.71	3431.35	511.498	333.455	335.316	284	422.59	158.455	157.69	111.355	13.736	17.7978	2.08135	44.0649	216.413	355.209	14	10	24	4911	6616	8712	302	1269	1202	595	833	35	206	144	8	13	1	12	76	168
FBgn0041581	AttB	44.1656	50.2906	57.1549	1381.05	669.858	1391.92	335.353	158.976	176.585	179.469	162.847	31.6911	79.6104	67.2769	15.453	42.4408	18.7321	73.4414	179.395	424.982	62	25	59	1747	2500	3534	198	605	633	376	321	7	104	87	9	31	9	20	63	201
FBgn0041579	AttC	12.1099	6.03487	3.87491	643.489	276.785	454.914	330.272	55.4444	54.6772	173.264	31.9606	54.3276	35.9778	21.6523	0	6.8453	0	36.7207	256.279	617.387	17	3	4	814	1033	1155	195	211	196	363	63	12	47	28	0	5	0	10	90	292
FBgn0038530	AttD	7.12349	10.0581	7.74982	667.205	1080.61	1881.89	541.985	916.016	983.911	729.332	1776.09	371.238	563.397	491.817	25.7551	80.7745	16.6508	7.34414	39.8656	86.6879	10	5	8	844	4033	4778	320	3486	3527	1528	3501	82	736	636	15	59	8	2	14	41
FBgn0019637	Atu	5340.48	5135.67	4927.92	2880.68	1611.14	1999.26	1849.52	1640.73	1807.42	1625.72	2505.61	1702.26	1328.12	1715.95	947.787	981.616	1036.51	1175.06	1187.43	926.08	7497	2553	5087	3644	6013	5076	1092	6244	6479	3406	4939	376	1735	2219	552	717	498	320	417	438
FBgn0029907	Atx-1	37.0421	108.628	84.2793	45.8506	27.0623	40.962	47.4237	41.2549	40.45	47.7311	28.9167	22.6365	29.0884	29.3853	8.58503	31.4884	4.1627	33.0486	48.4083	23.2577	52	54	87	58	101	104	28	157	145	100	57	5	38	38	5	23	2	9	17	11
FBgn0041188	Atx2	7797.37	7893.61	7544.45	5526.57	5351.36	5925.7	6071.92	5421.99	5204.38	8207.37	7767.43	9960.05	8546.64	9569.56	11174.3	7679.06	12633.8	9815.45	7887.7	7313.5	10946	3924	7788	6991	19972	15045	3585	20634	18656	17195	15311	2200	11165	12375	6508	5609	6070	2673	2770	3459
FBgn0031420	Atxn7	1827.89	1866.79	1970.39	1644.3	1327.39	895.256	1763.14	1534.05	1445.04	1757.94	1795.37	1389.88	1109.95	1440.65	3339.57	2791.51	1866.97	3774.89	2070.17	1807.76	2566	928	2034	2080	4954	2273	1041	5838	5180	3683	3539	307	1450	1863	1945	2039	897	1028	727	855
FBgn0000146	aub	319.845	148.86	127.872	87.7485	276.517	217.02	248.974	488.752	301.841	210.972	34.4971	36.2184	76.5485	68.0502	29.1891	36.9646	39.5456	58.7531	34.1705	29.6007	449	74	132	111	1032	551	147	1860	1082	442	68	8	100	88	17	27	19	16	12	14
FBgn0000147	aurA	912.519	531.068	555.081	852.188	839.734	627.427	1200.83	940.453	781.94	826.703	152.7	49.8003	199.792	212.657	68.6802	123.215	24.9762	18.3604	5.69509	16.9147	1281	264	573	1078	3134	1593	709	3579	2803	1732	301	11	261	275	40	90	12	5	2	8
FBgn0024227	aurB	3957.81	2701.61	2789.94	1787.38	1266.57	2449.84	519.966	513.715	572.437	192.834	171.471	45.273	77.314	81.1963	65.2462	102.68	56.1964	55.0811	45.5607	33.8294	5556	1343	2880	2261	4727	6220	307	1955	2052	404	338	10	101	105	38	75	27	15	16	16
FBgn0032104	aust	24.9322	12.0697	13.5622	72.7285	109.857	149.275	242.199	217.311	171.285	195.22	40.0775	0	27.5574	18.5591	37.7741	39.7027	0	0	0	4.22868	35	6	14	92	410	379	143	827	614	409	79	0	36	24	22	29	0	0	0	2
FBgn0037218	aux	1793.69	2011.62	1990.74	2155.77	2137.65	971.666	2156.08	2096.9	2093.64	2202.31	1395.1	1765.65	1768.27	1953.35	1741.04	1467.63	1733.76	1799.32	2451.74	2169.31	2518	1000	2055	2727	7978	2467	1273	7980	7505	4614	2750	390	2310	2526	1014	1072	833	490	861	1026
FBgn0050476	ave	152.443	207.197	214.089	172.335	207.12	354.873	250.668	265.66	263.343	264.43	252.641	194.674	221.991	204.151	211.192	320.36	147.776	231.341	250.584	300.236	214	103	221	218	773	901	148	1011	944	554	498	43	290	264	123	234	71	63	88	142
FBgn0030410	Aven	175.95	189.092	146.278	206.328	133.168	164.636	284.542	179.735	177.98	255.362	386.063	439.148	280.933	276.841	109.888	145.12	164.427	128.523	213.566	205.091	247	94	151	261	497	418	168	684	638	535	761	97	367	358	64	106	79	35	75	97
FBgn0000150	awd	73643.3	88698.5	82964.8	30226.6	17782.3	51289.1	27937.6	21709	26022.7	39437.8	84690.4	63803.2	51913.6	55665.1	65960.5	61615.9	63119	97240.1	86918.5	91889.1	103381	44093	85643	38236	66366	130220	16495	82616	93283	82625	166940	14093	67818	71984	38416	45006	30326	26481	30524	43460
FBgn0013751	Awh	105.428	62.3603	80.4044	79.0527	150.584	95.3154	94.8473	158.713	200.576	69.6875	84.7208	63.3822	52.8184	54.9041	91.0013	28.7503	224.786	275.405	572.357	469.383	148	31	83	100	562	242	56	604	719	146	167	14	69	71	53	21	108	75	201	222
FBgn0026597	Axn	3849.53	3874.38	3819.69	2861.71	2559.93	1295.42	2521.92	2575.93	2763.71	2667.69	3168.15	1480.43	1688.66	2110.33	1286.04	1504.6	1350.8	1883.77	1751.24	1780.27	5404	1926	3943	3620	9554	3289	1489	9803	9907	5589	6245	327	2206	2729	749	1099	649	513	615	842
FBgn0262870	axo	54.8509	58.337	42.624	184.983	669.322	579.77	311.641	837.71	774.687	252.498	436.287	221.838	193.668	218.07	1675.8	479.171	3359.3	2900.94	3636.32	2513.95	77	29	44	234	2498	1472	184	3188	2777	529	860	49	253	282	976	350	1614	790	1277	1189
FBgn0000152	Axs	390.367	374.162	372.96	191.308	129.684	68.1387	115.172	121.4	104.612	79.711	77.6185	108.655	70.4246	78.1031	75.5482	95.8342	87.4166	80.7856	108.207	143.775	548	186	385	242	484	173	68	462	375	167	153	24	92	101	44	70	42	22	38	68
FBgn0261647	Axud1	2238.91	2739.83	2803.5	1390.54	1165.02	735.74	1283.83	1129.12	1170.82	1175.62	1304.8	991.478	858.108	1016.89	679.934	661.256	659.787	752.775	859.959	805.563	3143	1362	2894	1759	4348	1868	758	4297	4197	2463	2572	219	1121	1315	396	483	317	205	302	381
FBgn0025185	az2	763.638	677.917	681.016	497.242	259.637	202.447	316.722	211.004	207.55	126.01	105.521	249.001	153.862	154.66	140.794	110.894	101.986	102.818	68.3411	126.86	1072	337	703	629	969	514	187	803	744	264	208	55	201	200	82	81	49	28	24	60
FBgn0000153	b	413.875	645.731	589.955	102.769	142.814	163.454	115.172	123.239	143.109	166.582	185.168	769.64	377.384	433.047	3887.3	3385.68	10067.5	7755.42	23754.2	17337.6	581	321	609	130	533	415	68	469	513	349	365	170	493	560	2264	2473	4837	2112	8342	8200
FBgn0011758	B-H1	102.578	90.523	79.4357	49.0127	87.8853	69.7141	52.5048	93.5461	81.1789	45.3446	140.525	131.292	118.65	177.858	15.453	23.274	14.5694	7.34414	5.69509	8.45735	144	45	82	62	328	177	31	356	291	95	277	29	155	230	9	17	7	2	2	4
FBgn0004854	B-H2	137.483	94.5462	87.1855	105.931	192.919	148.093	215.1	240.697	203.087	230.541	156.252	95.0732	134.725	133.781	13.736	56.1314	16.6508	3.67207	11.3902	12.686	193	47	90	134	720	376	127	916	728	483	308	21	176	173	8	41	8	1	4	6
FBgn0023407	B4	3995.57	4465.8	4624.71	2265.65	2906.11	1211.53	2306.82	2447.44	2544.44	3580.31	1242.91	1213.32	1429.16	1934.02	2113.63	1668.88	3369.7	2618.19	3408.51	3213.79	5609	2220	4774	2866	10846	3076	1362	9314	9121	7501	2450	268	1867	2501	1231	1219	1619	713	1197	1520
FBgn0004587	B52	24209.2	27963.6	25985.2	18831.9	12835.5	17288.7	16141	12264	12720.5	17656.2	19041.4	11404.3	8668.35	9332.16	4299.38	3894.97	3396.76	5757.81	4860.76	3742.38	33985	13901	26824	23822	47904	43895	9530	46672	45599	36991	37534	2519	11324	12068	2504	2845	1632	1568	1707	1770
FBgn0024897	b6	158.854	38.2208	34.8742	104.35	71.0049	74.4405	77.9103	94.5971	90.3848	40.0942	42.1068	9181.36	5635.5	7159.19	127.058	1037.75	462.059	18.3604	102.512	158.575	223	19	36	132	265	189	46	360	324	84	83	2028	7362	9258	74	758	222	5	36	75
FBgn0004870	bab1	226.527	372.15	322.586	159.686	489.264	445.462	171.064	325.046	366.003	185.674	179.588	63.3822	73.4865	100.529	92.7183	45.179	203.972	51.409	156.615	139.546	318	185	333	202	1826	1131	101	1237	1312	389	354	14	96	130	54	33	98	14	55	66
FBgn0025525	bab2	1902.68	2116.23	1921.96	1857.74	2651.83	1021.29	780.797	1466.26	1590.94	642.938	784.302	375.766	438.623	632.558	932.334	384.706	1223.83	1072.25	1754.09	1532.9	2671	1052	1984	2350	9897	2593	461	5580	5703	1347	1546	83	573	818	543	281	588	292	616	725
FBgn0011300	babo	2291.63	2643.27	2591.35	2608.74	2628.25	1397.04	2049.38	2102.16	2185.42	2356.01	1601.58	1512.12	1940.5	2129.66	2027.78	1766.09	1571.42	1678.14	1793.95	1729.53	3217	1314	2675	3300	9809	3547	1210	8000	7834	4936	3157	334	2535	2754	1181	1290	755	457	630	818
FBgn0034724	babos	9472.1	21588.7	21453.4	3881.49	3039.28	4376.63	967.104	1583.71	1417.42	1202.35	788.36	5115.85	4112.18	3558.72	1468.04	2360.26	1390.34	1560.63	7002.12	7097.83	13297	10732	22146	4910	11343	11112	571	6027	5081	2519	1554	1130	5372	4602	855	1724	668	425	2459	3357
FBgn0031453	Bacc	41861.2	46295.5	44423.9	12960.7	20594.1	44696.2	10602.6	14393.2	15349.8	12977.6	26156.9	14967.2	19592.6	18389	8792.78	9053.59	9719.9	11221.9	16934.4	14208.4	58765	23014	45858	16395	76860	113481	6260	54775	55024	27189	51560	3306	25595	23780	5121	6613	4670	3056	5947	6720
FBgn0032049	Bace	6.41114	2.01162	1.93746	0	3.21532	6.30184	0	3.15324	4.18448	0.477311	0	0	0.765485	3.09319	0	0	2.08135	14.6883	250.584	439.782	9	1	2	0	12	16	0	12	15	1	0	0	1	4	0	0	1	4	88	208
FBgn0031977	baf	4764.19	5700.94	5861.77	2489.37	1326.05	2366.34	1104.29	884.22	1004.28	465.379	463.682	629.294	448.574	490.271	592.367	460.004	809.645	793.168	566.662	1188.26	6688	2834	6051	3149	4949	6008	652	3365	3600	975	914	139	586	634	345	336	389	216	199	562
FBgn0045866	bai	3831.01	4184.17	4162.62	3057.76	2007.97	3298.23	2598.14	2318.42	2341.36	2049.1	1963.29	4613.32	3247.95	2793.15	1886.99	2113.83	2247.86	2405.21	3385.73	3943.24	5378	2080	4297	3868	7494	8374	1534	8823	8393	4293	3870	1019	4243	3612	1099	1544	1080	655	1189	1865
FBgn0260960	Baldspot	1840.71	2806.21	3110.58	809.5	1321.76	1311.57	624.976	702.647	792.82	927.416	968.963	1475.9	2105.08	2067.03	4326.85	4853.32	6377.25	3613.32	8502.77	6277.47	2584	1395	3211	1024	4933	3330	369	2674	2842	1943	1910	326	2750	2673	2520	3545	3064	984	2986	2969
FBgn0027889	ball	5330.51	4767.54	4716.74	2890.17	1808.88	2347.44	1898.64	1645.46	1530.96	1263.44	841.121	434.621	410.3	396.702	113.322	264.229	112.393	165.243	168.005	124.746	7483	2370	4869	3656	6751	5960	1121	6262	5488	2647	1658	96	536	513	66	193	54	45	59	59
FBgn0000158	bam	209.431	158.918	154.028	30.04	197.474	134.702	66.0544	152.406	105.728	55.8454	26.3801	31.6911	35.9778	26.2921	15.453	21.905	8.32539	7.34414	2.84755	6.34301	294	79	159	38	737	342	39	580	379	117	52	7	47	34	9	16	4	2	1	3
FBgn0004862	bap	2.8494	2.01162	3.87491	11.8579	23.8469	33.8724	11.8559	17.3428	28.1755	10.0235	26.8875	22.6365	16.0752	19.3324	99.5863	31.4884	62.4405	95.4739	264.822	169.147	4	1	4	15	89	86	7	66	101	21	53	5	21	25	58	23	30	26	93	80
FBgn0042085	Bap170	4561.17	4644.84	4326.34	4543.95	2458.11	2044.95	3099.47	2112.67	2219.45	2251	1464.1	1217.84	913.223	1037.77	808.709	911.794	709.74	738.086	1176.04	577.214	6403	2309	4466	5748	9174	5192	1830	8040	7956	4716	2886	269	1193	1342	471	666	341	201	413	273
FBgn0025716	Bap55	4178.64	3542.47	3558.14	2310.71	1716.71	2320.26	1058.56	1140.16	1312.81	581.843	1007.52	710.786	610.091	607.039	271.287	291.61	231.03	330.486	523.948	524.356	5866	1761	3673	2923	6407	5891	625	4339	4706	1219	1986	157	797	785	158	213	111	90	184	248
FBgn0025463	Bap60	8727.7	8981.89	8765.05	4263.31	3010.07	3568.81	2272.95	2107.94	2545.28	1720.23	3152.93	1570.97	1207.93	1406.63	752.048	1017.21	726.391	998.804	1261.46	1002.2	12252	4465	9048	5393	11234	9061	1342	8022	9124	3604	6215	347	1578	1819	438	743	349	272	443	474
FBgn0037081	barc	1433.25	1498.66	1518.97	1329.67	938.873	1070.13	1304.15	1259.98	1229.12	1740.75	1522.44	1756.59	1673.35	1673.42	1979.71	1831.8	1808.69	1740.56	1560.46	1279.17	2012	745	1568	1682	3504	2717	770	4795	4406	3647	3001	388	2186	2164	1153	1338	869	474	548	605
FBgn0014127	barr	2820.19	1983.46	1938.42	2897.28	2331.37	1817.29	2430.46	2063.01	1984.84	1847.67	1073.47	959.787	1021.16	889.293	307.344	418.932	228.948	238.685	190.786	270.635	3959	986	2001	3665	8701	4614	1435	7851	7115	3871	2116	212	1334	1150	179	306	110	65	67	128
FBgn0000163	baz	4298.31	6354.71	6192.11	1834.81	1701.44	1154.03	1182.2	1539.83	1626.65	1550.78	1689.34	1652.46	1338.83	1661.82	1524.7	1280.07	2587.12	2184.88	7047.68	5664.31	6034	3159	6392	2321	6350	2930	698	5860	5831	3249	3330	365	1749	2149	888	935	1243	595	2475	2679
FBgn0033844	bbc	1641.96	2238.94	2099.23	2280.67	2089.15	1803.12	1927.43	1862.51	1527.34	2638.58	2135.27	2462.85	1788.94	1920.87	5947.71	3927.83	4880.76	7590.17	4917.71	3583.8	2305	1113	2167	2885	7797	4578	1138	7088	5475	5528	4209	544	2337	2484	3464	2869	2345	2067	1727	1695
FBgn0087007	bbg	13236.9	15187.7	15036.6	12491.9	6510.48	4969.4	32878.1	18315.6	16982.9	108726	76535.9	7836.75	8930.14	12907.1	2906.89	4546.65	4071.12	3473.78	7241.31	7237.38	18582	7550	15522	15802	24298	12617	19412	69702	60878	227789	150866	1731	11666	16691	1693	3321	1956	946	2543	3423
FBgn0035741	BBS1	28.494	6.03487	9.68728	26.8779	48.7656	22.0565	91.4599	73.5756	62.7672	53.4589	24.8582	4.5273	14.5442	13.1461	8.58503	17.7978	6.24405	0	14.2377	8.45735	40	3	10	34	182	56	54	280	225	112	49	1	19	17	5	13	3	0	5	4
FBgn0033578	BBS4	20.6581	20.1162	20.3433	11.0674	12.3254	28.3583	28.7929	34.1601	30.1283	12.4101	16.2339	27.1638	19.1371	18.5591	6.86802	10.9525	14.5694	0	5.69509	0	29	10	21	14	46	72	17	130	108	26	32	6	25	24	4	8	7	0	2	0
FBgn0031255	BBS8	401.052	561.243	501.801	33.9927	56.8039	66.1694	37.2614	74.8894	69.7414	23.3883	42.1068	13.5819	11.4823	16.2393	37.7741	8.21436	12.4881	22.0324	14.2377	23.2577	563	279	518	43	212	168	22	285	250	49	83	3	15	21	22	6	6	6	5	11
FBgn0024251	bbx	7.12349	12.0697	8.71855	0.790527	13.1292	24.8135	0	8.6714	5.30034	5.25042	1.52193	0	1.53097	2.31989	5.15102	9.58342	8.32539	7.34414	19.9328	21.1434	10	6	9	1	49	63	0	33	19	11	3	0	2	3	3	7	4	2	7	10
FBgn0040239	bc10	351.9	380.197	413.647	460.087	578.221	497.846	545.372	474.3	519.713	415.261	475.857	801.332	1158.18	1119.74	2702.57	2666.93	2256.18	3885.05	3223.42	3708.55	494	189	427	582	2158	1264	322	1805	1863	870	938	177	1513	1448	1574	1948	1084	1058	1132	1754
FBgn0039558	BCAS2	2090.74	1679.7	1705.93	1075.91	765.245	1640.45	826.527	813.273	948.482	1035.77	2520.32	1195.21	1091.58	1104.27	726.293	802.269	718.065	756.447	1027.96	782.305	2935	835	1761	1361	2856	4165	488	3095	3400	2170	4968	264	1426	1428	423	586	345	206	361	370
FBgn0043362	bchs	750.103	760.393	779.826	1238.76	1164.48	529.749	1346.49	1143.05	1144.6	1632.88	828.945	624.767	752.471	974.355	2175.45	1406.02	1971.04	1755.25	1383.91	1302.43	1053	378	805	1567	4346	1345	795	4350	4103	3421	1634	138	983	1260	1267	1027	947	478	486	616
FBgn0026149	BCL7-like	1121.95	911.265	944.51	783.412	985.227	630.184	518.273	602.531	627.393	499.268	699.074	325.965	314.614	283.027	197.456	201.252	162.345	264.389	176.548	186.062	1575	453	975	991	3677	1600	306	2293	2249	1046	1378	72	411	366	115	147	78	72	62	88
FBgn0013432	bcn92	896.847	885.114	871.855	662.462	507.216	882.258	1195.75	890.79	1027.15	1584.2	2153.03	5527.83	6191.24	5890.21	5157.88	7027.38	3529.97	6657.47	2861.78	3256.08	1259	440	900	838	1893	2240	706	3390	3682	3319	4244	1221	8088	7617	3004	5133	1696	1813	1005	1540
FBgn0038857	Bdbt	675.307	500.894	538.613	690.921	407.274	627.033	597.877	541.043	557.652	565.614	621.455	882.823	1112.25	1127.47	980.41	1044.59	728.472	1131	976.708	985.282	948	249	556	874	1520	1592	353	2059	1999	1185	1225	195	1453	1458	571	763	350	308	343	466
FBgn0034049	bdg	3431.38	4729.32	4533.65	2418.22	1563.98	988.602	2362.71	1814.69	1687.18	2823.3	1787.25	1331.03	849.688	1006.06	940.919	1007.63	1148.9	899.658	1255.77	1194.6	4817	2351	4680	3059	5837	2510	1395	6906	6048	5915	3523	294	1110	1301	548	736	552	245	441	565
FBgn0052594	be	1771.61	2094.1	2063.39	2343.12	1601.5	894.468	1419.32	1314.64	1286.87	2343.6	1115.58	724.368	659.082	747.779	776.086	806.376	982.396	1061.23	862.806	735.79	2487	1041	2130	2964	5977	2271	838	5003	4613	4910	2199	160	861	967	452	589	472	289	303	348
FBgn0015602	BEAF-32	2916.36	2476.31	2401.48	2171.58	1502.62	1779.88	1346.49	1140.68	1414.35	987.08	2027.21	1213.32	993.599	1019.98	700.538	989.83	597.347	1156.7	706.191	926.08	4094	1231	2479	2747	5608	4519	795	4341	5070	2068	3996	268	1298	1319	408	723	287	315	248	438
FBgn0037660	beag	1626.29	1945.24	1824.11	1251.4	917.973	1093.37	1669.99	1289.41	1486.89	1938.36	3361.44	1521.17	1648.85	1864.42	1207.05	1808.53	1140.58	1747.91	1737	1628.04	2283	967	1883	1583	3426	2776	986	4907	5330	4061	6626	336	2154	2411	703	1321	548	476	610	770
FBgn0013433	beat-Ia	2.13705	2.01162	10.656	41.8979	266.335	261.92	60.9733	223.617	185.791	25.7748	51.7457	18.1092	23.73	46.3979	252.4	105.418	253.924	91.8018	125.292	50.7441	3	1	11	53	994	665	36	851	666	54	102	4	31	60	147	77	122	25	44	24
FBgn0028645	beat-Ib	6.41114	8.04649	14.5309	17.3916	109.857	91.3767	22.0181	107.473	99.8696	16.2286	26.3801	13.5819	22.1991	37.1183	145.945	54.7624	181.077	22.0324	34.1705	27.4864	9	4	15	22	410	232	13	409	358	34	52	3	29	48	85	40	87	6	12	13
FBgn0028644	beat-Ic	2.84939	8.04649	9.68728	7.90527	219.445	147.306	23.7118	163.968	143.946	24.3429	33.4825	0	22.9645	40.9848	159.681	57.5005	243.518	84.4577	68.3411	67.6588	4	4	10	10	819	374	14	624	516	51	66	0	30	53	93	42	117	23	24	32
FBgn0038498	beat-IIa	14.9593	26.1511	22.2807	79.8432	691.293	736.922	55.8922	424.899	440.207	87.348	179.588	54.3276	75.783	112.901	455.006	239.585	788.831	216.652	284.755	152.232	21	13	23	101	2580	1871	33	1617	1578	183	354	12	99	146	265	175	379	59	100	72
FBgn0038494	beat-IIb	14.247	18.1046	16.4684	135.18	395.752	317.062	130.415	327.937	319.415	132.693	153.208	108.655	99.513	107.488	199.173	99.9414	276.819	73.4414	122.444	44.4011	20	9	17	171	1477	805	77	1248	1145	278	302	24	130	139	116	73	133	20	43	21
FBgn0053179	beat-IIIb	43.4533	46.2673	54.2488	3.16211	194.795	133.126	22.0181	128.232	119.676	33.4118	63.9211	27.1638	39.8052	41.7581	199.173	87.6198	393.375	80.7856	102.512	67.6588	61	23	56	4	727	338	13	488	429	70	126	6	52	54	116	64	189	22	36	32
FBgn0032629	beat-IIIc	454.479	539.115	500.832	354.947	819.37	1503.78	194.776	480.869	408.963	177.56	185.676	384.82	374.322	284.574	343.401	182.085	447.49	231.34	284.755	296.007	638	268	517	449	3058	3818	115	1830	1466	372	366	85	489	368	200	133	215	63	100	140
FBgn0039089	beat-IV	7.83584	2.01162	7.74982	33.2021	380.211	200.084	74.5229	230.975	229.31	46.7765	127.842	54.3276	37.5087	61.8638	219.777	125.953	320.528	80.7856	119.597	67.6588	11	1	8	42	1419	508	44	879	822	98	252	12	49	80	128	92	154	22	42	32
FBgn0038087	beat-Va	2.8494	2.01162	3.87491	0.790527	156.747	97.2847	11.8559	67.0063	63.8831	8.11429	8.62428	0	8.42033	25.5188	68.6802	35.5956	141.532	7.34414	14.2377	6.34301	4	1	4	1	585	247	7	255	229	17	17	0	11	33	40	26	68	2	5	3
FBgn0038092	beat-Vb	2.8494	4.02324	1.93746	10.2769	158.086	161.485	30.4866	110.101	106.844	18.1378	24.8582	4.5273	10.7168	22.4256	132.209	41.0718	141.532	18.3604	54.1034	27.4864	4	2	2	13	590	410	18	419	383	38	49	1	14	29	77	30	68	5	19	13
FBgn0038084	beat-Vc	2.8494	6.03487	6.78109	11.8579	133.704	101.617	8.46851	83.0353	78.3893	10.5008	42.1068	4.5273	8.42033	23.1989	133.926	34.2265	120.718	18.3604	68.3411	35.9437	4	3	7	15	499	258	5	316	281	22	83	1	11	30	78	25	58	5	24	17
FBgn0039584	beat-VI	17.8087	22.1278	22.2807	33.2021	550.087	744.799	81.2977	355.528	354.286	42.4807	189.734	18.1092	62.7697	100.529	499.648	246.431	770.099	253.373	227.804	215.662	25	11	23	42	2053	1891	48	1353	1270	89	374	4	82	130	291	180	370	69	80	102
FBgn0250908	beat-VII	7.12349	22.1278	15.4996	36.3642	219.713	312.335	10.1622	110.363	126.65	23.3883	45.6579	4.5273	26.792	44.8513	315.929	90.3579	466.222	172.587	199.328	162.804	10	11	16	46	820	793	6	420	454	49	90	1	35	58	184	66	224	47	70	77
FBgn0036691	beg	500.069	335.941	391.366	718.589	353.149	724.318	851.932	483.496	567.137	1171.8	2961.68	4649.53	4418.38	4525.34	5324.43	6783.69	4237.63	5442.01	3604.99	3194.76	702	167	404	909	1318	1839	503	1840	2033	2455	5838	1027	5772	5852	3101	4955	2036	1482	1266	1511
FBgn0263231	bel	13613	13996.9	12848.2	10642.1	9241.89	6599.61	11510.4	10011	9991.7	13926.5	15885.9	10589.3	9887	11249.9	16366.5	12280.5	13162.4	17780.2	15023.7	15153.5	19110	6958	13263	13462	34492	16756	6796	38098	35817	29177	31314	2339	12916	14548	9532	8970	6324	4842	5276	7167
FBgn0025109	Bem46	295.625	247.43	280.931	368.386	318.048	308.003	562.309	409.921	398.642	498.313	452.521	565.912	463.118	459.339	683.368	596.91	1115.6	767.463	1258.62	1105.8	415	123	290	466	1187	782	332	1560	1429	1044	892	125	605	594	398	436	536	209	442	523
FBgn0000173	ben	13703.5	13753.5	14408.9	5398.51	5612.07	13163.4	4178.36	4662.06	5196.57	3134.03	6818.25	5473.5	6704.88	6049.51	6129.71	8689.42	5644.62	8074.89	4724.08	8689.93	19237	6837	14874	6829	20945	33421	2467	17742	18628	6566	13440	1209	8759	7823	3570	6347	2712	2199	1659	4110
FBgn0040238	Best1	2339.35	3846.22	3854.57	2206.36	1684.02	1333.23	2196.73	1909.55	1795.42	3323.52	2738.46	10449	10809.4	13046.3	956.372	1025.43	1184.29	1531.25	1594.63	1209.4	3284	1912	3979	2791	6285	3385	1297	7267	6436	6963	5398	2308	14121	16871	557	749	569	417	560	572
FBgn0035696	Best2	2509.6	3558.56	3555.23	693.292	454.431	283.189	331.966	540.518	506.322	363.711	203.939	1163.52	657.551	780.257	559.744	895.365	1623.45	1189.75	2018.91	1602.67	3523	1769	3670	877	1696	719	196	2057	1815	762	402	257	859	1009	326	654	780	324	709	758
FBgn0036492	Best3	2.13705	2.01162	0.968728	94.8632	165.589	262.314	377.696	271.704	224.567	257.748	23.3363	4.5273	42.1017	17.7858	24.0381	20.5359	0	0	0	0	3	1	1	120	618	666	223	1034	805	540	46	1	55	23	14	15	0	0	0	0
FBgn0036491	Best4	4.27409	8.04649	3.87491	49.0127	101.818	203.234	184.614	184.99	115.213	167.059	13.6974	27.1638	18.3716	14.6927	42.9251	56.1314	10.4067	3.67207	8.54264	4.22868	6	4	4	62	380	516	109	704	413	350	27	6	24	19	25	41	5	1	3	2
FBgn0260857	Bet1	933.889	963.567	967.759	689.34	364.939	629.003	924.761	535.262	574.669	575.637	1268.28	1054.86	854.281	885.426	616.405	887.151	788.831	774.807	1264.31	1063.51	1311	479	999	872	1362	1597	546	2037	2060	1206	2500	233	1116	1145	359	648	379	211	444	503
FBgn0260859	Bet3	300.611	321.86	309.024	211.071	201.761	285.158	164.289	219.413	237.957	160.854	268.367	253.529	331.455	358.037	214.626	495.6	218.542	308.454	276.212	435.554	422	160	319	267	753	724	97	835	853	337	529	56	433	463	125	362	105	84	97	206
FBgn0260860	Bet5	512.179	400.313	404.928	440.324	399.235	789.306	320.11	322.419	310.21	147.489	257.714	615.712	430.968	342.571	444.704	416.194	366.317	488.386	395.809	490.526	719	199	418	557	1490	2004	189	1227	1112	309	508	136	563	443	259	304	176	133	139	232
FBgn0250788	beta-Spec	27960.4	31105.7	31203.7	19025.6	11957.5	6272.3	31135.3	21307	21449.9	54625.9	80670	44141.1	39447.7	52953.9	47566.2	48144.4	40134.6	55128.8	33307.7	31727.8	39251	15463	32211	24067	44627	15925	18383	81086	76891	114445	159015	9750	51533	68478	27703	35166	19283	15013	11697	15006
FBgn0025724	beta'COP	7131.32	6545.82	6440.1	4771.62	3100.91	2422.66	3055.44	2918.58	3124.97	2706.36	3983.91	4835.15	3727.91	4075.28	2177.16	1929.01	2530.92	2834.84	6076.66	5114.58	10011	3254	6648	6036	11573	6151	1804	11107	11202	5670	7853	1068	4870	5270	1268	1409	1216	772	2134	2419
FBgn0033315	beta3GalTII	258.583	325.883	319.68	327.278	170.68	199.69	211.713	131.122	125.534	152.262	248.582	208.256	174.531	184.818	224.928	165.656	195.647	304.782	338.858	209.319	363	162	330	414	637	507	125	499	450	319	490	46	228	239	131	121	94	83	119	99
FBgn0027538	beta4GalNAcTA	199.458	181.046	189.871	228.462	460.058	277.675	240.506	278.799	280.639	207.153	194.807	335.02	363.605	322.465	518.536	340.896	399.619	429.632	646.393	704.075	280	90	196	289	1717	705	142	1061	1006	434	384	74	475	417	302	249	192	117	227	333
FBgn0039258	beta4GalT7	601.222	543.138	539.581	635.584	261.512	409.226	1214.38	474.037	464.198	1159.39	1268.78	1729.43	1026.51	1118.19	286.74	414.825	349.667	286.422	273.364	145.889	844	270	557	804	976	1039	717	1804	1664	2429	2501	382	1341	1446	167	303	168	78	96	69
FBgn0008635	betaCOP	8858.06	8295.93	8084.03	5274.4	3343.93	3025.28	4132.63	3505.61	3863.95	3899.63	6915.66	6876.96	4223.18	5038.04	4886.6	4424.8	4955.69	5643.97	9852.51	7808.25	12435	4124	8345	6672	12480	7681	2440	13341	13851	8170	13632	1519	5517	6515	2846	3232	2381	1537	3460	3693
FBgn0015000	betaggt-I	659.635	961.555	896.073	769.973	538.03	324.151	721.517	466.679	473.962	713.58	1014.62	919.041	874.949	953.476	568.329	621.553	2895.16	1586.34	3704.66	3095.39	926	478	925	974	2008	823	426	1776	1699	1495	2000	203	1143	1233	331	454	1391	432	1301	1464
FBgn0028970	betaggt-II	459.465	456.638	433.99	428.466	364.135	462.398	523.354	403.089	373.256	369.439	733.064	896.405	617.746	644.157	922.032	863.877	1032.35	1567.97	1850.9	1401.81	645	227	448	542	1359	1174	309	1534	1338	774	1445	198	807	833	537	631	496	427	650	663
FBgn0030538	betaNACtes1	2.13705	0	2.90618	64.8232	80.115	131.157	265.911	182.625	147.294	169.446	17.2486	9.05459	11.4823	16.2393	15.453	27.3812	0	11.0162	0	0	3	0	3	82	299	333	157	695	528	355	34	2	15	21	9	20	0	3	0	0
FBgn0030563	betaNACtes2	1.4247	0	1.93746	30.04	32.6891	53.9595	74.5229	76.466	41.5658	50.1177	2.53655	4.5273	3.06194	3.86649	8.58503	8.21436	0	0	0	0	2	0	2	38	122	137	44	291	149	105	5	1	4	5	5	6	0	0	0	0
FBgn0052601	betaNACtes3	0	0	0	11.0674	8.57418	14.9669	23.7118	18.1311	13.9483	13.3647	2.53655	0	0.765485	0	3.43401	5.47624	0	0	0	0	0	0	0	14	32	38	14	69	50	28	5	0	1	0	2	4	0	0	0	0
FBgn0030566	betaNACtes4	1.4247	2.01162	0.968728	97.2348	106.909	206.779	376.002	246.215	184.675	222.427	22.3217	4.5273	16.8407	14.6927	34.3401	50.6552	0	0	0	0	2	1	1	123	399	525	222	937	662	466	44	1	22	19	20	37	0	0	0	0
FBgn0262163	betaNACtes5	0.712349	0	0	7.90527	15.2728	28.7522	25.4055	18.6567	13.3903	25.2975	3.04386	13.5819	4.59291	10.0529	0	1.36906	0	0	0	2.11434	1	0	0	10	57	73	15	71	48	53	6	3	6	13	0	1	0	0	0	1
FBgn0052598	betaNACtes6	2.13705	0	0	49.8032	47.9618	104.374	150.739	116.144	96.801	69.6875	12.1755	0	13.0132	6.95968	5.15102	17.7978	0	0	0	0	3	0	0	63	179	265	89	442	347	146	24	0	17	9	3	13	0	0	0	0
FBgn0010357	betaTry	220.828	16.093	29.0618	3.16211	5.09092	5.90798	1.6937	0.26277	0.836896	6.20505	0	4.5273	0	0	0	0	18.7321	569.171	20388.4	7776.54	310	8	30	4	19	15	1	1	3	13	0	1	0	0	0	0	9	155	7160	3678
FBgn0003887	betaTub56D	208666	237653	228599	180409	85420.8	145020	230216	137442	156419	196718	361235	166804	88773.3	100628	29551.4	63869.4	23725.3	36346.2	20080.9	16802.6	292927	118140	235979	228213	318802	368198	135925	523051	560712	412138	712060	36844	115970	130128	17211	46652	11399	9898	7052	7947
FBgn0003888	betaTub60D	10376.1	18609.5	17438.1	101429	41537.1	34398.2	422458	202577	196213	562974	788164	67737.4	49751.1	64131.9	6514.32	10554.1	3981.62	2651.24	1329.8	1258.03	14566	9251	18001	128306	155022	87335	249429	770929	703360	1179469	1553612	14962	64993	82933	3794	7709	1913	722	467	595
FBgn0003889	betaTub85D	34.1927	6.03487	7.74982	5418.27	7995.42	10307.5	21936.8	17159.1	14722.4	20404.6	4661.68	176.565	3218.86	2536.42	2489.66	6140.23	112.393	201.964	375.876	835.164	48	3	8	6854	29840	26170	12952	65301	52775	42749	9189	39	4205	3280	1450	4485	54	55	132	395
FBgn0003890	betaTub97EF	366.86	736.254	690.703	524.119	244.9	486.03	2919.94	1528.01	1641.43	5672.85	12644.2	29957.1	23294.5	24817.4	31043.5	35011	25608.9	55305.1	33438.7	49232.4	515	366	713	663	914	1234	1724	5815	5884	11885	24924	6617	30431	32093	18080	25573	12304	15061	11743	23285
FBgn0083938	BG642163	5.69879	2.01162	1.93746	2.37158	5.89475	30.3276	0	8.40863	6.97414	7.15967	8.62428	0	2.29645	2.31989	1.71701	6.8453	0	0	0	6.34301	8	1	2	3	22	77	0	32	25	15	17	0	3	3	1	5	0	0	0	3
FBgn0250831	BG642167	1.4247	8.04649	2.90618	0	15.8086	38.5988	0	3.94155	5.85827	0	4.05848	0	6.88936	3.09319	0	12.3215	0	0	0	8.45735	2	4	3	0	59	98	0	15	21	0	8	0	9	4	0	9	0	0	0	4
FBgn0047334	BG642312	14.247	18.1046	4.84364	1.58105	18.756	35.8417	3.3874	12.3502	11.4376	5.72774	4.05848	0	5.35839	10.0529	24.0381	6.8453	68.6845	29.3766	96.8166	101.488	20	9	5	2	70	91	2	47	41	12	8	0	7	13	14	5	33	8	34	48
FBgn0013753	Bgb	2001.7	1760.17	1835.74	1585.8	1484.67	1605	1000.98	1029.27	1235.82	578.024	1647.24	900.932	556.507	651.89	350.269	505.183	407.944	341.503	327.468	446.125	2810	875	1895	2006	5541	4075	591	3917	4430	1211	3247	199	727	843	204	369	196	93	115	211
FBgn0004581	bgcn	58.4126	56.3254	50.3738	354.156	417.723	229.623	1307.54	941.242	726.147	1026.22	134.437	9.05459	113.292	87.3827	127.058	201.252	8.32539	3.67207	2.84755	21.1434	82	28	52	448	1559	583	772	3582	2603	2150	265	2	148	113	74	147	4	1	1	10
FBgn0027348	bgm	40.6039	38.2208	33.9055	40.3169	82.2585	124.461	128.721	198.654	219.546	439.604	721.903	651.931	538.136	643.384	2843.36	3484.26	1313.33	1534.93	1409.54	1219.97	57	19	35	51	307	316	76	756	787	921	1423	144	703	832	1656	2545	631	418	495	577
FBgn0261111	BHD	620.456	607.51	617.08	750.21	530.259	623.489	508.111	506.095	489.584	509.769	681.318	1190.68	981.351	899.345	1610.55	1407.39	1488.16	2067.38	2018.91	1938.85	871	302	637	949	1979	1583	300	1926	1755	1068	1343	263	1282	1163	938	1028	715	563	709	917
FBgn0000179	bi	12402	13341.1	12692.3	1430.85	1748.86	2450.24	767.247	1041.62	1195.92	328.39	490.062	425.566	263.327	235.856	77.2652	98.5723	251.843	22.0324	59.7985	154.347	17410	6632	13102	1810	6527	6221	453	3964	4287	688	966	94	344	305	45	72	121	6	21	73
FBgn0035871	BI-1	2058.69	1824.54	1881.27	1813.47	2874.49	2735	3177.38	3093.06	2913.79	3093.45	1896.83	3735.02	3279.34	2720.46	3626.31	3595.15	3840.09	4920.58	4427.93	5281.62	2890	907	1942	2294	10728	6944	1876	11771	10445	6481	3739	825	4284	3518	2112	2626	1845	1340	1555	2498
FBgn0000180	bib	4201.43	5499.78	5204.97	932.031	2045.48	1000.02	321.803	844.542	790.588	245.338	246.046	140.346	91.8582	112.901	58.3782	75.2983	120.718	11.0162	68.3411	27.4864	5898	2734	5373	1179	7634	2539	190	3214	2834	514	485	31	120	146	34	55	58	3	24	13
FBgn0000181	bic	62588.4	69706.7	67131.9	22353.7	17861.6	27395.3	17116.6	18105.1	21997.5	15091.2	26309.1	14134.2	12965	13553.6	11437	14602.4	14790.1	20229.4	21362.3	22602.3	87862	34652	69299	28277	66662	69555	10106	68901	78854	31617	51860	3122	16937	17527	6661	10666	7106	5509	7502	10690
FBgn0000182	BicC	0	0	0	0	22.2393	6.30184	1.6937	13.9268	18.1328	0	1.52193	0	3.06194	0.773298	0	2.73812	0	0	0	0	0	0	0	0	83	16	1	53	65	0	3	0	4	1	0	2	0	0	0	0
FBgn0000183	BicD	3659.34	4391.37	4774.86	2904.4	2097.73	1147.33	3043.58	2387.26	2406.91	6284.28	5843.71	3209.85	3590.89	3708.74	2396.94	2508.12	2229.12	2750.38	2878.87	2797.27	5137	2183	4929	3674	7829	2913	1797	9085	8628	13166	11519	709	4691	4796	1396	1832	1071	749	1011	1323
FBgn0014133	bif	8177.05	10190.9	9860.68	6037.25	6499.23	4103.68	3416.2	3673.78	3933.13	1861.04	3688.15	2530.76	1501.12	1871.38	1598.53	1504.6	3128.27	1935.18	3716.05	3681.06	11479	5066	10179	7637	24256	10419	2017	13981	14099	3899	7270	559	1961	2420	931	1099	1503	527	1305	1741
FBgn0038252	BigH1	15.6717	14.0814	5.81237	204.747	274.106	643.182	652.075	674.793	463.083	439.604	101.462	13.5819	74.252	54.1308	32.6231	106.787	2.08135	14.6883	17.0853	16.9147	22	7	6	259	1023	1633	385	2568	1660	921	200	3	97	70	19	78	1	4	6	8
FBgn0039509	bigmax	549.221	822.753	851.512	506.728	504.805	703.837	426.813	473.248	535.614	469.197	1122.68	552.33	571.817	644.93	597.518	1043.22	847.109	1167.72	1329.8	1287.63	771	409	879	641	1884	1787	252	1801	1920	983	2213	122	747	834	348	762	407	318	467	609
FBgn0039282	Bili	67.6731	12.0697	18.4058	40.3169	371.637	123.28	116.865	229.135	246.047	44.8673	91.8232	31.6911	47.46	56.4507	171.701	90.3579	258.087	58.7532	99.6641	50.7441	95	6	19	51	1387	313	69	872	882	94	181	7	62	73	100	66	124	16	35	24
FBgn0045759	bin	7.12349	6.03487	5.81237	37.1548	72.0767	95.7093	28.7929	66.4808	63.8831	31.0252	23.8436	0	12.2478	3.86649	65.2462	35.5956	54.1151	36.7207	105.359	143.775	10	3	6	47	269	243	17	253	229	65	47	0	16	5	38	26	26	10	37	68
FBgn0024491	Bin1	1660.49	1305.54	1394	1697.26	871.619	1408.86	1421.02	900.249	1083.22	1190.89	1156.67	1783.75	1269.17	1276.71	396.628	465.48	276.819	260.717	259.127	241.035	2331	649	1439	2147	3253	3577	839	3426	3883	2495	2280	394	1658	1651	231	340	133	71	91	114
FBgn0263144	bin3	4988.58	6232.01	6255.08	3721.01	3532.29	4347.48	3397.57	3936.55	3625.43	5864.72	4164.51	3495.07	2895.83	3268.73	3602.28	2888.72	2641.23	2889.92	2497.3	2444.17	7003	3098	6457	4707	13183	11038	2006	14981	12996	12287	8209	772	3783	4227	2098	2110	1269	787	877	1156
FBgn0026263	bip1	1078.5	718.149	863.136	2153.4	1991.09	1994.93	1170.35	1374.29	1103.31	407.147	353.595	99.6005	115.588	90.4758	51.5102	42.4408	29.1389	3.67207	37.0181	35.9437	1514	357	891	2724	7431	5065	691	5230	3955	853	697	22	151	117	30	31	14	1	13	17
FBgn0026262	bip2	1505.19	1402.1	1472.47	422.141	2469.63	3183.61	557.228	955.431	1130.37	476.357	772.634	411.984	1419.97	980.542	327.948	658.518	399.619	260.717	216.413	742.133	2113	697	1520	534	9217	8083	329	3636	4052	998	1523	91	1855	1268	191	481	192	71	76	351
FBgn0010520	Bka	486.534	412.383	370.054	342.298	260.441	496.664	394.633	249.369	284.545	469.674	1323.57	593.076	596.313	581.52	408.647	553.1	243.518	495.73	447.065	422.868	683	205	382	433	972	1261	233	949	1020	984	2609	131	779	752	238	404	117	135	157	200
FBgn0267791	bl	11366.2	14532	14186	6442.8	5175.32	6386.92	6935.71	5763.59	5531.33	5065.23	6242.46	5342.21	3998.89	4143.33	2906.89	3040.68	2791.09	2618.19	2525.77	2478	15956	7224	14644	8150	19315	16216	4095	21934	19828	10612	12305	1180	5224	5358	1693	2221	1341	713	887	1172
FBgn0035608	blanks	2.8494	2.01162	9.68728	150.2	521.685	968.515	409.876	555.233	348.149	383.758	19.2778	4.5273	28.3229	8.50628	70.3972	31.4884	6.24405	0	0	10.5717	4	1	10	190	1947	2459	242	2113	1248	804	38	1	37	11	41	23	3	0	0	5
FBgn0035625	Blimp-1	1275.1	1050.07	1072.38	285.38	1825.5	1420.67	1187.29	1917.17	1851.21	1626.68	3881.43	493.475	530.481	541.308	49.7931	28.7503	21573.2	14269.7	9488.02	8662.44	1790	522	1107	361	6813	3607	701	7296	6636	3408	7651	109	693	700	29	21	10365	3886	3332	4097
FBgn0002906	Blm	662.484	500.894	513.426	950.213	695.58	439.554	1075.5	911.023	756.275	901.641	378.961	421.039	360.543	368.09	297.042	401.134	201.891	235.013	233.499	186.062	930	249	530	1202	2596	1116	635	3467	2711	1889	747	93	471	476	173	293	97	64	82	88
FBgn0050077	Blos1	532.837	484.801	498.895	551.788	292.058	546.291	469.155	340.024	419.843	395.214	912.144	1267.64	801.462	775.618	638.726	869.353	589.022	774.807	857.111	974.71	748	241	515	698	1090	1387	277	1294	1505	828	1798	280	1047	1003	372	635	283	211	301	461
FBgn0036118	Blos2	139.62	120.697	120.122	181.821	143.618	198.508	203.244	166.333	175.19	120.282	76.6039	366.711	310.021	284.574	157.964	225.895	174.833	260.717	281.907	372.124	196	60	124	230	536	504	120	633	628	252	151	81	405	368	92	165	84	71	99	176
FBgn0085284	Blos3	152.443	100.581	111.404	193.679	167.732	449.794	157.514	187.88	168.774	195.698	94.3597	416.511	338.344	228.123	439.553	171.132	330.934	257.045	162.31	177.604	214	50	115	245	626	1142	93	715	605	410	186	92	442	295	256	125	159	70	57	84
FBgn0036105	Blos4	112.551	62.3603	73.6233	120.951	103.962	119.735	91.4599	71.2106	88.1531	69.6875	45.1506	113.182	113.292	100.529	77.2652	121.846	104.067	80.7856	108.207	107.831	158	31	76	153	388	304	54	271	316	146	89	25	148	130	45	89	50	22	38	51
FBgn0027660	blot	6595.64	11106.2	11156.8	992.902	957.629	550.23	855.319	1081.82	1025.2	2279.16	1669.05	1054.86	878.011	861.454	5401.7	4063.37	1954.39	5346.54	1318.41	820.363	9259	5521	11517	1256	3574	1397	505	4117	3675	4775	3290	233	1147	1114	3146	2968	939	1456	463	388
FBgn0004133	blow	7082.17	13395.4	13372.3	5709.98	2690.95	3049.3	4119.08	3794.13	4390.64	2295.39	2006.41	1684.15	1017.33	1303.01	338.25	690.006	1704.62	866.609	988.098	761.162	9942	6659	13804	7223	10043	7742	2432	14439	15739	4809	3955	372	1329	1685	197	504	819	236	347	360
FBgn0038387	blp	470.863	450.603	458.208	325.697	264.46	507.298	665.625	480.343	460.572	1105.93	2071.86	3273.24	2995.34	3012.77	3660.65	3801.88	2637.07	4472.58	3442.68	2957.96	661	224	473	412	987	1288	393	1828	1651	2317	4084	723	3913	3896	2132	2777	1267	1218	1209	1399
FBgn0041161	blue	1966.8	1721.95	1791.18	2354.19	1750.47	977.18	2857.28	2176.52	2097.82	2411.38	1326.62	1109.19	1075.51	1258.16	1330.68	1182.87	811.726	973.099	928.3	498.984	2761	856	1849	2978	6533	2481	1687	8283	7520	5052	2615	245	1405	1627	775	864	390	265	326	236
FBgn0011211	blw	40845.4	40564.4	40777.6	34160.3	17343.4	19336.4	67714.2	32697.8	34567.2	145027	269915	727740	563292	580644	2.66818e+06	2.45805e+06	2.58306e+06	4.27826e+06	3.72071e+06	3.79045e+06	57339	20165	42094	43212	64728	49094	39980	124435	123912	303842	532050	160745	735863	750867	1553975	1795426	1241049	1165081	1306639	1792737
FBgn0026562	BM-40-SPARC	3632.98	2959.1	2983.68	10526.7	7195.34	10733.6	6475.02	4676.25	5700.94	4154.04	9696.23	4482.02	3928.47	3999.5	10362.1	12870.5	11210.1	13381	13093	10529.4	5100	1471	3080	13316	26854	27252	3823	17796	20436	8703	19113	990	5132	5172	6035	9401	5386	3644	4598	4980
FBgn0036199	Bmcp	430.971	478.766	428.178	439.533	372.173	296.187	447.137	340.024	318.021	801.406	732.049	660.985	592.485	595.439	360.571	317.622	395.456	459.009	754.6	564.528	605	238	442	556	1389	752	264	1294	1140	1679	1443	146	774	770	210	232	190	125	265	267
FBgn0036449	bmm	876.901	834.823	902.854	476.688	866.528	684.144	707.967	1041.62	783.614	1133.14	521.008	552.33	636.118	585.386	1037.07	755.721	2932.62	1127.33	2659.61	3171.51	1231	415	932	603	3234	1737	418	3964	2809	2374	1027	122	831	757	604	552	1409	307	934	1500
FBgn0001090	bnb	32886.3	32389.1	30146.8	248947	141606	191674	169099	201400	229587	36877.6	93539.4	5056.99	1690.19	2004.39	6528.05	8245.85	7952.83	2776.09	7765.26	5230.87	46166	16101	31120	314913	528494	486648	99840	766449	822994	77261	184383	1117	2208	2592	3802	6023	3821	756	2727	2474
FBgn0014135	bnl	661.772	724.184	666.485	330.44	379.139	662.875	377.696	464.577	443.555	480.653	347.508	7963.52	10223	9387.06	4182.62	2553.3	4581.05	3033.13	2391.94	3315.28	929	360	688	418	1415	1683	223	1768	1590	1007	685	1759	13355	12139	2436	1865	2201	826	840	1568
FBgn0004132	boca	4811.92	5845.77	5792.99	836.378	755.332	1727.89	616.507	1005.09	1128.14	486.38	1962.28	1190.68	1242.38	1327.75	398.345	835.126	432.92	642.613	1033.66	1110.03	6755	2906	5980	1058	2819	4387	364	3825	4044	1019	3868	263	1623	1717	232	610	208	175	363	525
FBgn0037719	bocksbeutel	956.684	1297.5	1208	749.42	592.69	477.365	606.345	562.065	603.681	557.5	634.645	543.276	486.083	559.868	271.287	640.72	420.432	396.584	569.509	987.396	1343	645	1247	948	2212	1212	358	2139	2164	1168	1251	120	635	724	158	468	202	108	200	467
FBgn0040388	boi	6359.85	9794.59	9556.5	1835.6	1520.58	740.861	1888.48	1854.37	1907.84	1609.97	1815.16	2290.81	1812.67	2123.48	983.844	1122.63	711.821	716.054	560.967	450.354	8928	4869	9865	2322	5675	1881	1115	7057	6839	3373	3578	506	2368	2746	573	820	342	195	197	213
FBgn0011206	bol	222.253	166.965	183.09	5605.63	7657.81	8111.26	11911.8	12436.9	10382.5	14766.1	5281.61	6840.75	9788.25	9708.75	11610.4	10782.7	7567.78	6716.22	5401.79	6696.11	312	83	189	7091	28580	20594	7033	47330	37218	30936	10411	1511	12787	12555	6762	7876	3636	1829	1897	3167
FBgn0050362	boly	6.41114	8.04649	13.5622	517.005	930.03	1516.38	1944.37	1932.41	1574.48	2102.56	553.476	9.05459	264.858	233.536	303.91	651.672	16.6508	25.7045	34.1706	93.0309	9	4	14	654	3471	3850	1148	7354	5644	4405	1091	2	346	302	177	476	8	7	12	44
FBgn0023097	bon	3702.08	3976.98	3978.57	2879.1	2427.03	678.63	2294.97	2229.86	2290.31	2104.94	1622.89	1412.52	1190.33	1638.62	1279.17	1140.43	1042.76	1307.26	1321.26	1110.03	5197	1977	4107	3642	9058	1723	1355	8486	8210	4410	3199	312	1555	2119	745	833	501	356	464	525
FBgn0260942	bond	69.8102	52.3022	56.1862	486.174	553.838	499.027	1405.77	931.782	769.945	974.192	207.49	76.964	166.11	117.541	355.42	3570.51	5251.24	3304.86	22447.2	27742.2	98	26	58	615	2067	1267	830	3546	2760	2041	409	17	217	152	207	2608	2523	900	7883	13121
FBgn0026261	bonsai	1205.29	939.428	956.134	992.111	542.317	1069.74	2071.4	1316.48	1342.66	3728.76	2828.26	15238.9	15588.3	13253.6	13696.5	10473.3	11164.4	12485	5045.85	4740.35	1692	467	987	1255	2024	2716	1223	5010	4813	7812	5575	3366	20364	17139	7977	7650	5364	3400	1772	2242
FBgn0040237	bor	1790.84	2428.03	2294.92	2580.28	2219.1	1843.68	5529.94	4430.56	3953.78	11173.9	14371.6	15148.3	14505.9	15555.7	13073.3	12042.2	10242.3	12962.4	4265.62	3655.69	2514	1207	2369	3264	8282	4681	3265	16861	14173	23410	28329	3346	18950	20116	7614	8796	4921	3530	1498	1729
FBgn0259791	bora	534.262	434.51	422.365	982.625	846.968	693.991	1129.7	852.951	737.027	787.086	180.603	4.5273	81.9069	74.2366	34.3401	101.31	2.08135	0	0	0	750	216	436	1243	3161	1762	667	3246	2642	1649	356	1	107	96	20	74	1	0	0	0
FBgn0032105	borr	1688.98	1221.05	1308.75	2182.65	1498.87	1351.75	956.942	757.04	829.922	430.058	191.256	54.3276	89.5617	91.2491	18.8871	65.7149	12.4881	7.34414	25.6279	21.1434	2371	607	1351	2761	5594	3432	565	2881	2975	901	377	12	117	118	11	48	6	2	9	10
FBgn0000206	boss	5.69879	4.02324	9.68728	32.4116	34.0288	38.2049	54.1985	46.2475	52.1665	28.1614	23.3363	307.856	107.168	55.6774	54.9442	197.145	56.1964	36.7207	37.0181	8.45735	8	2	10	41	127	97	32	176	187	59	46	68	140	72	32	144	27	10	13	4
FBgn0027535	botv	668.183	750.335	681.984	1206.34	715.944	354.085	924.761	491.642	608.145	721.217	727.483	1036.75	1106.89	1262.8	805.275	766.673	1059.41	1090.61	976.708	1040.25	938	373	704	1526	2672	899	546	1871	2180	1511	1434	229	1446	1633	469	560	509	297	343	492
FBgn0261284	bou	2533.11	2707.64	2727.94	929.66	648.69	1159.15	724.904	714.208	867.861	287.341	939.032	2870.31	1661.87	1526.49	1095.45	1909.84	699.333	1343.98	933.995	995.853	3556	1346	2816	1176	2421	2943	428	2718	3111	602	1851	634	2171	1974	638	1395	336	366	328	471
FBgn0004893	bowl	20762.8	25173.4	24161	4622.21	4398.02	1996.9	3009.71	4440.02	4874.36	1805.67	2920.59	1901.46	1633.54	2128.12	600.952	855.662	1032.35	1013.49	1845.21	2019.19	29147	12514	24941	5847	16414	5070	1777	16897	17473	3783	5757	420	2134	2752	350	625	496	276	648	955
FBgn0037205	BoYb	11.3976	10.0581	9.68728	26.8779	52.2489	52.3841	67.7481	53.605	51.0507	57.7547	15.7266	9.05459	17.6061	14.6927	17.1701	9.58342	8.32539	25.7045	2.84755	2.11434	16	5	10	34	195	133	40	204	183	121	31	2	23	19	10	7	4	7	1	1
FBgn0000210	br	49603.7	47148.4	46071.7	1861.69	3847.93	3920.14	408.182	917.067	1007.62	404.76	439.331	90.5459	156.924	144.607	1619.14	514.766	971.99	929.034	128.14	285.436	69634	23438	47559	2355	14361	9953	241	3490	3612	848	866	20	205	187	943	376	467	253	45	135
FBgn0033155	Br140	1971.07	2285.2	2333.67	1423.74	1021.93	533.687	1258.42	1051.34	1068.16	1243.4	1116.59	574.967	539.667	721.487	731.444	702.328	768.018	771.135	814.398	847.85	2767	1136	2409	1801	3814	1355	743	4001	3829	2605	2201	127	705	933	426	513	369	210	286	401
FBgn0010300	brat	19544.7	25738.7	25944.5	12286.4	20030.9	19255.7	8371.97	9748.76	10332.6	7140.1	5584.47	1417.04	1906.06	2195.39	365.722	373.753	1123.93	370.879	612.222	1141.74	27437	12795	26782	15542	74758	48889	4943	37100	37039	14959	11008	313	2490	2839	213	273	540	101	215	540
FBgn0050169	Brca2	169.539	150.872	183.09	252.969	204.173	145.336	230.343	151.093	162.358	231.496	173.5	190.146	188.309	197.964	113.322	120.477	118.637	187.276	139.53	141.661	238	75	189	320	762	369	136	575	582	485	342	42	246	256	66	88	57	51	49	67
FBgn0000216	Brd	1537.96	1128.52	1053.98	94.0727	37.2441	38.9927	20.3244	6.04371	10.0428	0.477311	3.04386	0	0.765485	0	0	0	0	0	0	0	2159	561	1088	119	139	99	12	23	36	1	6	0	1	0	0	0	0	0	0	0
FBgn0039654	Brd8	1994.58	1699.82	1712.71	1566.82	932.978	776.308	1043.32	947.548	1002.04	843.886	1498.6	670.04	517.468	641.064	286.74	368.277	237.274	308.454	523.948	405.953	2800	845	1768	1982	3482	1971	616	3606	3592	1768	2954	148	676	829	167	269	114	84	184	192
FBgn0086694	Bre1	4346.04	3232.68	3336.3	4037.22	2448.2	1459.27	2252.62	2190.97	2271.89	1484.92	2401.61	1901.46	1653.45	1950.26	1153.83	1293.76	924.119	1145.69	1073.52	921.851	6101	1607	3444	5107	9137	3705	1330	8338	8144	3111	4734	420	2160	2522	672	945	444	312	377	436
FBgn0038499	Brf	1695.39	1534.87	1507.34	1620.58	1056.23	770.007	1187.29	1061.85	1135.11	1534.08	2111.43	1172.57	910.927	1091.12	336.533	450.421	451.653	414.944	449.912	424.982	2380	763	1556	2050	3942	1955	701	4041	4069	3214	4162	259	1190	1411	196	329	217	113	158	201
FBgn0024250	brk	4137.32	6531.74	6031.3	1525.72	1293.9	641.606	940.005	1079.46	1087.13	2540.25	627.036	1036.75	1030.34	1251.97	1167.56	550.362	1488.16	1461.48	1529.13	1365.86	5808	3247	6226	1930	4829	1629	555	4108	3897	5322	1236	229	1346	1619	680	402	715	398	537	646
FBgn0000212	brm	12825.8	10949.3	11038.7	10134.6	5790.52	4631.46	6197.26	5519.74	5866.64	3961.21	4813.87	5428.23	4602.09	5081.34	4941.54	5107.96	3579.92	3352.6	3192.1	2951.62	18005	5443	11395	12820	21611	11759	3659	21006	21030	8299	9489	1199	6012	6571	2878	3731	1720	913	1121	1396
FBgn0030434	Brms1	1490.95	1595.22	1553.84	1045.08	814.279	942.913	1017.91	966.467	1056.16	1215.71	1862.34	1407.99	1290.61	1381.11	1634.59	1829.06	1540.2	2478.65	2366.31	1769.7	2093	793	1604	1322	3039	2394	601	3678	3786	2547	3671	311	1686	1786	952	1336	740	675	831	837
FBgn0000221	brn	383.956	482.789	487.27	193.679	154.067	148.487	242.199	173.691	162.916	202.857	255.684	167.51	123.243	141.513	135.643	190.299	187.321	124.85	156.615	154.347	539	240	503	245	575	377	143	661	584	425	504	37	161	183	79	139	90	34	55	73
FBgn0013755	Bro	31.3433	38.2208	29.0618	3.16211	16.8804	18.5117	20.3244	25.4887	13.9483	20.5244	5.0731	4.5273	7.65485	10.0529	0	4.10718	4.1627	0	0	2.11434	44	19	30	4	63	47	12	97	50	43	10	1	10	13	0	3	2	0	0	1
FBgn0259246	brp	149.593	102.593	100.748	313.839	2405.59	1229.65	526.741	2016.23	1969.77	730.764	964.397	176.565	322.269	549.815	3236.55	1307.45	4106.5	1013.49	1227.29	636.416	210	51	104	397	8978	3122	311	7673	7061	1531	1901	39	421	711	1885	955	1973	276	431	301
FBgn0261787	bru	1440.37	1665.62	1743.71	1479.08	997.016	452.157	1293.99	1026.38	1069.83	1609.97	1157.17	1222.37	1281.42	1528.81	1893.86	1551.14	1896.11	1825.02	2087.25	1685.13	2022	828	1800	1871	3721	1148	764	3906	3835	3373	2281	270	1674	1977	1103	1133	911	497	733	797
FBgn0262475	bru-2	334.804	734.242	724.608	275.103	606.623	463.185	1183.9	1128.6	1106.93	5909.11	5179.64	4608.79	5177.74	5729.36	1638.02	1519.66	2932.62	2687.96	4917.71	4763.6	470	365	748	348	2264	1176	699	4295	3968	12380	10210	1018	6764	7409	954	1110	1409	732	1727	2253
FBgn0264001	bru-3	50.5768	58.337	56.1862	187.355	3668.14	4778.77	149.046	1510.66	1734.33	235.314	710.235	122.237	238.066	318.599	810.426	283.395	1046.92	308.454	327.468	617.387	71	29	58	237	13690	12133	88	5749	6217	493	1400	27	311	412	472	207	503	84	115	292
FBgn0266717	Bruce	5507.88	5596.33	5714.53	7919.5	5326.44	3092.63	8561.66	6386.62	5524.63	11800.1	3449.71	4658.59	4527.84	4834.66	7911.96	4501.47	8854.06	7061.39	6338.64	6782.8	7732	2782	5899	10018	19879	7852	5055	24305	19804	24722	6800	1029	5915	6252	4608	3288	4254	1923	2226	3208
FBgn0036874	brv1	14.9593	4.02324	4.84364	86.958	115.483	141.791	291.317	228.61	179.096	236.269	42.1068	4.5273	32.1504	15.466	8.58503	76.6673	6.24405	3.67207	0	10.5717	21	2	5	110	431	360	172	870	642	495	83	1	42	20	5	56	3	1	0	5
FBgn0036712	brv2	5.69879	8.04649	0.968728	53.7558	85.7418	116.978	208.325	168.435	133.066	186.151	24.8582	4.5273	19.1371	5.41308	10.302	30.1193	0	0	0	2.11434	8	4	1	68	320	297	123	641	477	390	49	1	25	7	6	22	0	0	0	1
FBgn0040333	brv3	29.2063	30.1743	33.9055	269.57	318.584	326.514	1012.83	608.312	492.374	763.221	152.7	31.6911	100.278	62.6371	60.0952	123.215	47.871	40.3928	59.7985	84.5735	41	15	35	341	1189	829	598	2315	1765	1599	301	7	131	81	35	90	23	11	21	40
FBgn0011785	BRWD3	7476.81	7740.72	7385.58	5328.94	2974.44	1495.11	3441.6	2842.91	2923	3318.27	3828.67	2530.76	1865.49	2597.51	3921.64	3343.24	3656.93	4990.35	2784.9	3321.63	10496	3848	7624	6741	11101	3796	2032	10819	10478	6952	7547	559	2437	3359	2284	2442	1757	1359	978	1571
FBgn0004101	bs	1727.45	1939.2	1903.55	1030.85	860.901	573.074	1861.38	1432.36	1584.52	1721.18	2223.03	5038.88	4122.13	3884.27	1416.53	1812.63	1071.89	1975.57	1050.74	1071.97	2425	964	1965	1304	3213	1455	1099	5451	5680	3606	4382	1113	5385	5023	825	1324	515	538	369	507
FBgn0032679	bsf	4116.66	3938.76	3951.44	3992.16	2058.34	2078.43	8263.57	5017.33	4775.33	17276.8	17431.7	42592.8	40281.3	40305.8	24249.3	20713.9	16201.2	26633.5	6751.53	5076.53	5779	1958	4079	5050	7682	5277	4879	19094	17118	36196	34361	9408	52622	52122	14123	15130	7784	7253	2371	2401
FBgn0261822	Bsg	6176.06	6567.95	7195.71	7019.09	13472.2	20641.7	7513.26	8555.52	8591.58	12842.5	15784	16859.7	22144.7	17282.4	21479.7	17298.1	21810.4	16579.4	11706.3	23111.8	8670	3265	7428	8879	50280	52408	4436	32559	30798	26906	31113	3724	28929	22349	12510	12635	10479	4515	4111	10931
FBgn0000228	Bsg25D	1973.92	2240.95	2349.16	2448.26	1295.5	885.803	2045.99	1547.71	1798.49	1550.31	1877.05	1059.39	1150.52	1519.53	1157.26	1210.25	1723.36	1274.21	1497.81	1763.36	2771	1114	2425	3097	4835	2249	1208	5890	6447	3248	3700	234	1503	1965	674	884	828	347	526	834
FBgn0000529	bsh	9.26054	10.0581	5.81237	2.37158	79.5791	58.6859	3.3874	35.7367	56.072	12.4101	40.5848	31.6911	13.7787	20.879	12.019	2.73812	10.4067	0	5.69509	16.9147	13	5	6	3	297	149	2	136	201	26	80	7	18	27	7	2	5	0	2	8
FBgn0000229	bsk	1235.93	1428.25	1407.56	858.512	1619.72	1470.69	758.778	1082.87	1079.32	655.826	298.299	860.186	1036.47	770.978	837.898	544.886	778.424	774.807	743.209	854.193	1735	710	1453	1086	6045	3734	448	4121	3869	1374	588	190	1354	997	488	398	374	211	261	404
FBgn0005666	bt	82.6325	90.523	208.276	1774.73	1317.48	1961.84	23134.3	15825.8	11004.9	67036	13677.6	30536.6	55976.8	47694.7	229761	93223.4	156815	140295	45956.5	113246	116	45	215	2245	4917	4981	13659	60227	39449	140445	26961	6745	73126	61677	133815	68093	75343	38206	16139	53561
FBgn0030228	BTBD9	885.45	961.555	910.604	1284.61	1206.01	771.976	2791.22	1971.3	1860.14	2896.33	1955.68	1598.14	1373.28	1632.43	2120.5	2172.7	1473.59	2364.81	1936.33	1526.55	1243	478	940	1625	4501	1960	1648	7502	6668	6068	3855	353	1794	2111	1235	1587	708	644	680	722
FBgn0263108	BtbVII	4825.45	6475.41	6198.89	4398.49	3513.27	2630.63	4271.52	3988.06	4168.86	5900.52	4272.06	3427.16	3697.29	4230.71	6059.31	4797.19	7694.75	8001.44	8320.53	9059.94	6774	3219	6399	5564	13112	6679	2522	15177	14944	12362	8421	757	4830	5471	3529	3504	3697	2179	2922	4285
FBgn0029848	Btd	177.375	128.744	129.81	9.48632	23.0431	34.2663	0	14.4523	10.6007	3.34118	5.0731	0	5.35839	1.5466	6.86802	0	10.4067	0	25.6279	21.1434	249	64	134	12	86	87	0	55	38	7	10	0	7	2	4	0	5	0	9	10
FBgn0000233	btd	115.401	68.3952	85.248	46.6411	102.086	109.495	67.7481	92.7577	102.659	46.2992	58.848	76.964	33.6813	38.6649	17.1701	21.905	52.0337	3.67207	22.7804	8.45735	162	34	88	59	381	278	40	353	368	97	116	17	44	50	10	16	25	1	8	4
FBgn0030501	BthD	959.534	770.451	766.264	606.334	324.747	551.411	145.658	164.231	217.593	34.3664	33.9898	9.05459	30.6194	13.9194	5.15102	15.0597	10.4067	0	42.7132	16.9147	1347	383	791	767	1212	1400	86	625	780	72	67	2	40	18	3	11	5	0	15	8
FBgn0003502	Btk29A	8140.72	9508.94	9847.12	7959.82	7935.13	4990.67	3451.76	4234.54	4087.68	3074.84	2150.49	1702.26	1737.65	1779.36	496.214	783.102	6708.19	3132.28	1509.2	1776.04	11428	4727	10165	10069	29615	12671	2038	16115	14653	6442	4239	376	2270	2301	289	572	3223	853	530	840
FBgn0005592	btl	278.528	217.255	191.808	211.861	190.775	109.101	127.028	224.143	224.288	212.881	179.588	2526.23	1654.21	1715.17	5334.73	4107.18	3111.62	1755.25	2577.03	2160.85	391	108	198	268	712	277	75	853	804	446	354	558	2161	2218	3107	3000	1495	478	905	1022
FBgn0266756	btsz	11270.8	14421.3	14065	5302.06	3382.25	1571.92	3135.04	3734.22	3785.28	2321.64	2626.85	8515.85	6487.48	8685.68	7479.27	7168.4	5877.73	6033.21	7563.08	5146.3	15822	7169	14519	6707	12623	3991	1851	14211	13569	4864	5178	1881	8475	11232	4356	5236	2824	1643	2656	2434
FBgn0023096	btv	92.6054	98.5695	102.685	94.8632	100.747	72.0773	132.109	131.648	99.0327	159.899	27.3948	63.3822	44.3981	57.224	37.7741	17.7978	29.1389	29.3766	2.84755	16.9147	130	49	106	120	376	183	78	501	355	335	54	14	58	74	22	13	14	8	1	8
FBgn0045862	btz	2164.83	2210.77	2080.83	2211.1	1745.11	1017.35	2252.62	1938.19	2172.86	2952.65	4417.15	2322.5	1622.06	2248.75	1959.1	2215.14	1531.87	2225.28	2426.11	1731.64	3039	1099	2148	2797	6513	2583	1330	7376	7789	6186	8707	513	2119	2908	1141	1618	736	606	852	819
FBgn0031696	Bub1	1763.78	2228.88	2215.48	2309.13	1495.39	1189.08	2445.71	1759.51	1857.63	2217.11	1030.85	1072.97	967.573	1098.08	1279.17	1258.17	984.478	1200.77	948.233	957.795	2476	1108	2287	2921	5581	3019	1444	6696	6659	4645	2032	237	1264	1420	745	919	473	327	333	453
FBgn0025457	Bub3	5219.38	4471.84	4520.08	3377.13	2099.07	1952	1908.8	1393.73	1615.77	1188.03	1719.28	1484.95	1207.93	1147.57	612.971	840.603	459.978	914.346	424.284	534.928	7327	2223	4666	4272	7834	4956	1127	5304	5792	2489	3389	328	1578	1484	357	614	221	249	149	253
FBgn0263855	BubR1	1135.48	685.963	786.607	1483.82	1489.76	803.485	513.192	704.223	530.871	310.73	58.3407	18.1092	56.6459	41.7581	54.9442	15.0597	56.1964	25.7045	22.7804	27.4864	1594	341	812	1877	5560	2040	303	2680	1903	651	115	4	74	54	32	11	27	7	8	13
FBgn0040491	Buffy	136.771	148.86	135.622	97.2348	161.034	247.347	35.5677	224.405	135.298	39.1395	43.1214	439.148	138.553	126.821	329.665	127.323	1829.51	1549.61	1808.19	1091	192	74	140	123	601	628	21	854	485	82	85	97	181	164	192	93	879	422	635	516
FBgn0032248	Bug22	772.899	615.556	651.954	1430.85	1026.22	1357.65	1788.55	1547.98	1185.6	1600.42	129.364	1118.24	1048.71	667.356	832.747	347.741	516.174	462.681	381.571	302.35	1085	306	673	1810	3830	3447	1056	5891	4250	3353	255	247	1370	863	485	254	248	126	134	143
FBgn0259176	bun	36032	44989.9	46188	7973.26	17250.4	22972.2	9291.65	11057.4	9939.26	20285.2	17621.4	6618.91	9906.9	10011.9	20844.4	16745	23219.5	21881.9	12327	15517.1	50582	22365	47679	10086	64381	58325	5486	42080	35629	42499	34735	1462	12942	12947	12140	12231	11156	5959	4329	7339
FBgn0000239	bur	3122.94	3387.57	3379.89	3110.72	2500.98	1692.05	2613.38	2481.34	2628.13	3230.92	1202.83	2272.7	2638.63	2568.89	1327.24	1453.94	1475.68	1424.76	1475.03	1558.27	4384	1684	3489	3935	9334	4296	1543	9443	9421	6769	2371	502	3447	3322	773	1062	709	388	518	737
FBgn0038901	Burs	82.6325	28.1627	17.4371	23.7158	43.9427	71.2896	15.2433	116.67	58.3038	15.7513	30.9459	4.5273	4.59291	28.612	532.272	184.823	518.256	246.029	113.902	257.949	116	14	18	30	164	181	9	444	209	33	61	1	6	37	310	135	249	67	40	122
FBgn0031150	bves	1592.1	1695.8	1749.52	907.525	1168.77	1343.08	848.545	908.921	842.197	860.592	967.441	1321.97	1478.15	1429.83	769.218	601.017	1194.69	576.515	785.923	873.222	2235	843	1806	1148	4362	3410	501	3459	3019	1803	1907	292	1931	1849	448	439	574	157	276	413
FBgn0000241	bw	150.306	76.4416	64.9048	34.7832	72.6126	39.3865	16.937	98.5387	78.9472	74.4606	30.4386	307.856	191.371	184.045	92.7183	228.633	154.02	84.4577	159.463	48.6298	211	38	67	44	271	100	10	375	283	156	60	68	250	238	54	167	74	23	56	23
FBgn0045064	bwa	111.126	118.686	88.1542	819.777	1463.51	1256.43	396.326	446.183	421.796	363.234	219.665	298.802	258.734	270.654	422.383	280.657	922.037	433.305	1144.71	898.594	156	59	91	1037	5462	3190	234	1698	1512	761	433	66	338	350	246	205	443	118	402	425
FBgn0265598	Bx	1929.75	1983.46	2043.05	342.298	926.815	1128.03	277.767	625.918	559.605	256.793	284.094	534.221	490.676	550.588	934.051	629.767	1205.1	800.512	535.339	395.381	2709	986	2109	433	3459	2864	164	2382	2006	538	560	118	641	712	544	460	579	218	188	187
FBgn0004856	Bx42	3068.09	3079.79	2974.96	2363.68	1779.68	2007.14	1729.27	1716.68	2021.66	1749.82	4169.58	2200.27	1602.16	2070.89	1505.81	1979.66	1748.33	2254.65	2161.29	2370.17	4307	1531	3071	2990	6642	5096	1021	6533	7247	3666	8219	486	2093	2678	877	1446	840	614	759	1121
FBgn0020556	bxd	7.83584	10.0581	6.78109	4.74316	34.8326	46.87	22.0181	67.2691	27.3386	18.6151	2.02924	0	3.06194	4.63979	1.71701	0	0	0	0	10.5717	11	5	7	6	130	119	13	256	98	39	4	0	4	6	1	0	0	0	0	5
FBgn0000244	by	2714.05	3856.28	3585.26	1028.48	765.245	437.978	2132.37	1370.34	1248.93	2631.42	2052.58	710.786	656.786	784.124	1775.38	2001.57	2147.95	2276.68	2941.51	2283.49	3810	1917	3701	1301	2856	1112	1259	5215	4477	5513	4046	157	858	1014	1034	1462	1032	620	1033	1080
FBgn0011723	byn	5.69879	6.03487	6.78109	50.5937	35.1005	76.016	82.9914	66.218	40.45	37.7076	16.2339	9.05459	5.35839	6.95968	12.019	13.6906	29.1389	0	8.54264	21.1434	8	3	7	64	131	193	49	252	145	79	32	2	7	9	7	10	14	0	3	10
FBgn0010292	bys	2043.73	1683.73	1670.09	1231.64	692.097	1155.21	1211	907.344	1015.99	2055.78	4123.93	1774.7	1944.33	1932.47	1007.88	1236.26	663.95	1454.14	1033.66	1604.78	2869	837	1724	1558	2583	2933	715	3453	3642	4307	8129	392	2540	2499	587	903	319	396	363	759
FBgn0011566	Bzd	819.914	852.928	861.199	735.981	427.101	387.957	765.553	527.642	593.638	1144.12	1713.69	5102.26	3651.36	3828.6	370.873	1381.38	1200.94	583.859	1768.33	1488.49	1151	424	889	931	1594	985	452	2008	2128	2397	3378	1127	4770	4951	216	1009	577	159	621	704
FBgn0031367	c-cup	1.4247	2.01162	0.968728	203.956	336.269	533.294	733.373	747.58	490.142	563.705	40.0775	0	143.146	71.1434	127.058	110.894	16.6508	3.67207	25.6279	52.8585	2	1	1	258	1255	1354	433	2845	1757	1181	79	0	187	92	74	81	8	1	9	25
FBgn0028525	c(2)M	7.12349	6.03487	4.84364	2.37158	21.1675	23.2381	15.2433	14.4523	12.5534	4.77311	2.02924	0	6.88936	8.50628	3.43401	2.73812	0	0	0	10.5717	10	3	5	3	79	59	9	55	45	10	4	0	9	11	2	2	0	0	0	5
FBgn0000246	c(3)G	72.6596	44.2557	31.968	42.6885	106.105	66.1694	38.9551	64.3786	61.3724	36.2757	17.2486	22.6365	51.2875	29.3853	17.1701	15.0597	0	7.34414	2.84755	6.34301	102	22	33	54	396	168	23	245	220	76	34	5	67	38	10	11	0	2	1	3
FBgn0040236	c11.1	1416.86	2144.39	2153.48	1510.7	745.15	281.614	1373.59	810.645	933.976	1589.92	1525.48	986.951	867.294	1098.86	1771.95	1927.64	1837.83	1964.56	2750.73	2638.69	1989	1066	2223	1911	2781	715	811	3085	3348	3331	3007	218	1133	1421	1032	1408	883	535	966	1248
FBgn0040235	c12.1	1034.33	1003.8	967.759	1032.43	1006.93	1152.06	829.914	806.966	802.026	765.607	1812.62	715.313	596.313	702.154	563.178	679.054	476.629	660.973	657.783	583.557	1452	499	999	1306	3758	2925	490	3071	2875	1604	3573	158	779	908	328	496	229	180	231	276
FBgn0040234	c12.2	765.775	901.207	878.636	931.241	276.785	265.071	741.841	322.944	373.814	648.666	1592.95	2390.41	1652.68	2048.47	5515.02	4271.47	3933.75	5978.13	6421.22	4313.25	1075	448	907	1178	1033	673	438	1229	1340	1359	3140	528	2159	2649	3212	3120	1890	1628	2255	2040
FBgn0004863	C15	239.349	245.418	245.088	170.754	139.062	171.725	159.208	173.954	186.07	70.6421	221.187	239.947	156.159	188.685	30.9061	46.548	41.627	11.0162	25.6279	25.3721	336	122	253	216	519	436	94	662	667	148	436	53	204	244	18	34	20	3	9	12
FBgn0032078	C1GalTA	839.147	965.579	960.978	641.908	689.953	367.476	431.894	445.92	460.293	292.592	423.604	217.31	176.061	201.831	412.081	242.324	1121.85	683.005	2121.42	1881.76	1178	480	992	812	2575	933	255	1697	1650	613	835	48	230	261	240	177	539	186	745	890
FBgn0259228	C3G	2286.64	2711.67	2826.75	1761.29	1698.49	1404.92	1957.92	1700.91	1754.13	2367.46	1836.97	2091.61	1648.09	2147.45	2570.36	2334.25	2391.47	2173.87	3266.14	2103.77	3210	1348	2918	2228	6339	3567	1156	6473	6288	4960	3621	462	2153	2777	1497	1705	1149	592	1147	995
FBgn0021742	C901	88.3313	116.674	126.903	20.5537	17.4163	27.1767	11.8559	18.9194	14.5062	220.995	713.279	262.583	155.393	146.927	17.1701	28.7503	66.6031	14.6883	17.0853	4.22868	124	58	131	26	65	69	7	72	52	463	1406	58	203	190	10	21	32	4	6	2
FBgn0000247	ca	2619.31	2285.2	2282.32	2037.98	1711.89	769.219	2726.86	2300.55	2189.88	3491.53	3505.52	2553.4	2439.6	3088.55	6150.31	4552.12	4116.91	7256.01	3562.28	2735.95	3677	1136	2356	2578	6389	1953	1610	8755	7850	7315	6910	564	3187	3994	3582	3325	1978	1976	1251	1294
FBgn0001991	Ca-alpha1D	40.6039	32.186	63.936	998.436	646.547	729.832	2252.62	1552.97	1451.46	3888.18	2584.24	9190.41	9240.17	9734.27	44298.7	33459.8	27536.2	39684.1	11347.5	11798	57	16	66	1263	2413	1853	1330	5910	5203	8146	5094	2030	12071	12588	25800	24440	13230	10807	3985	5580
FBgn0264386	Ca-alpha1T	37.0421	56.3254	67.8109	137.552	547.944	591.979	147.352	485.073	465.314	173.741	246.046	122.237	156.924	258.281	2678.53	788.578	4760.04	1303.59	1409.54	930.309	52	28	70	174	2045	1503	87	1846	1668	364	485	27	205	334	1560	576	2287	355	495	440
FBgn0259822	Ca-beta	102.578	108.628	96.8728	978.673	1087.85	556.926	1529.41	1273.91	1214.62	2110.19	1036.43	2109.72	3642.94	4018.83	11450.7	7442.21	5688.32	7972.07	1375.37	1389.12	144	54	100	1238	4060	1414	903	4848	4354	4421	2043	466	4759	5197	6669	5436	2733	2171	483	657
FBgn0263006	Ca-P60A	6500.9	5497.76	6893.47	11649.2	6006.75	3872.09	34382.1	14642.6	13840.9	47459.5	38360.8	191527	120341	122414	334699	305141	302484	456387	369341	323071	9126	2733	7116	14736	22418	9831	20300	55724	49615	99431	75616	42305	157209	158301	194932	222884	145331	124286	129705	152800
FBgn0025678	CaBP1	10564.9	13154	12269.9	4279.12	4139.45	5113.55	3931.08	4108.14	4117.25	2355.53	6017.72	4472.97	3303.07	3442.72	1138.37	1814	988.64	1186.08	2249.56	2336.34	14831	6539	12666	5413	15449	12983	2321	15634	14759	4935	11862	988	4315	4452	663	1325	475	323	790	1105
FBgn0263111	cac	219.403	164.953	181.152	195.26	1213.51	1960.27	204.938	889.739	723.915	248.679	529.125	176.565	337.579	420.674	1255.13	636.613	2091.76	352.519	643.545	568.757	308	82	187	247	4529	4977	121	3386	2595	521	1043	39	441	544	731	465	1005	96	226	269
FBgn0000250	cact	6363.41	9740.27	9397.63	4294.93	3213.98	3376.21	3666.86	3508.76	3593.91	5079.07	5363.79	8882.56	6790.61	7524.19	3662.37	5346.18	11905.3	8309.9	14183.6	17343.9	8933	4842	9701	5433	11995	8572	2165	13353	12883	10641	10573	1962	8871	9730	2133	3905	5720	2263	4981	8203
FBgn0031114	cactin	1390.5	1645.51	1677.84	904.363	562.145	734.165	679.174	582.561	654.453	566.091	1304.8	665.513	620.808	749.326	566.612	956.973	911.631	884.969	1056.44	928.194	1952	818	1732	1144	2098	1864	401	2217	2346	1186	2572	147	811	969	330	699	438	241	371	439
FBgn0000251	cad	29.9186	12.0697	17.4371	202.375	396.824	328.09	884.112	597.539	480.657	655.826	125.813	0	55.8804	44.078	125.341	206.728	160.264	150.555	751.752	342.523	42	6	18	256	1481	833	522	2274	1723	1374	248	0	73	57	73	151	77	41	264	162
FBgn0036715	Cad74A	7902.09	8416.63	8585.83	2349.45	1572.02	833.813	1234.71	1588.97	1375.3	1185.16	801.551	3802.93	3691.17	4490.54	199.173	557.207	416.27	176.259	150.92	160.69	11093	4184	8863	2972	5867	2117	729	6047	4930	2483	1580	840	4822	5807	116	407	200	48	53	76
FBgn0261053	Cad86C	8042.42	7978.09	8041.41	3858.56	2784.73	1332.84	2979.22	3797.81	3785.28	2031.91	2919.57	11612.5	7396.88	10458.1	398.345	1181.5	1086.46	418.616	1073.52	1181.91	11290	3966	8301	4881	10393	3384	1759	14453	13569	4257	5755	2565	9663	13524	232	863	522	114	377	559
FBgn0037963	Cad87A	4326.81	4914.39	4862.04	3443.54	2458.91	963.394	2753.96	3313.26	2909.89	2009.48	1534.61	6093.74	5577.32	6775.64	889.409	1073.34	2986.73	1490.86	928.3	792.877	6074	2443	5019	4356	9177	2446	1626	12609	10431	4210	3025	1346	7286	8762	518	784	1435	406	326	375
FBgn0038247	Cad88C	158.854	138.802	139.497	55.3369	119.503	102.011	82.9914	136.115	121.629	62.0505	44.136	239.947	130.898	106.715	17.1701	28.7503	122.8	25.7045	11.3902	38.0581	223	69	144	70	446	259	49	518	436	130	87	53	171	138	10	21	59	7	4	18
FBgn0038439	Cad89D	27.0693	12.0697	12.5935	56.1274	45.8183	66.5632	431.894	288.258	265.296	1060.59	2128.17	6424.23	2788.66	3368.49	42.9251	75.2983	156.101	18.3604	0	40.1724	38	6	13	71	171	169	255	1097	951	2222	4195	1419	3643	4356	25	55	75	5	0	19
FBgn0022800	Cad96Ca	2704.79	3848.23	3836.16	634.793	650.298	447.037	355.677	705.274	681.791	365.143	331.781	430.093	418.72	478.671	1383.91	1870.14	1762.9	558.155	239.194	255.835	3797	1913	3960	803	2427	1135	210	2684	2444	765	654	95	547	619	806	1366	847	152	84	121
FBgn0039294	Cad96Cb	220.116	492.847	508.582	203.165	173.091	138.641	130.415	203.384	167.379	126.488	152.193	493.475	489.145	665.809	25.7551	69.822	149.857	11.0162	17.0853	27.4864	309	245	525	257	646	352	77	774	600	265	300	109	639	861	15	51	72	3	6	13
FBgn0039709	Cad99C	12286.6	15203.8	15098.6	3838.8	2398.09	1047.29	2235.69	2560.95	2669.7	1575.6	2612.14	9529.96	5208.36	7527.28	1694.68	3643.07	1290.44	1747.91	1893.62	1816.22	17248	7558	15586	4856	8950	2659	1320	9746	9570	3301	5149	2105	6804	9734	987	2661	620	476	665	859
FBgn0015609	CadN	1387.66	1223.07	1309.72	5277.56	8085.72	6227.01	8128.07	8219.44	7499.43	15060.1	6943.05	1892.41	2124.22	2752.94	2566.92	1121.26	3134.51	925.362	632.155	534.928	1948	608	1352	6676	30177	15810	4799	31280	26883	31552	13686	418	2775	3560	1495	819	1506	252	222	253
FBgn0262018	CadN2	11.3976	10.0581	13.5622	33.2021	219.981	139.428	101.622	284.842	253.022	121.237	99.4329	40.7457	53.5839	109.035	418.949	168.394	559.883	80.7856	105.359	78.2305	16	5	14	42	821	354	60	1084	907	254	196	9	70	141	244	123	269	22	37	37
FBgn0263979	Caf1	8594.49	7171.43	6938.03	6150.3	4105.42	4029.24	2628.63	2111.36	2455.17	1562.72	2105.85	1371.77	1138.28	1091.12	616.405	725.602	416.27	789.495	840.026	668.131	12065	3565	7162	7780	15322	10230	1552	8035	8801	3274	4151	303	1487	1411	359	530	200	215	295	316
FBgn0033526	Caf1-105	1473.85	911.265	849.574	1034.8	729.341	803.485	492.867	554.707	517.76	376.599	120.233	181.092	148.504	204.151	118.473	123.215	66.6031	113.834	139.53	78.2305	2069	453	877	1309	2722	2040	291	2111	1856	789	237	40	194	264	69	90	32	31	49	37
FBgn0030054	Caf1-180	6817.89	6409.03	6228.92	2687	2207.32	4182.85	762.166	955.431	965.778	390.918	849.238	398.402	315.38	422.994	252.4	239.585	372.561	499.402	384.419	395.381	9571	3186	6430	3399	8238	10620	450	3636	3462	819	1674	88	412	547	147	175	179	136	135	187
FBgn0017414	cag	209.431	223.29	223.776	401.588	288.307	385.594	381.083	311.645	271.154	315.025	284.094	312.383	289.353	269.108	209.475	191.668	214.379	297.438	222.109	150.118	294	111	231	508	1076	979	225	1186	972	660	560	69	378	348	122	140	103	81	78	71
FBgn0027844	CAH1	85.4819	78.4533	68.7797	4.74316	65.1102	46.87	5.08111	69.634	55.2351	15.7513	14.2047	9.05459	48.2255	54.9041	78.9822	75.2983	1165.56	569.171	2018.91	2253.88	120	39	71	6	243	119	3	265	198	33	28	2	63	71	46	55	560	155	709	1066
FBgn0027843	CAH2	119.675	122.709	145.309	101.187	179.79	250.892	181.226	228.873	239.91	165.627	113.638	280.692	616.215	404.435	691.953	588.696	5457.3	2772.41	9456.7	8734.33	168	61	150	128	671	637	107	871	860	347	224	62	805	523	403	430	2622	755	3321	4131
FBgn0037646	CAHbeta	66.2484	90.523	76.5295	56.1274	52.5168	68.9264	28.7929	50.189	46.0293	66.8236	22.3217	49.8003	51.2875	45.6246	128.775	80.7745	170.671	308.454	165.158	296.007	93	45	79	71	196	175	17	191	165	140	44	11	67	59	75	59	82	84	58	140
FBgn0038478	cal1	972.356	1078.23	1066.57	1325.71	957.361	475.789	984.041	893.417	810.116	642.938	531.154	312.383	293.181	337.158	298.759	355.956	283.063	220.324	244.889	236.806	1365	536	1101	1677	3573	1208	581	3400	2904	1347	1047	69	383	436	174	260	136	60	86	112
FBgn0012051	CalpA	2326.53	2981.22	3345.99	950.213	855.542	619.55	1158.49	1153.56	1018.22	2699.67	1582.81	2408.52	2324.01	2398.77	2525.71	2291.81	2512.19	2856.87	1438.01	1915.59	3266	1482	3454	1202	3193	1573	684	4390	3650	5656	3120	532	3036	3102	1471	1674	1207	778	505	906
FBgn0025866	CalpB	997.288	1659.59	1561.59	1011.08	776.231	380.08	1400.69	865.301	774.687	2175.11	1023.75	565.912	616.215	665.809	1002.73	1047.33	1692.14	1457.81	1665.81	1919.82	1400	825	1612	1279	2897	965	827	3293	2777	4557	2018	125	805	861	584	765	813	397	585	908
FBgn0260450	CalpC	3602.35	3657.13	3482.58	1459.31	800.882	456.49	792.652	712.369	729.216	464.901	875.618	2259.12	1467.43	1962.63	446.421	1052.81	557.801	609.564	541.034	448.24	5057	1818	3595	1846	2989	1159	468	2711	2614	974	1726	499	1917	2538	260	769	268	166	190	212
FBgn0039928	Cals	608.346	557.219	605.455	233.996	4008.97	1862.98	331.966	1160.65	1425.51	282.091	1028.83	335.02	1847.88	898.572	319.363	874.829	407.944	436.977	518.253	1103.68	854	277	625	296	14962	4730	196	4417	5110	591	2028	74	2414	1162	186	639	196	119	182	522
FBgn0013995	Calx	39.8915	34.1976	53.28	625.307	949.59	630.972	2833.56	2095.85	1753.86	2796.57	682.84	235.419	491.441	513.47	2996.17	2936.63	5794.47	4277.96	6663.26	7317.72	56	17	55	791	3544	1602	1673	7976	6287	5859	1346	52	642	664	1745	2145	2784	1165	2340	3461
FBgn0262166	calypso	970.219	945.462	885.417	852.188	564.824	634.123	840.076	633.275	669.796	628.619	803.58	851.132	595.547	669.676	297.042	354.586	347.585	359.863	301.84	327.722	1362	470	914	1078	2108	1610	496	2410	2401	1317	1584	188	778	866	173	259	167	98	106	155
FBgn0000253	Cam	49660	49504	51906.4	16791.6	24785.3	63562.8	19211.7	24448.6	25678.5	21240.8	40392.1	30690.5	38055.3	33716.6	37164.6	49583.2	47883.5	46844.6	49217	71122.1	69713	24609	53582	21241	92502	161382	11343	93042	92049	44501	79620	6779	49714	43601	21645	36217	23006	12757	17284	33638
FBgn0016126	CaMKI	616.182	583.37	575.424	460.087	2821.71	1660.14	396.326	1057.65	827.411	366.575	327.215	289.747	613.153	246.682	295.325	277.919	405.863	73.4414	233.499	520.127	865	290	594	582	10531	4215	234	4025	2966	768	645	64	801	319	172	203	195	20	82	246
FBgn0264607	CaMKII	559.194	535.091	561.862	235.577	3951.36	2158.78	287.929	1575.57	1187.28	485.903	658.489	638.349	2572.79	1335.48	1559.04	2175.44	1606.8	738.087	589.442	1156.54	785	266	580	298	14747	5481	170	5996	4256	1018	1298	141	3361	1727	908	1589	772	201	207	547
FBgn0259234	Camta	1044.3	939.428	921.26	1249.03	1210.57	570.711	1666.6	1423.69	1390.92	2125.94	701.103	719.84	1106.89	1320.02	1629.44	1010.37	1742.09	987.787	1338.35	814.02	1466	467	951	1580	4518	1449	984	5418	4986	4454	1382	159	1446	1707	949	738	837	269	470	385
FBgn0011569	can	2.13705	4.02324	4.84364	22.1348	103.426	72.0773	62.667	104.057	66.1148	44.8673	7.10235	0	6.88936	4.63979	1.71701	9.58342	0	0	0	10.5717	3	2	5	28	386	183	37	396	237	94	14	0	9	6	1	7	0	0	0	5
FBgn0040233	cana	1560.76	1506.7	1650.71	2298.06	1935.35	1317.48	5751.81	4740.1	3779.98	4292.94	1284.51	1666.05	1705.5	1568.25	882.541	784.471	1211.35	973.099	859.959	1103.68	2191	749	1704	2907	7223	3345	3396	18039	13550	8994	2532	368	2228	2028	514	573	582	265	302	522
FBgn0030758	CanA-14F	5627.56	8265.76	8548.05	1739.95	3069.82	5177.75	2980.92	3265.97	2951.18	6258.03	9398.94	11363.5	13850.7	13299.2	30985.1	29417	13788.9	21518.3	14878.4	17870.4	7900	4109	8824	2201	11457	13146	1760	12429	10579	13111	18527	2510	18094	17198	18046	21487	6625	5860	5225	8452
FBgn0010015	CanA1	27.0693	24.1395	27.1244	308.306	206.048	241.439	232.037	168.961	165.148	314.071	167.92	710.786	649.131	574.56	13533.4	7606.5	9715.73	21334.7	5558.41	3896.73	38	12	28	390	769	613	137	643	592	658	331	157	848	743	7882	5556	4668	5810	1952	1843
FBgn0010014	CanB	32.0557	12.0697	13.5622	27.6684	456.575	415.528	38.9551	206.537	239.91	33.4118	111.101	208.256	212.805	239.722	496.214	395.658	466.222	312.126	310.383	302.35	45	6	14	35	1704	1055	23	786	860	70	219	46	278	310	289	289	224	85	109	143
FBgn0015614	CanB2	1616.32	1671.66	1673.96	1762.08	2116.21	3365.18	2650.64	3363.45	2799.42	4257.14	2961.68	5880.96	8546.64	5030.3	14687.3	5669.28	14163.6	11567	6281.69	7110.52	2269	831	1728	2229	7898	8544	1565	12800	10035	8919	5838	1299	11165	6505	8554	4141	6805	3150	2206	3363
FBgn0027568	Cand1	4326.81	3464.01	3593.98	6239.63	3803.18	2326.17	7213.48	4831.55	4637.8	5976.42	3184.39	4178.7	3161.45	3154.28	2666.51	2698.42	2179.17	2419.9	2178.37	1776.04	6074	1722	3710	7893	14194	5906	4259	18387	16625	12521	6277	923	4130	4079	1553	1971	1047	659	765	840
FBgn0033504	CAP	391.08	575.324	560.893	1676.71	1195.03	955.123	4059.8	2594.59	2461.59	10575.3	9221.38	34665.5	35612.6	46777.6	19125.7	20579.7	15329.1	17831.6	17355.8	13569.8	549	286	579	2121	4460	2425	2397	9874	8824	22156	18177	7657	46523	60491	11139	15032	7365	4856	6095	6418
FBgn0039680	Cap-D2	3874.47	2578.9	2683.38	3309.15	1733.59	1453.36	709.661	660.341	723.915	185.197	165.891	172.037	117.885	152.34	121.907	94.4651	101.986	124.85	170.853	97.2596	5439	1282	2770	4186	6470	3690	419	2513	2595	388	327	38	154	197	71	69	49	34	60	46
FBgn0051989	Cap-D3	797.118	661.824	732.358	470.364	389.857	279.25	384.47	484.022	396.41	506.427	343.957	203.728	260.265	259.828	194.022	194.406	176.915	231.341	244.889	287.55	1119	329	756	595	1455	709	227	1842	1421	1061	678	45	340	336	113	142	85	63	86	136
FBgn0259876	Cap-G	4466.43	3610.86	3470.95	4906.01	2926.21	2378.16	3231.58	2606.68	2381.53	2308.75	783.287	724.368	706.542	733.86	503.082	609.232	301.796	466.353	543.881	315.036	6270	1795	3583	6206	10921	6038	1908	9920	8537	4837	1544	160	923	949	293	445	145	127	191	149
FBgn0037831	Cap-H2	571.304	573.312	597.705	729.656	685.131	374.96	641.913	536.05	468.104	604.276	299.313	312.383	439.388	361.13	242.098	201.252	226.867	157.899	133.835	181.833	802	285	617	923	2557	952	379	2040	1678	1266	590	69	574	467	141	147	109	43	47	86
FBgn0039722	Capa	67.6731	20.1162	17.4371	44.2695	124.861	250.498	45.73	164.757	105.728	32.9345	134.437	13.5819	19.9026	47.1712	393.194	128.692	439.165	220.324	583.747	255.835	95	10	18	56	466	636	27	627	379	69	265	3	26	61	229	94	211	60	205	121
FBgn0031883	Caper	9482.08	10764.2	10588.2	6104.45	4246.09	6078.13	4552.67	3783.36	3877.06	4433.27	8071.31	6347.27	4534.73	4808.37	4622.18	4512.42	4341.69	5937.74	4966.12	3685.29	13311	5351	10930	7722	15847	15432	2688	14398	13898	9288	15910	1402	5924	6218	2692	3296	2086	1617	1744	1743
FBgn0042134	Capr	12295.9	11124.3	10456.4	13487.2	9367.02	5316.79	11075.1	7843.68	7762.21	9343.37	9128.54	4423.17	3019.07	3893.55	3645.2	3000.98	3350.97	3929.12	3989.41	2735.95	17261	5530	10794	17061	34959	13499	6539	29850	27825	19575	17994	977	3944	5035	2123	2192	1610	1070	1401	1294
FBgn0023095	caps	3605.91	4228.43	4029.91	2286.2	2939.6	1641.24	1097.52	1698.81	1824.15	934.098	1065.86	1643.41	1289.84	1606.91	1160.7	993.937	2050.13	1380.7	2730.8	2382.86	5062	2102	4160	2892	10971	4167	648	6465	6539	1957	2101	363	1685	2078	676	726	985	376	959	1127
FBgn0053653	Caps	84.0572	74.43	66.8422	106.721	2178.11	1189.08	115.172	792.514	836.617	155.603	211.041	235.419	419.486	342.571	503.082	258.752	986.559	183.604	187.938	279.093	118	37	69	135	8129	3019	68	3016	2999	326	416	52	548	443	293	189	474	50	66	132
FBgn0261458	capt	11658.3	13101.7	12760.1	7602.5	6621.41	5509.39	9660.88	8420.2	9189.4	12462.1	20407.6	9520.91	8245.04	10277.9	7178.8	8352.63	4535.26	5787.19	5467.29	4522.57	16366	6513	13172	9617	24712	13988	5704	32044	32941	26109	40227	2103	10771	13291	4181	6101	2179	1576	1920	2139
FBgn0000256	capu	4652.35	6238.04	6018.71	2147.07	2378.53	2105.21	4579.77	4313.37	3943.18	4884.8	1455.98	2037.28	1428.39	1644.03	1442.28	1838.65	1223.83	569.171	1150.41	1562.5	6531	3101	6213	2716	8877	5345	2704	16415	14135	10234	2870	450	1866	2126	840	1343	588	155	404	739
FBgn0000257	car	883.313	983.683	984.227	730.447	536.69	372.597	518.273	527.905	583.596	595.207	1171.38	434.621	463.118	620.958	418.949	494.231	942.851	594.876	763.142	716.761	1240	489	1016	924	2003	946	306	2009	2092	1247	2309	96	605	803	244	361	453	162	268	339
FBgn0004878	cas	195.184	221.278	135.622	15.02	75.56	61.0491	10.1622	18.3939	17.8538	5.25042	5.0731	9.05459	9.9513	8.50628	51.5102	12.3215	39.5456	55.0811	0	31.7151	274	110	140	19	282	155	6	70	64	11	10	2	13	11	30	9	19	15	0	15
FBgn0022213	Cas	3734.84	2856.5	2819	3483.06	3425.92	2189.89	1714.03	2084.03	1859.58	1409.02	438.824	1036.75	1103.06	883.106	236.947	262.86	228.948	235.013	253.432	245.263	5243	1420	2910	4406	12786	5560	1012	7931	6666	2952	865	229	1441	1142	138	192	110	64	89	116
FBgn0013759	CASK	2669.88	2997.32	3063.12	1913.87	2232.77	1124.09	1676.76	2172.32	2200.2	1565.58	1668.04	1697.74	1181.14	1664.91	3653.79	2213.77	5276.22	2585.14	3246.2	2740.18	3748	1490	3162	2421	8333	2854	990	8267	7887	3280	3288	375	1543	2153	2128	1617	2535	704	1140	1296
FBgn0034068	casp	1866.35	1631.43	1615.84	3015.07	2559.12	1747.97	3199.4	2519.17	2529.94	2662.92	2140.85	2182.16	2119.63	2123.48	2244.13	2120.67	1856.56	2783.43	2081.56	1856.39	2620	811	1668	3814	9551	4438	1889	9587	9069	5579	4220	482	2769	2746	1307	1549	892	758	731	878
FBgn0000261	Cat	11424.7	11232.9	11441.6	12953.6	12061.7	13134.2	17746.6	13671.4	14179	13757.1	31597.3	51230.9	41105	46504.6	5399.98	7688.64	15914	9249.95	90788.3	84093.6	16038	5584	11811	16386	45016	33347	10478	52028	50827	28822	62284	11316	53698	60138	3145	5616	7646	2519	31883	39773
FBgn0029093	cathD	5423.11	5527.94	5504.31	15576.5	20441.1	27055.8	13581.8	13096.4	15555.9	9464.61	15088.9	8461.52	10372.3	9348.4	4491.69	5750.05	5467.7	6719.89	11837.2	11554.9	7613	2748	5682	19704	76289	68693	8019	49840	55763	19829	29743	1869	13550	12089	2616	4200	2627	1830	4157	5465
FBgn0024249	cato	78.3584	38.2208	23.2495	27.6684	32.4211	69.3203	3.3874	28.3791	28.1755	2.86387	5.58042	0	8.42033	7.73298	0	0	4.1627	0	0	2.11434	110	19	24	35	121	176	2	108	101	6	11	0	11	10	0	0	2	0	0	1
FBgn0002022	Catsup	3627.99	3186.41	3386.67	2282.25	1572.29	1326.93	2332.23	1685.67	1570.02	1755.07	1598.03	2576.03	1702.44	1700.48	1608.83	1437.51	1619.29	2372.16	3081.05	1949.42	5093	1584	3496	2887	5868	3369	1377	6415	5628	3677	3150	569	2224	2199	937	1050	778	646	1082	922
FBgn0015919	caup	3370.12	4113.77	3713.13	1492.52	1277.82	851.537	701.193	790.149	953.504	337.936	582.392	923.569	468.477	680.502	1303.21	446.313	6152.47	2761.4	3488.24	2752.87	4731	2045	3833	1888	4769	2162	414	3007	3418	708	1148	204	612	880	759	326	2956	752	1225	1302
FBgn0026257	cav	383.956	271.569	266.4	211.071	298.489	324.151	235.425	341.864	274.502	265.385	24.8582	18.1092	59.7078	42.5314	46.3591	38.3337	29.1389	25.7045	22.7804	42.2868	539	135	275	267	1114	823	139	1301	984	556	49	4	78	55	27	28	14	7	8	20
FBgn0011571	caz	11520.8	11522.6	9531.31	4837.23	5998.44	8164.83	5250.48	5128.22	5643.75	5194.58	9313.71	4563.52	3258.67	3741.99	5041.13	3128.3	3921.26	4766.35	4123.25	3015.05	16173	5728	9839	6119	22387	20730	3100	19516	20231	10883	18359	1008	4257	4839	2936	2285	1884	1298	1448	1426
FBgn0033842	cbc	767.912	708.091	774.014	792.899	539.102	571.498	941.698	752.836	731.168	1005.69	1253.06	1005.06	902.506	910.172	915.164	999.414	680.601	796.84	743.209	608.929	1078	352	799	1003	2012	1451	556	2865	2621	2107	2470	222	1179	1177	533	730	327	217	261	288
FBgn0020224	Cbl	2454.04	2492.4	2552.6	2945.5	3260.6	2694.04	3174	3022.9	3011.71	2638.1	2051.56	2209.32	1961.94	2142.81	1844.06	1894.78	1883.62	2001.28	1876.53	2251.77	3445	1239	2635	3726	12169	6840	1874	11504	10796	5527	4044	488	2563	2771	1074	1384	905	545	659	1065
FBgn0026144	CBP	4935.87	5012.96	5046.1	3860.14	4002.27	6195.89	3941.24	4447.38	4425.79	3713.96	2363.56	3504.13	3945.31	3578.05	693.67	650.303	239.355	319.47	159.463	169.147	6929	2492	5209	4883	14937	15731	2327	16925	15865	7781	4659	774	5154	4627	404	475	115	87	56	80
FBgn0022943	Cbp20	1210.28	1253.24	1218.66	977.882	805.705	1619.97	1202.53	1048.19	993.117	871.093	1290.6	864.714	855.812	820.469	458.44	750.245	455.815	521.434	877.044	767.505	1699	623	1258	1237	3007	4113	710	3989	3560	1825	2544	191	1118	1061	267	548	219	142	308	363
FBgn0004580	Cbp53E	37.7545	20.1162	29.0618	52.9653	311.35	366.295	101.622	293.251	244.653	65.869	57.3261	276.165	176.827	344.891	1656.91	1771.56	2603.77	947.395	1554.76	1917.7	53	10	30	67	1162	930	60	1116	877	138	113	61	231	446	965	1294	1251	258	546	907
FBgn0022942	Cbp80	4707.2	3993.07	3991.16	5437.24	3146.19	2360.04	3856.56	2910.44	3057.46	3902.5	4148.28	2743.54	2301.81	2621.48	1220.79	1158.22	974.071	1332.96	1050.74	1101.57	6608	1985	4120	6878	11742	5992	2277	11076	10960	8176	8177	606	3007	3390	711	846	468	363	369	521
FBgn0086757	cbs	455.191	390.255	330.336	573.923	687.81	625.458	982.347	907.081	806.21	627.664	308.952	484.421	476.897	528.936	405.213	543.517	509.93	348.847	580.899	699.846	639	194	341	726	2567	1588	580	3452	2890	1315	609	107	623	684	236	397	245	95	204	331
FBgn0031148	Cbs	5775.01	6087.17	5953.8	5628.55	2283.95	2976.05	10130	7068.25	7942.42	9414.01	20378.2	17665.5	13276.6	16093.9	1313.51	1059.65	1238.4	1156.7	2414.72	2086.85	8107	3026	6146	7120	8524	7556	5981	26899	28471	19723	40169	3902	17344	20812	765	774	595	315	848	987
FBgn0043364	cbt	3074.5	3814.04	3741.23	698.826	991.389	656.967	736.76	1056.07	1006.51	1307.36	374.395	1000.53	2028.53	1936.34	2584.09	2404.07	2310.3	4685.56	3388.58	3666.26	4316	1896	3862	884	3700	1668	435	4019	3608	2739	738	221	2650	2504	1505	1756	1110	1276	1190	1734
FBgn0011241	cbx	302.036	249.441	238.307	292.495	280.536	456.49	399.714	405.717	395.852	374.212	608.265	588.549	572.583	590.026	434.402	639.351	428.758	455.337	597.985	689.274	424	124	246	370	1047	1159	236	1544	1419	784	1199	130	748	763	253	467	206	124	210	326
FBgn0067317	Cby	9.26053	16.093	10.656	50.5937	95.6557	213.475	191.388	180.26	112.423	110.736	15.2193	4.5273	29.0884	28.612	17.1701	23.274	2.08135	0	2.84755	0	13	8	11	64	357	542	113	686	403	232	30	1	38	37	10	17	1	0	1	0
FBgn0039007	CCAP	32.768	16.093	17.4371	23.7158	39.9235	74.8344	52.5048	74.8894	49.6558	50.595	6.08773	9.05459	16.8407	19.3324	135.643	27.3812	191.484	77.1135	59.7985	21.1434	46	8	18	30	149	190	31	285	178	106	12	2	22	25	79	20	92	21	21	10
FBgn0039396	CCAP-R	16.384	6.03487	7.74982	8.6958	51.713	90.589	28.7929	23.9121	28.7334	18.6151	15.2193	276.165	148.504	119.088	209.475	190.299	218.542	172.587	74.0362	54.9728	23	3	8	11	193	230	17	91	103	39	30	61	194	154	122	139	105	47	26	26
FBgn0036219	CCDC151	0.712349	2.01162	5.81237	1.58105	5.89475	9.0589	23.7118	14.7151	9.20586	5.72774	6.08773	0	0.765485	3.09319	0	2.73812	12.4881	0	0	8.45735	1	1	6	2	22	23	14	56	33	12	12	0	1	4	0	2	6	0	0	4
FBgn0038199	CCHa1	5.69879	0	3.87491	6.32422	23.311	50.4148	15.2433	35.2112	31.8021	28.1614	8.62428	9.05459	10.7168	12.3728	30.9061	53.3933	108.23	102.818	71.1886	112.06	8	0	4	8	87	128	9	134	114	59	17	2	14	16	18	39	52	28	25	53
FBgn0050106	CCHa1-R	11.3976	8.04649	9.68728	11.0674	40.7274	55.1411	47.4237	51.5029	41.8448	31.9799	9.6389	9.05459	16.0752	14.6927	54.9442	24.6431	986.559	425.96	239.194	268.521	16	4	10	14	152	140	28	196	150	67	19	2	21	19	32	18	474	116	84	127
FBgn0038147	CCHa2	54.8509	14.0814	13.5622	466.411	2187.49	2371.86	487.786	1094.96	1263.99	791.859	1015.13	208.256	829.02	441.553	279.872	150.597	397.538	231.341	521.101	928.194	77	7	14	590	8164	6022	288	4167	4531	1659	2001	46	1083	571	163	110	191	63	183	439
FBgn0033058	CCHa2-R	31.3433	20.1162	18.4058	55.3369	91.3686	83.4994	138.884	131.122	114.934	122.192	24.8582	13.5819	8.42033	18.5591	70.3972	45.179	70.7658	29.3766	59.7985	71.8875	44	10	19	70	341	212	82	499	412	256	49	3	11	24	41	33	34	8	21	34
FBgn0038925	Cchl	2099.29	2112.2	2083.73	2261.7	1624.54	3107.6	4757.61	3676.68	3487.35	8957.22	14029.2	62105.5	56953.6	54786.6	87563.8	112680	62467.5	81916.6	55737.9	53086.8	2947	1050	2151	2861	6063	7890	2809	13992	12501	18766	27654	13718	74402	70848	50998	82305	30013	22308	19574	25108
FBgn0259231	CCKLR-17D1	3.56174	4.02324	3.87491	1.58105	24.9187	25.6012	10.1622	12.613	18.4117	8.5916	10.1462	4.5273	6.88936	5.41308	17.1701	9.58342	18.7321	11.0162	5.69509	8.45735	5	2	4	2	93	65	6	48	66	18	20	1	9	7	10	7	9	3	2	4
FBgn0030954	CCKLR-17D3	770.049	1104.38	987.134	169.173	236.862	196.933	149.046	242.011	246.326	121.237	185.676	113.182	93.3891	119.861	157.964	67.0839	131.125	62.4252	76.8837	54.9728	1081	549	1019	214	884	500	88	921	883	254	366	25	122	155	92	49	63	17	27	26
FBgn0038331	Ccm3	838.435	671.882	824.387	644.28	911.542	972.453	768.941	731.551	754.601	684.464	449.984	833.023	930.829	802.683	1313.51	1256.8	1088.55	1288.9	1930.64	1570.95	1177	334	851	815	3402	2469	454	2784	2705	1434	887	184	1216	1038	765	918	523	351	678	743
FBgn0052183	Ccn	7.12349	4.02324	8.71855	24.5063	281.34	216.232	45.73	199.442	197.508	42.0034	76.6039	49.8003	32.9158	46.3979	145.945	71.1911	310.121	66.0973	74.0362	86.6879	10	2	9	31	1050	549	27	759	708	88	151	11	43	60	85	52	149	18	26	41
FBgn0004783	Ccp84Aa	19.2334	48.2789	41.6553	11.0674	84.4021	90.1951	6.77481	11.2991	13.6693	13.842	8.62428	0	2.29645	3.86649	49.7931	115.001	58.2778	14.6883	51.2558	84.5735	27	24	43	14	315	229	4	43	49	29	17	0	3	5	29	84	28	4	18	40
FBgn0004782	Ccp84Ab	23.5075	44.2557	29.0618	26.0874	106.641	84.681	1.6937	3.41601	3.62655	4.2958	10.1462	0	0.765485	0.773298	58.3782	235.478	97.8234	33.0486	176.548	262.178	33	22	30	33	398	215	1	13	13	9	20	0	1	1	34	172	47	9	62	124
FBgn0004781	Ccp84Ac	3.56174	4.02324	5.81237	0	0.803829	1.96933	0	0.788309	0.836896	0	0	13.5819	6.88936	5.41308	13.736	225.895	12.4881	0	8.54264	0	5	2	6	0	3	5	0	3	3	0	0	3	9	7	8	165	6	0	3	0
FBgn0004780	Ccp84Ad	4.27409	6.03487	5.81237	152.572	239.005	222.534	52.5048	25.7514	25.9438	20.5244	31.9606	18.1092	3.82742	6.18638	358.854	317.622	203.972	227.668	28.4755	8.45735	6	3	6	193	892	565	31	98	93	43	63	4	5	8	209	232	98	62	10	4
FBgn0004779	Ccp84Ae	2.13705	8.04649	5.81237	0.790527	5.89475	3.93865	5.08111	3.94155	3.34758	370.871	30.4386	9.05459	2.29645	0.773298	198038	53951.9	78777	201516	341.706	194.519	3	4	6	1	22	10	3	15	12	777	60	2	3	1	115339	39408	37849	54878	120	92
FBgn0004778	Ccp84Af	1.4247	4.02324	2.90618	3.16211	5.35886	9.84663	0	6.30648	3.62655	4.77311	1.52193	0	2.29645	2.31989	813.86	176.609	241.436	686.677	0	4.22868	2	2	3	4	20	25	0	24	13	10	3	0	3	3	474	129	116	187	0	2
FBgn0004777	Ccp84Ag	3.56174	2.01162	3.87491	233.996	327.426	297.762	10.1622	9.19694	5.30034	147.012	23.3363	117.71	21.4336	10.8262	88259.2	24105	41710.2	103134	102.512	74.0018	5	1	4	296	1222	756	6	35	19	308	46	26	28	14	51403	17607	20040	28086	36	35
FBgn0010531	Ccs	489.384	655.789	580.268	436.371	237.666	437.584	287.929	259.879	306.862	299.752	915.695	416.511	478.428	565.281	455.006	636.613	572.371	594.876	928.3	1313	687	326	599	552	887	1111	170	989	1100	628	1805	92	625	731	265	465	275	162	326	621
FBgn0041342	Cct1	1941.86	3186.41	3098.96	1290.93	1100.44	955.123	1559.9	1456.8	1242.51	2961.72	2625.84	3735.02	3718.72	3851.02	3609.14	3325.45	6283.59	5192.31	7964.59	6381.07	2726	1584	3199	1633	4107	2425	921	5544	4454	6205	5176	825	4858	4980	2102	2429	3019	1414	2797	3018
FBgn0035231	Cct2	431.683	585.382	542.488	945.47	1152.16	1475.81	3121.49	2334.18	1975.63	2692.51	442.375	99.6005	453.932	388.969	345.118	555.838	649.381	253.373	859.959	581.443	606	291	560	1196	4300	3747	1843	8883	7082	5641	872	22	593	503	201	406	312	69	302	275
FBgn0010621	Cct5	20390.3	18830.8	18029	26186.2	9590.49	10945.5	27651.4	13947.8	16575.6	25457.9	41279.9	24723.6	15849.4	18057.3	2805.59	4368.67	2624.58	3554.57	3254.75	3888.27	28624	9361	18611	33125	35793	27790	16326	53080	59418	53336	81370	5461	20705	23351	1634	3191	1261	968	1143	1839
FBgn0015019	Cctgamma	16877	16358.5	15558.7	12925.1	6811.65	10673.4	14095	9747.71	11310.7	17494.9	31917.9	12757.9	10774.2	12344.2	2010.61	3652.65	2100.08	2559.43	2819.07	3837.52	23692	8132	16061	16350	25422	27099	8322	37096	40545	36653	62916	2818	14075	15963	1171	2668	1009	697	990	1815
FBgn0267592	Ccy	2.13705	2.01162	0.968728	10.2768	130.22	90.589	66.0544	137.166	107.402	70.6421	23.8436	0	26.0265	11.5995	10.302	31.4884	4.1627	0	0	8.45735	3	1	1	13	486	230	39	522	385	148	47	0	34	15	6	23	2	0	0	4
FBgn0035470	Ccz1	426.697	299.732	344.867	358.109	364.403	435.221	396.326	353.951	308.815	265.862	386.571	289.747	349.061	326.332	262.702	324.467	308.04	425.96	486.93	395.381	599	149	356	453	1360	1105	234	1347	1107	557	762	64	456	422	153	237	148	116	171	187
FBgn0263986	cd	107.565	104.604	88.1542	33.2021	57.3398	16.5423	62.667	132.436	163.474	63.0051	109.579	36.2184	41.3362	25.5188	0	23.274	0	0	14.2377	8.45735	151	52	91	42	214	42	37	504	586	132	216	8	54	33	0	17	0	0	5	4
FBgn0037533	CD98hc	12631.4	14976.5	15205.2	5619.86	4012.45	3811.04	5589.22	4310.74	4428.3	5579.29	5191.31	7030.89	5771.75	5720.08	4605.01	3565.03	7349.24	5541.16	6817.03	6277.47	17732	7445	15696	7109	14975	9676	3300	16405	15874	11689	10233	1553	7540	7397	2682	2604	3531	1509	2394	2969
FBgn0052499	Cda4	7553.75	9390.25	9257.16	1215.04	893.59	713.29	924.761	1076.31	1128.97	477.789	1001.94	22392	17259.4	17983	2396.94	4008.61	1642.18	565.499	2087.25	3105.96	10604	4668	9556	1537	3335	1811	546	4096	4047	1001	1975	4946	22547	23255	1396	2928	789	154	733	1469
FBgn0051973	Cda5	253.596	303.755	322.586	1641.13	1402.15	641.213	1349.88	1025.07	974.705	841.5	508.832	21549.9	10331.7	10199.8	11014.6	15030.9	6743.57	5570.53	563.814	642.759	356	151	333	2076	5233	1628	797	3901	3494	1763	1003	4760	13497	13190	6415	10979	3240	1517	198	304
FBgn0034197	Cda9	34.9051	18.1046	19.3746	5.53369	14.201	33.4785	3.3874	16.2917	16.18	7.15967	13.6974	9.05459	17.6061	16.2393	29.1891	17.7978	29.1389	33.0486	170.853	114.174	49	9	20	7	53	85	2	62	58	15	27	2	23	21	17	13	14	9	60	54
FBgn0039774	CDase	1215.98	1277.38	1383.34	1484.61	2103.35	2078.43	853.626	993.533	1102.19	613.822	1201.82	923.569	637.649	724.58	2439.86	2760.02	2707.83	2060.03	5888.73	6896.97	1707	635	1428	1878	7850	5277	504	3781	3951	1286	2369	204	833	937	1421	2016	1301	561	2068	3262
FBgn0031952	cdc14	1941.15	2448.14	2473.16	2144.7	1915.26	1236.74	4354.51	3565	3230.14	5256.63	1642.16	1996.54	2135.7	2336.13	1636.31	1950.91	1571.42	1347.65	1722.77	1725.3	2725	1217	2553	2713	7148	3140	2571	13567	11579	11013	3237	441	2790	3021	953	1425	755	367	605	816
FBgn0025781	Cdc16	658.21	464.685	444.646	852.979	676.556	373.778	846.851	630.648	636.599	790.428	350.044	647.403	746.348	668.903	405.213	256.014	303.877	260.717	205.023	131.089	924	231	459	1079	2525	949	500	2400	2282	1656	690	143	975	865	236	187	146	71	72	62
FBgn0032863	Cdc23	1066.39	1200.94	1149.88	869.58	599.925	669.177	1099.21	767.025	737.306	634.824	554.49	402.929	465.415	450.833	185.436	401.135	124.881	179.931	205.023	217.777	1497	597	1187	1100	2239	1699	649	2919	2643	1330	1093	89	608	583	108	293	60	49	72	103
FBgn0012058	Cdc27	3107.98	3192.44	2998.21	3083.85	2636.56	2382.49	4234.25	3407.34	3483.72	3714.91	2997.7	2263.65	2276.55	2539.51	2341.99	2576.57	2728.65	3099.23	2725.1	2991.79	4363	1587	3095	3901	9840	6049	2500	12967	12488	7783	5909	500	2974	3284	1364	1882	1311	844	957	1415
FBgn0013435	cdc2rk	734.432	482.789	557.987	540.72	359.848	523.053	404.795	372.608	366.003	328.868	371.351	384.82	424.079	397.475	303.91	329.943	214.379	249.701	427.132	386.924	1031	240	576	684	1343	1328	239	1418	1312	689	732	85	554	514	177	241	103	68	150	183
FBgn0011573	Cdc37	4897.4	4236.48	4101.59	3880.7	2864.85	5362.08	4279.98	3828.29	4065.64	4735.41	8013.48	5124.9	4330.35	4765.83	3365.33	4717.78	2431.01	3304.86	2531.47	2947.39	6875	2106	4234	4909	10692	13614	2527	14569	14574	9921	15796	1132	5657	6163	1960	3446	1168	900	889	1394
FBgn0010341	Cdc42	7550.9	7376.62	7665.54	7709.22	6481.28	7011.2	5897.47	5470.08	5695.64	5821.29	7603.57	4223.97	3834.31	3950.78	2390.07	2450.62	2610.01	2783.43	3377.19	3566.89	10600	3667	7913	9752	24189	17801	3482	20817	20417	12196	14988	933	5009	5109	1392	1790	1254	758	1186	1687
FBgn0026143	CDC45L	1833.59	1945.24	1892.89	1226.9	817.494	672.722	436.975	369.717	384.693	489.244	527.096	434.621	378.915	354.17	271.287	310.777	303.877	348.847	327.468	236.806	2574	967	1954	1552	3051	1708	258	1407	1379	1025	1039	96	495	458	158	227	146	95	115	112
FBgn0265574	Cdc5	2912.79	2413.95	2530.32	1957.34	1201.72	650.272	1717.41	1180.62	1289.1	1287.79	2108.38	1000.53	956.09	1210.98	753.765	944.651	670.194	980.443	828.636	655.445	4089	1200	2612	2476	4485	1651	1014	4493	4621	2698	4156	221	1249	1566	439	690	322	267	291	310
FBgn0035918	Cdc6	626.867	531.068	504.707	647.442	304.115	361.962	274.38	175.267	204.761	133.17	171.978	90.5459	76.5485	98.2088	310.778	136.906	237.274	216.652	68.3411	93.0309	880	264	521	819	1135	919	162	667	734	279	339	20	100	127	181	100	114	59	24	44
FBgn0265082	Cdep	4893.12	7038.67	6620.29	7442.02	5901.71	2771.63	4542.51	4667.58	4547.69	4831.82	3706.92	3132.89	2188.52	2625.35	4115.66	2491.69	8106.85	4571.73	5430.27	5907.46	6869	3499	6834	9414	22026	7037	2682	17763	16302	10123	7307	692	2859	3395	2397	1820	3895	1245	1907	2794
FBgn0032821	CdGAPr	4018.36	4799.73	4902.73	4931.31	3921.08	1831.87	8678.53	6129.37	6247.43	25667.4	15292.9	3662.58	5265	7156.1	2592.68	2546.45	2181.25	2636.55	1876.53	1795.07	5641	2386	5061	6238	14634	4651	5124	23326	22395	53775	30145	809	6878	9254	1510	1860	1048	718	659	849
FBgn0004876	cdi	5947.4	7976.08	7830.23	5700.49	7583.06	6529.5	7040.72	7223.02	6470.88	7898.55	4545.5	2643.94	3832.02	4322.73	3264.03	2847.64	3842.17	4219.21	4453.56	4920.06	8349	3965	8083	7211	28301	16578	4157	27488	23196	16548	8960	584	5006	5590	1901	2080	1846	1149	1564	2327
FBgn0004106	Cdk1	1718.19	1363.88	1571.28	1305.95	1456.27	1478.18	467.462	558.649	608.145	218.609	70.0088	113.182	137.787	129.141	27.4721	34.2265	16.6508	0	5.69509	6.34301	2412	678	1622	1652	5435	3753	276	2126	2180	458	138	25	180	167	16	25	8	0	2	3
FBgn0037093	Cdk12	2736.84	2940.99	2997.24	3361.32	2389.25	1936.64	3793.89	2780.89	2699.83	3713.96	3199.61	3110.25	2895.83	3120.26	3330.99	2783.3	3679.82	3580.27	3044.03	2661.95	3842	1462	3094	4252	8917	4917	2240	10583	9678	7781	6307	687	3783	4035	1940	2033	1768	975	1069	1259
FBgn0004107	Cdk2	1228.8	1134.55	1115.97	1793.71	1048.46	1167.02	433.588	329.251	402.826	81.1429	42.1068	144.874	78.8449	65.7303	20.6041	41.0718	68.6845	77.1135	145.225	99.3739	1725	564	1152	2269	3913	2963	256	1253	1444	170	83	32	103	85	12	30	33	21	51	47
FBgn0016131	Cdk4	1262.28	1325.66	1140.19	782.622	621.628	479.728	442.056	375.761	346.475	231.973	308.952	787.75	576.41	479.445	698.821	553.1	428.758	653.629	250.584	207.205	1772	659	1177	990	2320	1218	261	1430	1242	486	609	174	753	620	407	404	206	178	88	98
FBgn0013762	Cdk5	615.469	766.428	729.452	817.405	644.939	598.281	936.617	771.492	849.45	789.473	1462.58	792.277	835.909	944.197	920.315	1274.59	572.371	1244.83	882.739	991.625	864	381	753	1034	2407	1519	553	2936	3045	1654	2883	175	1092	1221	536	931	275	339	310	469
FBgn0027491	Cdk5alpha	156.717	126.732	122.06	133.599	901.093	682.175	155.821	676.632	692.392	134.124	196.329	131.292	116.354	197.191	408.647	306.669	601.51	271.733	350.248	260.064	220	63	126	169	3363	1732	92	2575	2482	281	387	29	152	255	238	224	289	74	123	123
FBgn0263237	Cdk7	686.704	561.243	619.017	464.83	275.178	287.128	379.389	283.003	268.923	404.76	384.034	593.076	459.291	429.18	317.646	323.098	333.016	459.009	355.943	202.976	964	279	639	588	1027	729	224	1077	964	848	757	131	600	555	185	236	160	125	125	96
FBgn0015618	Cdk8	477.274	317.836	305.149	588.943	356.364	413.559	543.678	376.024	387.762	346.528	368.815	457.257	266.389	259.055	139.077	83.5126	112.393	99.1459	139.53	131.089	670	158	315	745	1330	1050	321	1431	1390	726	727	101	348	335	81	61	54	27	49	62
FBgn0019949	Cdk9	1097.73	824.765	910.604	950.213	739.523	1055.17	982.347	745.215	829.643	706.421	918.739	1213.32	1025.75	1070.24	980.41	1129.47	709.74	1461.48	999.489	959.909	1541	410	940	1202	2760	2679	580	2836	2974	1480	1811	268	1340	1384	571	825	341	398	351	454
FBgn0026141	Cdlc2	2.13705	2.01162	3.87491	858.512	1044.98	1593.18	3146.9	2071.15	1761.95	2141.22	426.141	40.7457	329.924	250.548	334.816	762.566	22.8948	33.0486	19.9328	120.517	3	1	4	1086	3900	4045	1858	7882	6316	4486	840	9	431	324	195	557	11	9	7	57
FBgn0261532	cdm	2477.55	2615.11	2641.72	2654.59	1731.45	835.782	2266.17	1788.41	1876.6	2618.05	2511.19	3418.11	3009.89	3173.61	4335.44	4131.82	4210.57	4575.4	2514.38	2670.41	3478	1300	2727	3358	6462	2122	1338	6806	6727	5485	4950	755	3932	4104	2525	3018	2023	1246	883	1263
FBgn0010350	CdsA	510.754	521.01	567.674	739.143	1117.86	494.695	1224.55	1307.02	1207.64	1154.14	896.925	543.276	774.67	940.33	904.862	1073.34	1205.1	741.759	1210.21	1416.61	717	259	586	935	4172	1256	723	4974	4329	2418	1768	120	1012	1216	527	784	579	202	425	670
FBgn0000276	CecA1	4.27409	4.02324	5.81237	221.348	665.571	2031.16	176.145	131.91	138.925	180.424	73.56	9.05459	70.4246	44.078	5.15102	15.0597	0	11.0162	91.1215	403.839	6	2	6	280	2484	5157	104	502	498	378	145	2	92	57	3	11	0	3	32	191
FBgn0000277	CecA2	2.13705	6.03487	6.78109	225.3	481.226	1356.87	133.802	95.3854	94.0113	56.3227	25.8728	31.6911	39.0397	41.7581	0	6.8453	4.1627	7.34414	19.9328	213.548	3	3	7	285	1796	3445	79	363	337	118	51	7	51	54	0	5	2	2	7	101
FBgn0000278	CecB	2.8494	14.0814	6.78109	1838.77	2375.58	4384.11	357.371	333.718	380.788	197.607	347.508	49.8003	173.765	111.355	5.15102	13.6906	0	29.3766	25.6279	112.06	4	7	7	2326	8866	11131	211	1270	1365	414	685	11	227	144	3	10	0	8	9	53
FBgn0000279	CecC	4.98644	0	1.93746	6113.94	6338.19	14729.4	914.599	1182.99	1160.22	678.737	2302.68	140.346	439.388	366.543	12.019	30.1193	4.1627	124.85	193.633	541.271	7	0	2	7734	23655	37397	540	4502	4159	1422	4539	31	574	474	7	22	2	34	68	256
FBgn0032409	Ced-12	587.688	565.266	557.019	1179.47	1120.27	931.491	978.96	891.578	935.092	805.702	864.457	1752.06	1447.53	1294.5	487.629	743.399	759.692	679.333	620.765	651.216	825	281	575	1492	4181	2365	578	3393	3352	1688	1704	387	1891	1674	284	543	365	185	218	308
FBgn0029092	ced-6	4596.07	7410.82	7220.9	1977.9	3528.01	2166.26	1302.46	2107.68	2093.08	1249.6	1940.46	2861.25	2172.45	2323.76	1565.91	2690.2	6651.99	3253.46	9146.32	8749.13	6452	3684	7454	2502	13167	5500	769	8021	7503	2618	3825	632	2838	3005	912	1965	3196	886	3212	4138
FBgn0032876	Cen	532.125	506.929	528.925	1089.35	1030.24	517.539	613.12	725.77	742.048	355.597	243.002	457.257	581.768	644.93	674.783	446.313	861.678	591.204	746.057	556.071	747	252	546	1378	3845	1314	362	2762	2660	745	479	101	760	834	393	326	414	161	262	263
FBgn0039056	CenB1A	2156.99	2508.49	2488.66	2375.53	1539.6	888.56	1487.07	1420.01	1407.1	1145.55	860.399	1720.37	1218.65	1263.57	700.538	677.685	2462.24	1490.86	1628.8	1592.1	3028	1247	2569	3005	5746	2256	878	5404	5044	2400	1696	380	1592	1634	408	495	1183	406	572	753
FBgn0028509	CenG1A	1600.65	1949.26	1971.36	759.697	1605.78	715.653	1478.6	1701.17	1607.4	4358.81	4646.46	502.53	783.856	862.227	2872.55	3021.51	3794.3	4590.09	6204.8	6607.31	2247	969	2035	961	5993	1817	873	6474	5762	9132	9159	111	1024	1115	1673	2207	1823	1250	2179	3125
FBgn0266916	Cenp-C	1534.4	1082.25	1051.07	1234.8	1056.5	842.478	614.814	634.589	576.343	371.826	164.369	117.71	112.526	121.408	127.058	134.168	66.6031	77.1135	56.9509	65.5445	2154	538	1085	1562	3943	2139	363	2415	2066	779	324	26	147	157	74	98	32	21	20	31
FBgn0036480	Cep135	2087.89	1633.44	1684.62	1161.28	843.485	643.182	1251.65	1028.74	908.59	719.785	302.357	534.221	424.079	476.351	96.1523	213.573	52.0337	47.7369	116.749	82.4592	2931	812	1739	1469	3148	1633	739	3915	3257	1508	596	118	554	616	56	156	25	13	41	39
FBgn0266708	Cep89	38.4668	24.1395	26.1557	116.207	135.311	159.909	352.29	339.236	234.331	257.748	78.1258	13.5819	51.2875	31.7052	15.453	62.9767	10.4067	0	2.84755	27.4864	54	12	27	147	505	406	208	1291	840	540	154	3	67	41	9	46	5	0	1	13
FBgn0031575	Cep97	898.984	706.079	762.389	1085.39	1289.34	1536.07	2444.01	2388.84	1969.77	2019.03	620.948	135.819	430.202	374.276	369.156	747.507	247.68	110.162	162.31	181.833	1262	351	787	1373	4812	3900	1443	9091	7061	4230	1224	30	562	484	215	546	119	30	57	86
FBgn0034443	cer	132.497	152.883	165.652	1268.01	3335.36	7091.54	1297.38	1942.92	2535.52	1616.18	683.855	991.478	1096.17	614.772	386.326	209.466	212.298	389.24	811.551	579.329	186	76	171	1604	12448	18005	766	7394	9089	3386	1348	219	1432	795	225	153	102	106	285	274
FBgn0037315	Cerk	2236.78	3270.9	3206.49	1222.15	1170.64	724.712	1229.63	1197.97	1201.78	1011.42	711.249	670.04	587.892	658.85	444.704	462.742	5192.96	2375.83	4205.83	5429.62	3140	1626	3310	1546	4369	1840	726	4559	4308	2119	1402	148	768	852	259	338	2495	647	1477	2568
FBgn0027569	cert	1330.67	1770.23	1633.28	1198.44	1107.68	731.802	990.816	889.213	890.737	975.624	968.963	1095.61	824.427	925.637	1947.08	1522.39	1590.15	2419.9	6384.2	7421.33	1868	880	1686	1516	4134	1858	585	3384	3193	2044	1910	242	1077	1197	1134	1112	764	659	2242	3510
FBgn0030657	cerv	533.549	535.092	536.675	422.932	309.206	459.641	240.506	221.252	227.636	126.488	127.335	181.092	159.986	135.327	101.303	108.156	95.742	73.4414	113.902	109.946	749	266	554	535	1154	1167	142	842	816	265	251	40	209	175	59	79	46	20	40	52
FBgn0000286	Cf2	804.242	969.602	877.667	1424.53	1543.62	1524.26	2354.25	1869.34	2023.62	3523.99	3076.84	1611.72	2070.64	2301.33	3873.56	3458.24	2476.8	4542.35	2628.28	2154.51	1129	482	906	1802	5761	3870	1390	7114	7254	7383	6065	356	2705	2976	2256	2526	1190	1237	923	1019
FBgn0030121	Cfp1	675.307	754.358	776.92	609.496	448.805	397.804	724.904	536.839	586.106	669.19	575.797	479.893	391.928	474.805	351.986	335.42	316.365	385.568	313.23	291.779	948	375	802	771	1675	1010	428	2043	2101	1402	1135	106	512	614	205	245	152	105	110	138
FBgn0000289	cg	9345.3	11713.7	11534.6	10095	6670.71	4586.95	6371.71	5133.47	5647.1	4887.67	4285.76	3576.56	2900.42	3552.53	2822.76	2917.47	3713.13	3646.37	4553.23	4207.53	13119	5823	11907	12770	24896	11646	3762	19536	20243	10240	8448	790	3789	4594	1644	2131	1784	993	1599	1990
FBgn0039596	CG10000	3.56174	2.01162	2.90618	15.02	31.6173	44.5068	44.0362	44.4081	33.1969	68.2555	9.13159	0	10.7168	6.95968	61.8122	10.9525	195.647	73.4414	153.767	325.608	5	1	3	19	118	113	26	169	119	143	18	0	14	9	36	8	94	20	54	154
FBgn0037972	CG10005	2875.75	4856.06	4964.73	1073.54	794.987	1545.13	575.859	629.071	769.108	417.647	873.081	14763.5	31108.5	38653.3	17.1701	101.31	99.9047	40.3928	14.2377	76.1162	4037	2414	5125	1358	2967	3923	340	2394	2757	875	1721	3261	40639	49985	10	74	48	11	5	36
FBgn0039590	CG10011	2384.94	2844.43	2735.69	3765.28	2677.56	1094.95	3783.73	2939.34	2884.78	5048.52	3446.16	1720.37	1687.89	2454.45	2645.9	2012.52	1800.37	2034.33	1674.36	1384.89	3348	1414	2824	4763	9993	2780	2234	11186	10341	10577	6793	380	2205	3174	1541	1470	865	554	588	655
FBgn0038012	CG10013	3.56174	0	2.90618	74.3095	111.196	153.214	318.416	207.588	135.298	187.106	13.1901	9.05459	15.3097	13.1461	15.453	36.9646	0	0	0	4.22868	5	0	3	94	415	389	188	790	485	392	26	2	20	17	9	27	0	0	0	2
FBgn0038000	CG10014	8.54819	12.0697	2.90618	560.484	799.274	1308.03	2091.72	1797.35	1374.18	1921.18	487.018	13.5819	280.167	227.35	242.098	539.41	12.4881	51.409	102.512	86.6879	12	6	3	709	2983	3321	1235	6840	4926	4025	960	3	366	294	141	394	6	14	36	41
FBgn0031568	CG10019	19.2334	22.1278	16.4684	66.4043	340.288	481.697	276.073	387.848	369.35	663.94	290.182	629.294	756.299	916.358	127.058	110.894	222.704	66.0973	150.92	93.0309	27	11	17	84	1270	1223	163	1476	1324	1391	572	139	988	1185	74	81	107	18	53	44
FBgn0032785	CG10026	61.262	136.79	132.716	1385	1115.71	1240.68	1248.26	1154.09	1108.89	606.185	808.146	158.455	294.712	245.909	408.647	301.193	268.494	495.73	512.558	429.211	86	68	137	1752	4164	3150	737	4392	3975	1270	1593	35	385	318	238	220	129	135	180	203
FBgn0031563	CG10031	0.712349	2.01162	2.90618	3.16211	20.8996	29.5399	6.77481	18.1311	16.7379	8.11429	2.53655	4.5273	7.65485	6.95968	257.551	91.727	237.274	334.159	156.615	158.575	1	1	3	4	78	75	4	69	60	17	5	1	10	9	150	67	114	91	55	75
FBgn0037493	CG10032	120.387	98.5695	61.9986	4.74316	7.50241	17.7239	0	2.10216	1.95276	1.43193	0	4.5273	1.53097	2.31989	0	0	4.1627	0	2.84755	0	169	49	64	6	28	45	0	8	7	3	0	1	2	3	0	0	2	0	1	0
FBgn0038013	CG10038	880.463	677.917	650.016	829.263	727.466	1039.41	774.022	666.122	619.303	952.713	446.941	1385.35	1052.54	842.895	364.005	376.491	308.04	363.535	410.047	315.036	1236	337	671	1049	2715	2639	457	2535	2220	1996	881	306	1375	1090	212	275	148	99	144	149
FBgn0038014	CG10041	224.39	207.197	220.87	9.48632	105.838	105.95	1.6937	140.056	80.0631	24.3429	14.2047	13.5819	32.1504	27.8387	13.736	15.0597	2.08135	0	14.2377	19.029	315	103	228	12	395	269	1	533	287	51	28	3	42	36	8	11	1	0	5	9
FBgn0037492	CG10050	117.538	72.4184	80.4044	128.856	63.2346	36.6295	135.496	68.8457	79.7841	154.172	303.372	167.51	192.137	191.005	77.2652	156.073	33.3016	55.0811	62.646	69.7732	165	36	83	163	236	93	80	262	286	323	598	37	251	247	45	114	16	15	22	33
FBgn0034437	CG10051	42.0286	36.2092	41.6553	8.6958	18.756	12.9976	1.6937	38.6272	41.2869	9.06892	14.712	4.5273	3.82742	9.27957	1.71701	0	0	0	5.69509	8.45735	59	18	43	11	70	33	1	147	148	19	29	1	5	12	1	0	0	0	2	4
FBgn0037490	CG10053	398.203	400.313	359.398	502.775	413.972	910.616	785.878	683.464	604.797	584.706	284.094	416.511	392.694	328.652	321.08	334.051	191.484	253.373	444.217	403.839	559	199	371	636	1545	2312	464	2601	2168	1225	560	92	513	425	187	244	92	69	156	191
FBgn0037482	CG10055	1005.84	1164.73	1146.97	1354.17	1126.97	958.668	2403.36	1768.7	1685.23	2054.35	1158.7	964.314	1002.02	914.811	662.764	881.674	720.147	653.629	689.106	714.646	1412	579	1184	1713	4206	2434	1419	6731	6041	4304	2284	213	1309	1183	386	644	346	178	242	338
FBgn0034439	CG10062	33.4804	16.093	15.4996	58.499	92.1724	107.525	162.595	140.056	98.1958	108.827	13.6974	81.4913	62.0043	37.1183	56.6612	61.6077	12.4881	14.6883	91.1215	38.0581	47	8	16	74	344	273	96	533	352	228	27	18	81	48	33	45	6	4	32	18
FBgn0035727	CG10063	61.262	52.3022	44.5615	459.296	507.484	775.521	1532.8	1107.57	853.634	1151.75	327.215	63.3822	133.194	152.34	200.89	321.729	22.8948	25.7045	56.9509	67.6588	86	26	46	581	1894	1969	905	4215	3060	2413	645	14	174	197	117	235	11	7	20	32
FBgn0035724	CG10064	151.73	168.976	158.871	1040.33	1230.39	1383.25	3934.47	2758.82	2255.16	3482.94	841.121	72.4368	487.614	384.329	467.025	851.555	27.0575	62.4252	51.2558	137.432	213	84	164	1316	4592	3512	2323	10499	8084	7297	1658	16	637	497	272	622	13	17	18	65
FBgn0037473	CG10068	231.513	291.685	266.4	288.542	290.45	222.14	293.01	223.354	241.026	296.888	422.082	484.421	470.773	477.125	1519.55	1388.23	1792.04	2368.49	2161.29	2213.71	325	145	275	365	1084	564	173	850	864	622	832	107	615	617	885	1014	861	645	759	1047
FBgn0034440	CG10073	12.8223	12.0697	9.68728	2.37158	22.5072	54.7473	15.2433	24.4376	9.20586	10.9782	2.02924	13.5819	15.3097	6.18638	13.736	6.8453	6.24405	0	0	19.029	18	6	10	3	84	139	9	93	33	23	4	3	20	8	8	5	3	0	0	9
FBgn0035722	CG10075	188.772	138.802	168.559	189.726	157.015	204.416	411.57	299.032	343.685	812.861	938.017	2186.68	2475.58	2278.91	2472.49	2669.67	2093.84	4101.7	2380.55	2530.86	265	69	174	240	586	519	243	1138	1232	1703	1849	483	3234	2947	1440	1950	1006	1117	836	1197
FBgn0035720	CG10077	11518	11092.1	10378	11412.8	11595	6091.13	15258.6	13090.1	13031.9	18459.1	13877.5	13500.4	10520.1	13526.5	12587.4	10566.4	8781.21	11335.7	12085	8269.18	16169	5514	10713	14437	43274	15465	9009	49816	46715	38673	27355	2982	13743	17492	7331	7718	4219	3087	4244	3911
FBgn0034644	CG10082	4390.92	5095.44	4884.33	3932.08	3754.15	2336.41	3248.52	3124.6	2916.86	7534.84	6556.48	2585.09	1733.06	2132.76	1878.4	1466.26	5438.56	2339.11	4160.26	3712.78	6164	2533	5042	4974	14011	5932	1918	11891	10456	15786	12924	571	2264	2758	1094	1071	2613	637	1461	1756
FBgn0037517	CG10086	6.41114	6.03487	8.71855	173.916	227.216	180.784	198.163	265.135	236.563	199.039	88.7793	45.273	18.3716	27.8387	113.322	153.335	593.184	304.782	996.641	1406.03	9	3	9	220	848	459	117	1009	848	417	175	10	24	36	66	112	285	83	350	665
FBgn0036369	CG10089	264.281	595.44	580.268	546.254	836.786	1235.16	1730.96	1796.82	1393.43	2036.21	533.183	45.273	380.446	297.72	497.931	814.59	241.436	183.604	270.517	260.064	371	296	599	691	3123	3136	1022	6838	4995	4266	1051	10	497	385	290	595	116	50	95	123
FBgn0037526	CG10092	291.351	201.162	251.869	355.737	174.967	141.398	374.308	193.399	184.117	344.619	219.665	1005.06	980.586	822.789	664.481	376.491	393.375	576.515	347.401	298.122	409	100	260	450	653	359	221	736	660	722	433	222	1281	1064	387	275	189	157	122	141
FBgn0037472	CG10098	1918.36	3717.48	3519.39	1030.85	1465.65	1054.38	716.436	1259.46	1162.45	618.595	1128.77	570.439	500.627	583.84	607.82	744.768	884.573	664.645	666.326	824.592	2693	1848	3633	1304	5470	2677	423	4793	4167	1296	2225	126	654	755	354	544	425	181	234	390
FBgn0035715	CG10103	4001.26	7640.14	7649.07	2277.51	1700.63	1827.14	1815.65	1688.82	1758.88	2844.3	2525.9	2010.12	1942.8	1968.82	1356.43	1826.33	1829.51	2228.95	2839	3315.28	5617	3798	7896	2881	6347	4639	1072	6427	6305	5959	4979	444	2538	2546	790	1334	879	607	997	1568
FBgn0033933	CG10104	4.27409	0	1.93746	76.6811	128.077	149.669	267.605	240.434	183.28	231.496	44.136	0	29.8539	11.5995	15.453	23.274	0	0	0	4.22868	6	0	2	97	478	380	158	915	657	485	87	0	39	15	9	17	0	0	0	2
FBgn0036367	CG10116	17.8087	36.2092	27.1244	267.198	265.532	317.062	15.2433	97.7504	56.9089	13.3647	42.1068	40.7457	17.6061	18.5591	173.418	109.525	260.169	400.256	364.486	1173.46	25	18	28	338	991	805	9	372	204	28	83	9	23	24	101	80	125	109	128	555
FBgn0038088	CG10126	183.786	390.255	354.554	499.613	861.705	1221.77	1017.91	1211.63	1044.17	983.261	639.211	108.655	356.716	342.571	645.594	2049.48	641.055	914.346	1435.16	1401.81	258	194	366	632	3216	3102	601	4611	3743	2060	1260	24	466	443	376	1497	308	249	504	663
FBgn0033949	CG10131	3.56174	8.04649	8.71855	388.149	1088.38	1938.6	208.325	560.751	582.201	288.773	1317.99	217.31	443.216	484.858	254.117	251.907	1219.67	965.755	1153.26	1122.71	5	4	9	491	4062	4922	123	2134	2087	605	2598	48	579	627	148	184	586	263	405	531
FBgn0032798	CG10132	133.922	74.43	79.4357	1339.94	943.16	768.431	3724.45	2035.68	2136.88	6257.07	7405.72	7841.28	7393.05	7987.39	22674.8	18126.3	15295.8	21558.7	11310.5	8975.36	188	37	82	1695	3520	1951	2199	7747	7660	13109	14598	1732	9658	10329	13206	13240	7349	5871	3972	4245
FBgn0036366	CG10133	674.594	677.917	606.424	548.626	220.249	314.698	628.363	322.944	362.376	546.521	675.738	864.714	807.586	865.32	231.796	347.741	218.542	286.422	136.682	190.29	947	337	626	694	822	799	371	1229	1299	1145	1332	191	1055	1119	135	254	105	78	48	90
FBgn0032800	CG10137	56.2756	62.3603	43.5928	202.375	330.106	244.196	376.002	338.447	369.908	144.625	169.949	126.764	62.7697	86.6094	169.983	125.954	222.704	124.85	224.956	139.546	79	31	45	256	1232	620	222	1288	1326	303	335	28	82	112	99	92	107	34	79	66
FBgn0033951	CG10139	1446.78	1398.08	1332.97	913.059	756.671	1067.77	714.742	726.296	811.51	643.893	1020.2	434.621	535.074	541.308	307.344	517.505	347.585	370.879	677.716	632.187	2031	695	1376	1155	2824	2711	422	2764	2909	1349	2011	96	699	700	179	378	167	101	238	299
FBgn0036363	CG10140	5.69879	14.0814	3.87491	192.098	188.9	352.509	37.2614	31.5324	29.2914	13.3647	3.55117	13.5819	13.7787	5.41308	10.302	1.36906	8.32539	0	22.7804	10.5717	8	7	4	243	705	895	22	120	105	28	7	3	18	7	6	1	4	0	8	5
FBgn0035704	CG10144	489.384	523.022	639.36	637.955	587.063	325.727	1111.07	771.492	656.964	941.735	329.245	593.076	534.308	574.56	652.462	627.029	532.825	822.544	429.979	577.214	687	260	660	807	2191	827	656	2936	2355	1973	649	131	698	743	380	458	256	224	151	273
FBgn0035702	CG10147	94.03	44.2557	63.936	122.532	194.527	89.0135	233.731	223.354	209.224	246.293	129.364	144.874	224.287	214.203	264.419	115.001	195.647	275.405	88.2739	124.746	132	22	66	155	726	226	138	850	750	516	255	32	293	277	154	84	94	75	31	59
FBgn0033960	CG10151	415.299	319.848	358.429	299.61	495.159	476.971	553.841	566.532	521.386	309.775	175.022	31.6911	58.1768	75.7832	89.2843	91.727	70.7658	18.3604	42.7132	50.7441	583	159	370	379	1848	1211	327	2156	1869	649	345	7	76	98	52	67	34	5	15	24
FBgn0039088	CG10164	2.13705	2.01162	0.968728	319.373	1162.34	877.926	1243.18	2354.42	1378.93	1886.81	177.559	0	224.287	98.2088	183.72	295.717	12.4881	18.3604	39.8656	103.603	3	1	1	404	4338	2229	734	8960	4943	3953	350	0	293	127	107	216	6	5	14	49
FBgn0032801	CG10165	162.416	197.139	178.246	128.065	91.6365	121.311	204.938	167.647	164.032	119.805	141.54	172.037	136.256	127.594	218.06	214.942	303.877	326.814	441.37	674.474	228	98	184	162	342	308	121	638	588	251	279	38	178	165	127	157	146	89	155	319
FBgn0032799	CG10166	1376.97	971.614	1026.85	779.46	650.298	1009.87	833.301	706.588	792.541	669.191	598.626	1548.34	1513.36	1347.86	597.518	844.71	547.395	760.119	1375.37	1408.15	1933	483	1060	986	2427	2564	492	2689	2841	1402	1180	342	1977	1743	348	617	263	207	483	666
FBgn0039087	CG10168	1.4247	0	1.93746	8.6958	36.9761	23.6319	60.9733	53.605	41.2869	68.7328	1.01462	0	5.35839	5.41308	17.1701	15.0597	4.1627	44.0649	2.84755	27.4864	2	0	2	11	138	60	36	204	148	144	2	0	7	7	10	11	2	12	1	13
FBgn0039085	CG10170	2.13705	6.03487	7.74982	20.5537	35.6364	25.6012	38.9551	83.8236	46.0293	52.9816	12.1755	54.3276	29.0884	17.0126	151.096	41.0718	139.45	128.523	96.8166	181.833	3	3	8	26	133	65	23	319	165	111	24	12	38	22	88	30	67	35	34	86
FBgn0036353	CG10171	427.409	512.964	448.521	790.527	858.758	669.571	1746.21	1302.81	1041.1	1723.09	656.967	529.694	447.043	481.765	537.423	516.135	243.518	381.895	222.109	257.949	600	255	463	1000	3205	1700	1031	4958	3732	3610	1295	117	584	623	313	377	117	104	78	122
FBgn0039084	CG10175	84.7695	64.3719	94.9353	34.7832	38.0479	16.5423	62.667	58.8604	50.2138	59.1866	50.731	5659.12	5392.84	5659.77	1450.87	1171.92	1396.58	1817.68	478.388	243.149	119	32	98	44	142	42	37	224	180	124	100	1250	7045	7319	845	856	671	495	168	115
FBgn0032682	CG10176	2028.06	3645.06	3826.47	963.652	703.083	360.781	348.903	433.833	485.121	299.274	160.31	706.258	492.207	378.143	135.643	210.835	251.843	194.62	196.481	397.496	2847	1812	3950	1219	2624	916	206	1651	1739	627	316	156	643	489	79	154	121	53	69	188
FBgn0039083	CG10177	2.8494	4.02324	0.968728	699.616	1001.3	1406.89	2562.57	2363.88	1925.42	2188	153.715	36.2184	439.388	300.813	324.514	349.11	16.6508	47.7369	130.987	95.1452	4	2	1	885	3737	3572	1513	8996	6902	4584	303	8	574	389	189	255	8	13	46	45
FBgn0032684	CG10178	61.9744	54.3138	46.4989	15.8105	70.2011	134.702	5.08111	105.371	94.2903	40.0941	27.3948	27.1638	36.7433	33.2518	130.492	76.6673	1502.73	929.034	2671	3361.8	87	27	48	20	262	342	3	401	338	84	54	6	48	43	76	56	722	253	938	1590
FBgn0039091	CG10182	10.6852	0	0.968728	0	116.555	50.4148	0	44.9336	47.7031	12.4101	20.2924	0	3.82742	6.18638	0	2.73812	0	0	0	14.8004	15	0	1	0	435	128	0	171	171	26	40	0	5	8	0	2	0	0	0	7
FBgn0039094	CG10184	133.209	179.034	148.215	253.759	233.378	427.344	560.615	335.82	340.338	666.804	1391.55	2453.79	1963.47	1652.54	1969.4	1247.21	1894.03	2882.58	4484.88	3053.1	187	89	153	321	871	1085	331	1278	1220	1397	2743	542	2565	2137	1147	911	910	785	1575	1444
FBgn0038397	CG10185	275.679	187.081	144.34	71.938	155.943	97.6786	101.622	157.925	153.989	139.852	30.4386	54.3276	51.2875	80.423	39.4911	46.548	35.3829	29.3766	5.69509	44.4011	387	93	149	91	582	248	60	601	552	293	60	12	67	104	23	34	17	8	2	21
FBgn0032797	CG10186	109.702	28.1627	36.8117	115.417	431.656	289.097	270.992	657.187	605.913	279.227	333.303	72.4368	114.823	394.382	5578.55	2319.19	10140.3	3297.52	4846.52	3050.99	154	14	38	146	1611	734	160	2501	2172	585	657	16	150	510	3249	1694	4872	898	1702	1443
FBgn0032796	CG10188	1597.8	1888.91	1797.96	1398.44	1016.04	392.684	772.328	753.624	841.918	526.952	713.279	869.241	709.604	979.768	587.216	661.256	755.529	818.872	731.819	917.623	2243	939	1856	1769	3792	997	456	2868	3018	1104	1406	192	927	1267	342	483	363	223	257	434
FBgn0032793	CG10189	291.351	209.209	231.526	365.224	252.135	278.069	340.434	288.784	276.455	357.983	290.689	298.802	283.229	300.813	267.853	323.098	235.192	209.308	244.889	329.837	409	104	239	462	941	706	201	1099	991	750	573	66	370	389	156	236	113	57	86	156
FBgn0032790	CG10194	230.089	207.197	237.338	222.138	175.503	174.876	333.659	233.865	246.327	587.57	425.634	1371.77	1488.1	1360.23	521.97	431.254	266.413	642.613	617.918	405.953	323	103	245	281	655	444	197	890	883	1231	839	303	1944	1759	304	315	128	175	217	192
FBgn0032787	CG10195	287.077	273.581	237.338	234.786	217.57	285.552	127.028	155.297	136.972	197.607	173.5	393.875	309.256	288.44	422.383	245.062	385.05	235.013	310.382	249.492	403	136	245	297	812	725	75	591	491	414	342	87	404	373	246	179	185	64	109	118
FBgn0033969	CG10202	11.3976	6.03487	15.4996	544.673	578.757	591.586	2120.51	1316.48	1221.03	1754.12	360.698	0	248.017	184.045	247.249	513.397	6.24405	11.0162	45.5607	109.946	16	3	16	689	2160	1502	1252	5010	4377	3675	711	0	324	238	144	375	3	3	16	52
FBgn0039118	CG10208	366.147	384.22	408.803	83.7959	125.933	170.15	132.109	137.691	138.925	123.146	243.509	402.929	315.38	330.198	394.911	479.171	641.055	701.366	1677.2	2110.11	514	191	422	106	470	432	78	524	498	258	480	89	412	427	230	350	308	191	589	998
FBgn0033971	CG10209	586.263	633.661	591.893	722.542	409.953	300.913	670.706	480.869	475.915	729.332	769.59	864.714	499.096	522.749	540.857	646.196	751.367	657.301	686.259	587.786	823	315	611	914	1530	764	396	1830	1706	1528	1517	191	652	676	315	472	361	179	241	278
FBgn0032685	CG10211	2870.77	3785.87	3892.35	947.842	658.336	367.87	323.497	537.627	460.851	253.93	108.057	8742.21	5122.62	6794.19	4021.23	13414	6905.91	1325.62	287.602	317.151	4030	1882	4018	1199	2457	934	191	2046	1652	532	213	1931	6692	8786	2342	9798	3318	361	101	150
FBgn0039115	CG10214	298.474	219.267	247.994	432.418	274.91	346.208	536.903	357.104	296.819	805.224	310.981	1095.61	1005.85	735.406	1023.34	391.551	845.027	1119.98	589.442	494.755	419	109	256	547	1026	879	317	1359	1064	1687	613	242	1314	951	596	286	406	305	207	234
FBgn0039113	CG10217	6337.77	5817.61	5826.9	4193.75	2610.3	2049.67	2384.73	2268.49	2341.08	952.713	1663.98	5011.72	2310.23	2163.69	1198.47	1778.41	1142.66	1303.59	905.52	928.194	8897	2892	6015	5305	9742	5204	1408	8633	8392	1996	3280	1107	3018	2798	698	1299	549	355	318	439
FBgn0039112	CG10219	1846.41	1657.58	1772.77	1643.51	1276.48	2761.78	4318.94	2675.26	2577.92	7599.75	11797	35190.7	29921.3	26700.4	77416.3	81274.2	82050.9	128372	130452	137083	2592	824	1830	2079	4764	7012	2550	10181	9241	15922	23254	7773	39088	34528	45088	59365	39422	34959	45812	64835
FBgn0036356	CG10222	460.89	434.51	506.645	392.101	191.579	280.038	340.434	192.348	223.73	215.745	269.382	434.621	367.433	303.906	168.266	242.324	203.972	304.782	267.669	302.35	647	216	523	496	715	711	201	732	802	452	531	96	480	393	98	177	98	83	94	143
FBgn0035695	CG10226	106.14	22.1278	25.1869	19.7632	30.8135	34.2663	182.92	95.3854	78.3893	512.155	94.8671	76.964	69.6591	47.1712	1394.21	410.718	2129.22	1450.47	1067.83	1061.4	149	11	26	25	115	87	108	363	281	1073	187	17	91	61	812	300	1023	395	375	502
FBgn0039108	CG10232	9.26053	6.03487	1.93746	9.48632	32.1532	17.7239	11.8559	11.5619	11.7165	5.72774	3.55117	45.273	40.5707	22.4256	351.986	88.9889	199.809	444.321	2.84755	2.11434	13	3	2	12	120	45	7	44	42	12	7	10	53	29	205	65	96	121	1	1
FBgn0032783	CG10237	1309.3	2375.73	2280.39	656.928	432.46	383.231	150.739	309.017	318.3	226.246	337.361	253.529	183.716	202.604	2652.77	2380.8	5898.54	6040.56	8528.4	7933	1838	1181	2354	831	1614	973	89	1176	1141	474	665	56	240	262	1545	1739	2834	1645	2995	3752
FBgn0027514	CG1024	685.28	547.161	546.362	809.5	359.848	257.588	636.832	370.505	409.521	335.55	503.759	393.875	295.477	345.664	182.003	282.026	145.694	132.195	327.468	171.261	962	272	564	1024	1343	654	376	1410	1468	703	993	87	386	447	106	206	70	36	115	81
FBgn0027596	CG10249	7309.41	10888.9	10929.2	1985.8	1826.57	1039.41	3748.16	3440.45	3086.75	12912.2	11295.8	2739.01	1886.92	2381.76	18200.3	10362.4	11976.1	25869.7	7178.66	7279.67	10261	5413	11282	2512	6817	2639	2213	13093	11065	27052	22266	605	2465	3080	10600	7569	5754	7045	2521	3443
FBgn0039104	CG10252	12.8223	0	2.90618	3358.16	4514.04	9190.85	11193.7	10583.6	8232.27	11348.6	2902.83	108.655	2155.6	1720.59	2000.31	3344.61	62.4405	139.539	338.858	712.532	18	0	3	4248	16847	23335	6609	40277	29510	23776	5722	24	2816	2225	1165	2443	30	38	119	337
FBgn0033983	CG10253	52.0015	40.2324	43.5928	188.145	487.121	467.518	743.535	592.809	536.729	510.246	350.552	2268.18	1211	1194.75	199.173	271.074	3315.59	1097.95	5720.72	4571.2	73	20	45	238	1818	1187	439	2256	1924	1069	691	501	1582	1545	116	198	1593	299	2009	2162
FBgn0027512	CG10254	1157.57	1021.9	1036.54	3338.4	2714.8	1631.39	6708.75	4955.58	4501.66	6238.46	1083.62	2716.38	3146.91	3038.29	3909.62	3137.88	1937.74	3099.23	2036	1353.18	1625	508	1070	4223	10132	4142	3961	18859	16137	13070	2136	600	4111	3929	2277	2292	931	844	715	640
FBgn0033985	CG10257	113.263	116.674	149.184	12.6484	46.6221	92.5583	11.8559	68.5829	71.1362	36.2757	12.1755	22.6365	36.7433	33.2518	91.0013	295.717	106.149	84.4577	85.4264	35.9437	159	58	154	16	174	235	7	261	255	76	24	5	48	43	53	216	51	23	30	17
FBgn0032813	CG10262	44.878	40.2324	30.0306	86.958	139.062	157.546	248.974	184.202	184.396	182.333	154.73	344.075	323.8	289.987	394.911	386.075	183.159	297.438	162.31	141.661	63	20	31	110	519	400	147	701	661	382	305	76	423	375	230	282	88	81	57	67
FBgn0038394	CG10264	39.1792	44.2557	39.7178	3.16211	10.4498	19.2994	13.5496	19.1822	20.3645	24.8202	12.1755	8660.72	11940	13906.2	6354.64	4862.9	1935.65	2541.07	14.2377	8.45735	55	22	41	4	39	49	8	73	73	52	24	1913	15598	17983	3701	3552	930	692	5	4
FBgn0033990	CG10265	242.199	233.348	222.807	623.726	521.953	708.564	775.715	691.085	544.54	613.822	265.323	393.875	353.654	299.266	312.495	277.919	201.891	209.308	150.92	133.203	340	116	230	789	1948	1799	458	2630	1952	1286	523	87	462	387	182	203	97	57	53	63
FBgn0032811	CG10268	453.054	396.29	427.209	316.211	278.661	396.228	386.164	336.083	311.046	249.634	280.543	1054.86	741.755	685.142	1038.79	1247.21	1057.33	459.009	168.005	145.889	636	197	441	400	1040	1006	228	1279	1115	523	553	233	969	886	605	911	508	125	59	69
FBgn0035690	CG10274	1262.28	1305.54	1380.44	992.111	521.149	298.944	672.4	466.416	549.283	457.264	603.699	470.839	439.388	506.51	406.93	438.099	811.726	701.366	623.613	520.127	1772	649	1425	1255	1945	759	397	1775	1969	958	1190	104	574	655	237	320	390	191	219	246
FBgn0037395	CG10280	17.8087	10.0581	16.4684	4.74316	2.14354	8.66504	8.46851	7.62032	8.64793	6.20505	14.2047	1109.19	376.618	418.354	1383.91	5856.84	445.409	190.948	19.9328	12.686	25	5	17	6	8	22	5	29	31	13	28	245	492	541	806	4278	214	52	7	6
FBgn0032681	CG10283	2610.05	5618.46	5508.19	4205.6	2644.06	1752.7	4256.27	3726.6	4151.01	1554.6	1400.18	1190.68	965.276	1177.73	157.964	449.052	730.553	378.223	962.471	1156.54	3664	2793	5686	5320	9868	4450	2513	14182	14880	3257	2760	263	1261	1523	92	328	351	103	338	547
FBgn0037439	CG10286	2290.2	2112.2	2078.89	2510.71	1518.43	2261.97	1952.84	1936.09	2234.23	3527.81	4561.23	1426.1	1359.5	1507.16	436.119	576.374	499.524	451.665	737.514	934.537	3215	1050	2146	3176	5667	5743	1153	7368	8009	7391	8991	315	1776	1949	254	421	240	123	259	442
FBgn0035688	CG10289	5289.9	4516.09	4640.21	3910.74	3254.44	4143.46	2919.94	2545.45	2579.59	3303.95	3687.13	3649	4120.6	3997.95	2752.36	3017.41	2574.63	2199.57	2263.8	2979.1	7426	2245	4790	4947	12146	10520	1724	9687	9247	6922	7268	806	5383	5170	1603	2204	1237	599	795	1409
FBgn0037432	CG10298	17.8087	28.1627	19.3746	380.244	472.92	573.468	1217.77	930.993	757.112	1046.27	251.626	4.5273	166.11	114.448	130.492	286.133	18.7321	3.67207	37.0181	50.7441	25	14	20	481	1765	1456	719	3543	2714	2192	496	1	217	148	76	209	9	1	13	24
FBgn0039107	CG10300	29.2063	6.03487	14.5309	0	1.60766	3.15092	0	5.2554	2.23172	0.954623	1.01462	31.6911	6.88936	3.09319	75.5482	87.6198	35.3829	44.0649	185.09	518.013	41	3	15	0	6	8	0	20	8	2	2	7	9	4	44	64	17	12	65	245
FBgn0034654	CG10306	13835.2	15463.3	15384.4	5747.13	4132.75	8420.45	5240.31	4803.43	5283.6	6505.75	11239	8710.52	8370.57	8364.76	5473.81	7221.79	6062.97	5864.3	7002.12	6222.5	19422	7687	15881	7270	15424	21379	3094	18280	18940	13630	22154	1924	10935	10817	3188	5275	2913	1597	2459	2943
FBgn0034655	CG10307	69.8102	116.674	92.0291	275.103	389.857	651.847	826.527	841.652	591.407	1446.73	922.798	498.003	501.392	442.326	297.042	439.468	428.758	179.932	1025.12	596.243	98	58	95	348	1455	1655	488	3203	2120	3031	1819	110	655	572	173	321	206	49	360	282
FBgn0038420	CG10311	114.688	108.628	112.372	86.1674	160.23	203.234	499.642	428.315	428.77	5627.5	1186.6	4165.11	4121.37	2956.32	4627.33	1292.39	2886.83	3756.53	888.434	720.989	161	54	116	109	598	516	295	1630	1537	11790	2339	920	5384	3823	2695	944	1387	1023	312	341
FBgn0038423	CG10317	4.27409	0	1.93746	549.416	858.758	1590.03	1481.99	1984.7	1546.03	1859.13	478.901	13.5819	361.309	298.493	329.665	454.528	4.1627	25.7045	17.0853	74.0018	6	0	2	695	3205	4037	875	7553	5542	3895	944	3	472	386	192	332	2	7	6	35
FBgn0034645	CG10320	2496.07	2653.33	2593.28	1776.31	1250.76	3295.47	3734.61	2385.16	2529.94	8211.66	18576.7	40297.5	31687.2	31957.3	131171	129738	164928	181742	220682	233730	3504	1319	2677	2247	4668	8367	2205	9077	9069	17204	36618	8901	41395	41326	76395	94764	79241	49493	77499	110545
FBgn0034643	CG10321	3335.22	4620.7	4652.8	2604.79	1383.93	974.029	2237.38	1731.39	1697.78	2296.82	2183.46	1697.74	1423.8	1876.02	1519.55	1579.89	1696.3	2159.18	1506.35	1437.75	4682	2297	4803	3295	5165	2473	1321	6589	6086	4812	4304	375	1860	2426	885	1154	815	588	529	680
FBgn0038454	CG10324	851.257	531.068	611.267	337.555	347.79	582.133	309.947	440.928	458.619	326.481	361.712	380.293	356.716	400.568	276.438	286.133	183.159	279.077	230.651	334.065	1195	264	631	427	1298	1478	183	1678	1644	684	713	84	466	518	161	209	88	76	81	158
FBgn0038453	CG10326	1224.53	1080.24	1123.72	1046.66	1918.47	1762.94	1158.49	1710.11	1218.8	1113.09	1002.95	398.402	574.114	582.293	339.967	439.468	405.863	227.668	284.755	293.893	1719	537	1160	1324	7160	4476	684	6508	4369	2332	1977	88	750	753	198	321	195	62	100	139
FBgn0032690	CG10333	2355.03	2100.13	2170.92	1668.01	1109.02	1397.83	1439.65	1350.64	1371.39	1357.47	1612.23	1842.61	1912.95	1857.46	1069.69	1265.01	1003.21	1490.86	1124.78	1143.86	3306	1044	2241	2110	4139	3549	850	5140	4916	2844	3178	407	2499	2402	623	924	482	406	395	541
FBgn0032698	CG10336	977.343	1056.1	1018.13	648.232	354.757	557.713	193.082	172.903	199.739	98.8034	57.3261	104.128	64.3007	62.6371	75.5482	52.0243	89.498	179.931	179.395	158.575	1372	525	1051	820	1324	1416	114	658	716	207	113	23	84	81	44	38	43	49	63	75
FBgn0032805	CG10337	165.265	309.79	313.868	18.9727	20.3637	9.0589	23.7118	25.2259	18.4117	22.9109	8.11697	27.1638	13.7787	10.0529	15.453	28.7503	91.5793	14.6883	31.323	128.975	232	154	324	24	76	23	14	96	66	48	16	6	18	13	9	21	44	4	11	61
FBgn0032700	CG10338	299.899	243.406	262.525	547.835	444.25	294.217	487.786	415.176	424.027	498.313	397.224	421.039	374.322	320.145	417.232	299.824	780.506	554.483	429.979	570.871	421	121	271	693	1658	747	288	1580	1520	1044	783	93	489	414	243	219	375	151	151	270
FBgn0034972	CG10339	41.3162	30.1743	41.6553	54.5464	32.4211	24.8135	82.9914	68.3202	64.9989	74.4606	30.4386	262.583	78.8449	92.0224	30.9061	99.9414	43.7083	7.34414	5.69509	19.029	58	15	43	69	121	63	49	260	233	156	60	58	103	119	18	73	21	2	2	9
FBgn0022344	CG10340	1661.2	1418.19	1457.94	1492.52	798.738	1400.98	2928.41	1508.82	1701.97	4195.57	5757.97	17398.4	13732.8	13141.4	31486.4	32237.2	26416.5	36327.8	28939.6	38491.5	2332	705	1505	1888	2981	3557	1729	5742	6101	8790	11350	3843	17940	16994	18338	23547	12692	9893	10163	18205
FBgn0032701	CG10341	1345.63	1015.87	972.603	1385.79	660.212	708.17	714.742	497.686	527.803	752.72	954.251	692.676	436.326	451.606	226.645	183.454	318.446	268.061	361.638	441.897	1889	505	1004	1753	2464	1798	422	1894	1892	1577	1881	153	570	584	132	134	153	73	127	209
FBgn0032703	CG10343	945.999	708.091	773.045	792.899	733.896	1259.58	1112.76	1126.23	1143.76	1351.75	1332.7	2209.32	2623.32	2399.54	2616.72	2773.72	2335.27	2790.78	2406.18	2571.03	1328	352	798	1003	2739	3198	657	4286	4100	2832	2627	488	3427	3103	1524	2026	1122	760	845	1216
FBgn0034729	CG10344	49.8644	26.1511	38.7491	207.118	271.426	309.184	604.652	430.68	333.085	485.426	18.7705	81.4913	110.23	81.9696	97.8693	42.4408	22.8948	102.818	54.1034	65.5445	70	13	40	262	1013	785	357	1639	1194	1017	37	18	144	106	57	31	11	28	19	31
FBgn0027562	CG10345	17.8087	4.02324	13.5622	66.4043	78.5073	65.7755	132.109	102.743	82.5738	107.395	33.9898	126.764	104.106	100.529	30.9061	35.5956	164.427	47.7369	330.315	321.379	25	2	14	84	293	167	78	391	296	225	67	28	136	130	18	26	79	13	116	152
FBgn0030342	CG10347	1553.63	1458.43	1301	1111.48	845.093	865.322	1402.39	1049.5	1035.52	1452.46	1330.68	1267.64	1063.26	1130.56	546.008	588.696	432.92	481.041	492.625	334.065	2181	725	1343	1406	3154	2197	828	3994	3712	3043	2623	280	1389	1462	318	430	208	131	173	158
FBgn0032707	CG10348	24.2199	10.0581	20.3433	181.821	194.259	187.48	445.444	359.469	295.424	415.261	243.509	6958.45	3786.85	4460.38	111.605	950.127	195.647	99.1459	125.292	107.831	34	5	21	230	725	476	263	1368	1059	870	480	1537	4947	5768	65	694	94	27	44	51
FBgn0030348	CG10352	15.6717	22.1278	20.3433	11.8579	25.4546	18.5117	45.73	45.1964	39.6131	31.5025	15.7266	40.7457	23.73	34.7984	66.9632	42.4408	235.192	73.4414	193.633	403.839	22	11	21	15	95	47	27	172	142	66	31	9	31	45	39	31	113	20	68	191
FBgn0030349	CG10353	2222.53	2492.4	2483.82	2155.77	1290.41	691.234	2318.68	1826.78	1828.34	3675.3	3541.53	914.514	713.432	826.655	2223.52	1315.67	2789.01	3818.95	2710.86	1902.9	3120	1239	2564	2727	4816	1755	1369	6952	6554	7700	6981	202	932	1069	1295	961	1340	1040	952	900
FBgn0035452	CG10359	2571.58	3118.01	3124.15	1587.38	1319.89	1495.51	352.29	488.226	562.952	177.56	168.934	452.73	373.557	370.41	1689.53	1229.42	1346.63	1817.68	501.168	646.987	3610	1550	3225	2008	4926	3797	208	1858	2018	372	333	100	488	479	984	898	647	495	176	306
FBgn0036208	CG10361	13.5346	10.0581	3.87491	388.939	139.598	211.112	1437.95	770.704	927.839	850.569	1464.61	181.092	174.531	207.244	128.775	210.835	60.3591	33.0486	76.8837	46.5154	19	5	4	492	521	536	849	2933	3326	1782	2887	40	228	268	75	154	29	9	27	22
FBgn0030358	CG10362	24.2199	26.1511	25.1869	41.1074	338.412	200.084	96.541	259.617	278.965	60.1412	143.062	49.8003	49.7565	85.0628	307.344	138.275	522.418	154.227	170.853	84.5735	34	13	26	52	1263	508	57	988	1000	126	282	11	65	110	179	101	251	42	60	40
FBgn0039109	CG10365	371.846	2906.79	2910.06	6211.96	6845.14	7507.86	4185.14	3657.49	3795.88	3946.41	4086.89	1072.97	1612.88	1632.43	1025.05	1608.65	2707.83	1134.67	2292.27	3226.48	522	1445	3004	7858	25547	19062	2471	13919	13607	8268	8056	237	2107	2111	597	1175	1301	309	805	1526
FBgn0032814	CG10366	1087.04	1126.51	1234.16	728.866	523.829	457.671	963.716	783.842	806.21	1117.86	1653.33	986.951	993.599	1190.88	1444	1596.32	1781.63	2232.62	1645.88	1634.38	1526	560	1274	922	1955	1162	569	2983	2890	2342	3259	218	1298	1540	841	1166	856	608	578	773
FBgn0039116	CG10375	258.583	185.069	210.214	212.652	326.087	306.427	198.163	412.549	212.293	235.314	60.3699	203.728	170.703	132.234	161.398	73.9292	131.125	44.0649	19.9328	82.4592	363	92	217	269	1217	778	117	1570	761	493	119	45	223	171	94	54	63	12	7	39
FBgn0032702	CG10376	765.063	1040.01	1013.29	742.305	438.623	295.005	635.138	356.053	394.457	794.246	512.384	507.057	561.866	538.989	374.307	462.742	491.198	510.418	609.375	630.073	1074	517	1046	939	1637	749	375	1355	1414	1664	1010	112	734	697	218	338	236	139	214	298
FBgn0032699	CG10383	1268.69	1627.4	1602.28	1334.41	988.71	758.191	2291.58	1696.44	1573.37	2689.65	545.866	534.221	729.507	689.782	1260.28	1004.89	7003.74	3326.9	2932.97	5518.42	1781	809	1654	1688	3690	1925	1353	6456	5640	5635	1076	118	953	892	734	734	3365	906	1030	2610
FBgn0034731	CG10384	16.384	8.04649	9.68728	10.2769	213.283	231.987	30.4866	166.333	162.916	38.1849	101.969	18.1092	36.7433	48.7178	245.532	160.18	357.992	154.227	119.597	95.1452	23	4	10	13	796	589	18	633	584	80	201	4	48	63	143	117	172	42	42	45
FBgn0033019	CG10395	76.9337	44.2557	63.936	41.1074	159.158	182.753	23.7118	114.042	60.2565	25.7748	59.3553	0	72.721	34.0251	17.1701	21.905	4.1627	3.67207	0	21.1434	108	22	66	52	594	464	14	434	216	54	117	0	95	44	10	16	2	1	0	10
FBgn0033020	CG10396	10.6852	12.0697	8.71855	955.747	1203.87	3228.91	3129.96	2549.92	2141.9	2717.81	147.12	22.6365	562.631	287.667	315.929	324.467	31.2202	18.3604	5.69509	52.8585	15	6	9	1209	4493	8198	1848	9704	7678	5694	290	5	735	372	184	237	15	5	2	25
FBgn0031877	CG10399	281.378	207.197	195.683	298.029	116.823	222.14	394.633	226.245	258.601	462.992	1295.67	642.876	690.467	808.869	427.534	529.826	403.782	517.762	486.93	503.212	395	103	202	377	436	564	233	861	927	970	2554	142	902	1046	249	387	194	141	171	238
FBgn0038431	CG10405	24.2199	16.093	22.2807	30.04	42.0671	56.3227	10.1622	24.4376	24.27	17.6605	42.1068	13.5819	19.1371	17.7858	135.643	28.7503	897.061	492.058	2241.02	2082.62	34	8	23	38	157	143	6	93	87	37	83	3	25	23	79	21	431	134	787	985
FBgn0038395	CG10407	312.721	490.836	512.457	52.1748	59.7513	85.0749	57.5859	81.4586	81.1789	75.4152	8.62428	262.583	169.938	156.979	2857.1	696.851	942.851	1208.11	1583.24	143.775	439	244	529	66	223	216	34	310	291	158	17	58	222	203	1664	509	453	329	556	68
FBgn0037440	CG1041	1622.02	1709.88	1725.3	815.033	719.963	823.178	997.59	811.433	898.269	1263.92	1066.87	9421.3	10793.3	9563.37	12257.7	10681.4	7159.84	12668.6	5393.25	6913.89	2277	850	1781	1031	2687	2090	589	3088	3220	2648	2103	2081	14100	12367	7139	7802	3440	3450	1894	3270
FBgn0032689	CG10413	1116.25	1100.36	1138.26	1831.65	2529.38	951.578	1590.39	1738.22	1649.24	1518.33	994.328	928.096	837.44	860.68	1145.24	822.805	1548.52	1567.97	1702.83	2177.77	1567	547	1175	2317	9440	2416	939	6615	5912	3181	1960	205	1094	1113	667	601	744	427	598	1030
FBgn0033021	CG10417	2361.44	2369.69	2522.57	1938.37	2880.92	1873.22	1570.06	1712.21	1853.45	1400.43	927.871	1557.39	1808.84	1442.2	729.727	828.281	701.414	918.018	492.625	710.418	3315	1178	2604	2452	10752	4756	927	6516	6644	2934	1829	344	2363	1865	425	605	337	250	173	336
FBgn0036277	CG10418	1430.4	1202.95	1146.97	1494.1	714.336	1628.24	1351.57	798.82	932.86	897.345	1474.75	1158.99	877.245	726.9	357.137	209.466	166.508	315.798	358.791	238.92	2008	598	1184	1890	2666	4134	798	3040	3344	1880	2907	256	1146	940	208	153	80	86	126	113
FBgn0039296	CG10420	265.706	243.406	247.026	272.732	249.991	168.968	284.542	224.668	227.078	146.057	153.208	321.438	258.734	290.76	200.89	294.348	262.25	301.11	384.419	444.011	373	121	255	345	933	429	168	855	814	306	302	71	338	376	117	215	126	82	135	210
FBgn0036848	CG10424	1787.28	1846.67	1791.18	1382.63	1084.1	1100.07	1685.23	987.226	1194.81	2168.9	3829.18	4821.57	4899.87	5304.82	278.155	516.135	376.724	381.895	458.455	492.641	2509	918	1849	1749	4046	2793	995	3757	4283	4544	7548	1065	6401	6860	162	377	181	104	161	233
FBgn0039304	CG10425	314.858	319.848	359.398	275.103	380.211	440.735	215.1	303.499	229.867	224.336	238.436	439.148	287.057	272.201	297.042	213.573	439.165	385.568	452.76	437.668	442	159	371	348	1419	1119	127	1155	824	470	470	97	375	352	173	156	211	105	159	207
FBgn0036273	CG10426	151.73	154.895	172.434	414.236	337.876	175.27	906.131	581.772	493.211	1203.78	395.702	144.874	136.256	155.433	267.853	261.49	1242.56	1138.34	1144.71	1930.39	213	77	178	524	1261	445	535	2214	1768	2522	780	32	178	201	156	191	597	310	402	913
FBgn0032724	CG10428	948.136	1128.52	1140.19	1781.85	1133.4	1901.97	1903.72	1765.55	2110.09	1661.52	1866.39	1733.95	1598.33	1468.49	1244.83	1451.2	1225.91	796.84	874.197	513.784	1331	561	1177	2254	4230	4829	1124	6719	7564	3481	3679	383	2088	1899	725	1060	589	217	307	243
FBgn0032730	CG10431	53.4262	40.2324	32.9368	77.4716	102.89	101.223	252.362	175.268	140.32	185.197	52.7603	36.2184	49.7565	33.2518	78.9822	53.3933	72.8472	106.49	65.4936	74.0018	75	20	34	98	384	257	149	667	503	388	104	8	65	43	46	39	35	29	23	35
FBgn0034638	CG10433	95.4547	70.4068	106.56	146.248	158.086	164.636	818.058	322.156	340.338	474.925	703.132	561.385	290.884	351.077	1574.49	831.019	2210.39	4259.6	1472.18	1253.8	134	35	110	185	590	418	483	1226	1220	995	1386	124	380	454	917	607	1062	1160	517	593
FBgn0037539	CG10435	791.42	854.939	804.044	744.676	565.092	605.765	652.075	609.363	595.033	509.769	517.457	502.53	443.981	511.923	494.497	499.707	466.222	727.07	663.478	1019.11	1111	425	830	942	2109	1538	385	2319	2133	1068	1020	111	580	662	288	365	224	198	233	482
FBgn0034636	CG10440	926.053	1208.98	1206.07	249.016	960.576	506.905	330.272	644.837	722.241	250.111	637.182	176.565	116.354	130.687	149.379	123.215	176.915	77.1135	62.646	48.6298	1300	601	1245	315	3585	1287	195	2454	2589	524	1256	39	152	169	87	90	85	21	22	23
FBgn0034494	CG10444	549.933	567.277	588.018	524.119	693.437	317.455	757.085	644.574	566.021	747.47	335.332	289.747	479.959	434.593	683.368	420.301	949.095	1226.47	1540.52	1232.66	772	282	607	663	2588	806	447	2453	2029	1566	661	64	627	562	398	307	456	334	541	583
FBgn0037531	CG10445	161.703	116.674	97.8415	109.093	159.158	90.589	74.5229	107.998	77.2734	84.4841	14.712	13.5819	40.5707	34.7984	25.7551	17.7978	31.2202	3.67207	31.323	50.7441	227	58	101	138	594	230	44	411	277	177	29	3	53	45	15	13	15	1	11	24
FBgn0033440	CG10459	8.54819	2.01162	3.87491	273.522	320.46	459.641	990.816	564.167	497.674	619.55	112.116	18.1092	103.34	106.715	30.9061	119.108	2.08135	3.67207	2.84755	29.6007	12	1	4	346	1196	1167	585	2147	1784	1298	221	4	135	138	18	87	1	1	1	14
FBgn0032815	CG10462	874.052	653.777	650.016	683.806	768.997	545.897	989.122	903.403	835.78	1288.26	790.39	1009.59	1045.65	828.975	848.201	460.004	484.954	807.856	686.259	515.899	1227	325	671	865	2870	1386	584	3438	2996	2699	1558	223	1366	1072	494	336	233	220	241	244
FBgn0032819	CG10463	903.971	804.649	855.387	754.163	408.077	547.079	784.184	539.992	540.635	976.579	1666.52	1059.39	904.803	1019.21	329.665	338.158	239.355	315.798	298.992	253.721	1269	400	883	954	1523	1389	463	2055	1938	2046	3285	234	1182	1318	192	247	115	86	105	120
FBgn0033017	CG10465	579.14	366.115	476.614	426.885	1031.31	1333.63	370.921	606.21	464.198	221.95	197.344	316.911	427.14	216.523	156.247	110.894	210.216	117.506	56.9509	198.748	813	182	492	540	3849	3386	219	2307	1664	465	389	70	558	280	91	81	101	32	20	94
FBgn0032822	CG10466	191.622	223.29	216.995	230.043	163.177	344.238	213.406	236.756	238.794	225.291	118.711	362.184	491.441	368.863	214.626	236.847	176.915	146.883	159.463	198.748	269	111	224	291	609	874	126	901	856	472	234	80	642	477	125	173	85	40	56	94
FBgn0035679	CG10467	289.214	217.255	225.714	418.189	559.733	349.752	265.911	290.886	299.888	208.108	316.562	271.638	269.451	271.428	891.126	420.301	1044.84	1927.84	1816.73	3065.79	406	108	233	529	2089	888	157	1107	1075	436	624	60	352	351	519	307	502	525	638	1450
FBgn0035678	CG10469	100.441	74.43	79.4357	42.6885	81.4547	131.551	57.5859	54.6561	49.6558	35.7983	82.6916	49.8003	67.3627	63.4104	96.1523	57.5005	101.986	110.162	88.2739	154.347	141	37	82	54	304	334	34	208	178	75	163	11	88	82	56	42	49	30	31	73
FBgn0032746	CG10470	632.566	567.278	536.675	988.949	934.854	1443.91	1327.86	1240.01	1192.86	1219.05	467.233	3055.93	2779.47	2162.91	1450.87	1278.7	1325.82	1652.43	1130.48	1002.2	888	282	554	1251	3489	3666	784	4719	4276	2554	921	675	3631	2797	845	934	637	450	397	474
FBgn0035670	CG10472	47.7274	36.2092	44.5615	21.3442	74.7561	49.2332	20.3244	22.861	22.8752	24.8202	26.8875	461.784	532.777	692.875	17.1701	1415.61	208.135	18.3604	22.7804	10411	67	18	46	27	279	125	12	87	82	52	53	102	696	896	10	1034	100	5	8	4924
FBgn0034427	CG10474	3.56174	0	1.93746	63.2422	3.7512	7.48344	89.7662	1.83939	3.62655	33.8891	1.01462	113.182	0	0.773298	13.736	0	18.7321	0	5.69509	4.22868	5	0	2	80	14	19	53	7	13	71	2	25	0	1	8	0	9	0	2	2
FBgn0035661	CG10477	1.4247	4.02324	2.90618	0	1.60766	3.54479	0	1.31385	0.836896	0.954623	0.50731	0	2.29645	0.773298	0	0	18.7321	0	2.84755	1885.99	2	2	3	0	6	9	0	5	3	2	1	0	3	1	0	0	9	0	1	892
FBgn0035656	CG10479	61.262	44.2557	39.7178	237.158	241.685	298.944	740.148	625.918	797.283	322.185	433.75	747.004	940.015	915.585	91.0013	194.406	108.23	106.49	96.8166	99.3739	86	22	41	300	902	759	437	2382	2858	675	855	165	1228	1184	53	142	52	29	34	47
FBgn0032827	CG10481	10.6852	20.1162	14.5309	17.3916	32.4211	47.6577	45.73	52.0284	38.2183	60.1412	6.59504	0	9.9513	8.50628	17.17	6.8453	6.24404	0	0	0	15	10	15	22	121	121	27	198	137	126	13	0	13	11	10	5	3	0	0	0
FBgn0035649	CG10483	34.9051	12.0697	11.6247	71.938	105.034	163.06	545.372	277.485	249.395	931.712	704.654	996.005	930.829	1058.64	906.579	770.781	1073.98	1509.22	777.38	701.96	49	6	12	91	392	414	322	1056	894	1952	1389	220	1216	1369	528	563	516	411	273	332
FBgn0035647	CG10486	10.6852	10.0581	2.90618	44.2695	65.1102	88.6197	194.776	132.962	98.4748	124.101	7.10235	0	16.0752	6.18638	10.302	5.47624	0	0	0	8.45735	15	5	3	56	243	225	115	506	353	260	14	0	21	8	6	4	0	0	0	4
FBgn0032748	CG10492	2188.34	2601.03	2492.54	2721.78	1949.29	1129.21	3580.49	2562.79	2510.97	3418.98	1931.84	1398.93	1391.65	1670.32	1650.04	1759.24	1294.6	1795.64	1648.73	1203.06	3072	1293	2573	3443	7275	2867	2114	9753	9001	7163	3808	309	1818	2160	961	1285	622	489	579	569
FBgn0034634	CG10494	337.653	325.883	336.149	305.934	124.058	120.129	243.893	151.355	134.74	167.536	130.886	135.819	133.194	161.619	121.907	186.192	79.0912	209.308	187.938	116.289	474	162	347	387	463	305	144	576	483	351	258	30	174	209	71	136	38	57	66	55
FBgn0032750	CG10495	254.309	146.848	142.403	215.023	157.55	185.117	238.812	201.282	203.924	287.341	531.661	262.583	197.495	212.657	169.983	176.609	81.1726	99.1459	165.158	114.174	357	73	147	272	588	470	141	766	731	602	1048	58	258	275	99	129	39	27	58	54
FBgn0034612	CG10505	20.6581	18.1046	23.2495	14.2295	24.6508	13.7853	40.6488	28.9047	31.2441	36.753	5.58042	0	8.42033	5.41308	48.0761	8.21436	62.4405	62.4252	51.2558	109.946	29	9	24	18	92	35	24	110	112	77	11	0	11	7	28	6	30	17	18	52
FBgn0037060	CG10508	229.376	225.302	180.183	155.734	728.269	616.005	496.255	725.77	709.409	464.424	176.544	384.82	588.658	660.396	273.004	338.158	497.442	400.256	706.191	435.554	322	112	186	197	2718	1564	293	2762	2543	973	348	85	769	854	159	247	239	109	248	206
FBgn0037059	CG10510	17.0964	6.03487	4.84364	506.728	732.824	942.913	1978.24	1798.13	1536.82	1674.41	419.038	9.05459	293.181	230.443	204.324	432.623	4.1627	7.34414	28.4755	88.8022	24	3	5	641	2735	2394	1168	6843	5509	3508	826	2	383	298	119	316	2	2	10	42
FBgn0037057	CG10512	76.9337	104.604	93.9666	315.42	515.523	512.813	513.192	480.343	469.778	576.592	687.913	1308.39	941.546	1022.3	9062.35	6267.56	3434.22	9782.4	2579.88	1158.66	108	52	97	399	1924	1302	303	1828	1684	1208	1356	289	1230	1322	5278	4578	1650	2664	906	548
FBgn0039311	CG10513	37.7545	58.337	63.936	0	2.14354	1.96933	0	2.36493	3.34758	0.477311	0	0	3.06194	0.773298	18.8871	21.905	2857.69	392.912	2651.07	2729.61	53	29	66	0	8	5	0	9	12	1	0	0	4	1	11	16	1373	107	931	1291
FBgn0039312	CG10514	11.3976	8.04649	3.87491	5.53369	5.35886	5.51411	0	3.67878	3.62655	0	0	4.5273	7.65485	5.41308	29.1891	12.3215	693.089	205.636	4208.67	2042.45	16	4	4	7	20	14	0	14	13	0	0	1	10	7	17	9	333	56	1478	966
FBgn0036549	CG10516	681.718	907.242	993.915	5561.36	5982.1	7627.99	1885.09	2168.38	2295.33	1356.52	1310.38	688.149	1169.66	955.023	255.834	394.289	289.307	201.964	774.533	923.966	957	451	1026	7035	22326	19367	1113	8252	8228	2842	2583	152	1528	1235	149	288	139	55	272	437
FBgn0034583	CG10527	453.766	812.695	883.48	284.59	384.766	638.456	372.614	405.979	384.693	1013.33	1324.59	7207.46	4185.67	4075.28	3276.05	3259.73	1929.41	2787.1	4259.93	1940.96	637	404	912	360	1436	1621	220	1545	1379	2123	2611	1592	5468	5270	1908	2381	927	759	1496	918
FBgn0034570	CG10543	5486.51	6362.76	6420.73	3520.22	2575.47	2481.74	3426.36	2943.02	3034.59	4213.23	2631.42	4767.24	4024.92	4516.06	8456.25	6077.26	7992.38	6275.57	5669.46	6562.91	7702	3163	6628	4453	9612	6301	2023	11200	10878	8827	5187	1053	5258	5840	4925	4439	3840	1709	1991	3104
FBgn0039321	CG10550	91.893	110.639	139.497	5.53369	5.62681	15.3607	1.6937	27.3281	21.4803	16.7059	12.1755	339.547	174.531	173.992	2117.07	1945.43	7438.74	6069.94	11586.7	14910.3	129	55	144	7	21	39	1	104	77	35	24	75	228	225	1233	1421	3574	1653	4069	7052
FBgn0039324	CG10553	54.1385	4.02324	1.93746	1.58105	10.7177	13.3914	3.3874	14.9779	8.92689	1.43193	0.50731	13.5819	3.06194	13.9194	34.3401	65.7149	628.567	172.587	4988.9	5770.03	76	2	2	2	40	34	2	57	32	3	1	3	4	18	20	48	302	47	1752	2729
FBgn0030034	CG10555	3872.33	4049.4	4079.31	3170.8	2975.51	1925.61	2059.54	1907.45	2366.18	1639.56	1783.2	1149.93	961.449	1113.55	693.67	544.886	603.591	686.677	797.313	460.926	5436	2013	4211	4011	11105	4889	1216	7259	8482	3435	3515	254	1256	1440	404	398	290	187	280	218
FBgn0039323	CG10559	80.4954	42.2441	75.5608	7.90527	29.7417	42.5374	30.4866	60.1743	28.1755	26.7294	2.02924	13.5819	10.7168	3.86649	27.4721	9.58342	110.311	84.4577	179.395	238.92	113	21	78	10	111	108	18	229	101	56	4	3	14	5	16	7	53	23	63	113
FBgn0039325	CG10560	54.8509	6.03487	17.4371	0	7.77035	7.08957	0	19.1822	11.4376	0.477311	1.52193	4.5273	11.4823	8.50628	82.4162	67.0839	530.744	411.272	2690.93	2057.25	77	3	18	0	29	18	0	73	41	1	3	1	15	11	48	49	255	112	945	973
FBgn0002036	CG10561	154.58	203.174	180.183	490.917	487.656	545.897	1426.1	1128.07	938.44	1452.46	701.103	2159.52	2101.26	1908.5	8128.3	7232.74	6058.81	9973.35	7511.83	6892.74	217	101	186	621	1820	1386	842	4293	3364	3043	1382	477	2745	2468	4734	5283	2911	2716	2638	3260
FBgn0039326	CG10562	66.2484	22.1278	19.3746	0	7.77035	11.0282	0	13.4013	8.36896	4.2958	5.0731	0	3.06194	6.95968	422.383	128.692	1267.54	547.139	1725.61	2577.38	93	11	20	0	29	28	0	51	30	9	10	0	4	9	246	94	609	149	606	1219
FBgn0037051	CG10565	6729.56	7165.4	7200.55	6308.41	3491.83	3581.81	5856.82	4480.49	4250.6	9956.71	11128.9	6066.58	5229.03	5863.92	10777.6	10236.5	11487	11908.5	10874.8	8326.26	9447	3562	7433	7980	13032	9094	3458	17051	15237	20860	21937	1340	6831	7583	6277	7477	5519	3243	3819	3938
FBgn0037050	CG10566	79.7831	110.639	100.748	161.268	361.455	335.179	503.029	605.947	477.031	374.212	146.613	95.0732	80.3759	101.302	116.756	124.584	120.718	44.0649	54.1034	48.6298	112	55	104	204	1349	851	297	2306	1710	784	289	21	105	131	68	91	58	12	19	23
FBgn0035630	CG10576	22032.2	19420.2	19209.9	21510.2	10304.8	13615.1	34504.1	23941.5	27140.3	32762.6	40484.9	12997.9	11303.1	11727.8	5044.56	5478.98	4941.12	5570.53	5310.67	5266.82	30929	9654	19830	27210	38459	34568	20372	91112	97289	68640	79803	2871	14766	15166	2938	4002	2374	1517	1865	2491
FBgn0037046	CG10581	221.54	130.755	133.684	165.22	162.106	394.259	152.433	204.172	181.606	157.513	141.032	1240.48	1259.22	1105.82	844.766	987.092	126.962	1299.91	418.589	505.327	311	65	138	209	605	1001	90	777	651	330	278	274	1645	1430	492	721	61	354	147	239
FBgn0037045	CG10584	160.991	122.709	120.122	218.976	154.871	179.996	179.532	181.311	174.074	212.404	150.671	298.802	246.486	235.856	1481.78	809.114	2626.66	6473.86	2676.69	5497.28	226	61	124	277	578	457	106	690	624	445	297	66	322	305	863	591	1262	1763	940	2600
FBgn0037044	CG10585	513.604	579.347	592.861	772.345	404.326	433.252	596.183	450.65	509.112	856.297	1233.78	2394.94	2147.95	2358.56	5295.24	5793.86	4393.73	6870.45	2309.36	2505.49	721	288	612	977	1509	1100	352	1715	1825	1794	2432	529	2806	3050	3084	4232	2111	1871	811	1185
FBgn0037037	CG10588	3.56174	2.01162	2.90618	33.2021	192.651	94.9215	81.2977	154.771	135.298	95.9396	22.3217	0	27.5574	16.2393	18.8871	27.3812	0	0	0	19.029	5	1	3	42	719	241	48	589	485	201	44	0	36	21	11	20	0	0	0	9
FBgn0037035	CG10589	91.1806	108.628	98.8102	520.957	762.03	989.783	1597.16	1468.09	935.65	1534.56	82.6916	31.6911	198.261	125.274	218.06	138.275	33.3016	0	22.7804	25.3721	128	54	102	659	2844	2513	943	5587	3354	3215	163	7	259	162	127	101	16	0	8	12
FBgn0035622	CG10590	1281.52	1281.4	1290.35	1811.1	1388.75	922.432	2259.4	1555.33	1440.86	1748.39	1368.22	1652.46	1299.79	1265.12	702.255	648.934	865.841	716.054	1420.93	1313	1799	637	1332	2291	5183	2342	1334	5919	5165	3663	2697	365	1698	1636	409	474	416	195	499	621
FBgn0035621	CG10591	27.7816	20.1162	14.5309	4.74316	24.6508	46.4761	5.08111	28.1164	37.3814	6.20505	16.7412	4.5273	12.2478	18.5591	0	4.10718	2.08135	0	2.84755	0	39	10	15	6	92	118	3	107	134	13	33	1	16	24	0	3	1	0	1	0
FBgn0003057	CG10598	6.41114	0	6.78109	1.58105	10.7177	23.238	1.6937	3.94155	7.53207	0.477311	2.53655	0	5.35839	6.18638	109.888	28.7503	2.08135	14.6883	0	6.34301	9	0	7	2	40	59	1	15	27	1	5	0	7	8	64	21	1	4	0	3
FBgn0032717	CG10600	7104.97	8181.27	7976.51	4125.76	4413.83	7033.25	5438.48	5354.99	5383.75	5485.26	1612.74	1865.25	2173.98	2052.33	2163.43	1699	3188.63	2140.82	3092.43	3588.03	9974	4067	8234	5219	16473	17857	3211	20379	19299	11492	3179	412	2840	2654	1260	1241	1532	583	1086	1697
FBgn0032721	CG10602	4293.33	3027.49	3177.43	4747.9	2754.19	3041.03	4928.67	3420.21	3511.06	3602.75	2068.81	5111.32	4778.92	3672.39	2072.43	1579.89	1486.08	1960.89	1699.98	1579.41	6027	1505	3280	6006	10279	7721	2910	13016	12586	7548	4078	1129	6243	4749	1207	1154	714	534	597	747
FBgn0036286	CG10616	1048.58	1086.28	1091.76	1667.22	1569.34	1492.75	3192.63	2852.89	2506.78	2780.34	1175.95	973.369	1051.01	949.61	667.915	910.425	526.581	532.45	1141.87	1177.69	1472	540	1127	2109	5857	3790	1885	10857	8986	5825	2318	215	1373	1228	389	665	253	145	401	557
FBgn0032726	CG10621	61.9744	34.1976	56.1862	5600.88	7065.12	11641.5	4203.77	3879.27	4728.19	2527.36	9500.91	1168.04	2474.05	2197.71	417.232	839.234	462.059	385.568	1133.32	1067.74	87	17	58	7085	26368	29557	2482	14763	16949	5295	18728	258	3232	2842	243	613	222	105	398	505
FBgn0032727	CG10623	238.637	243.406	223.776	733.609	774.088	968.515	1920.66	1228.71	1201.78	2641.92	2480.75	1335.55	1302.09	1139.07	731.444	644.827	1590.15	1340.31	3852.73	3215.91	335	121	231	928	2889	2459	1134	4676	4308	5535	4890	295	1701	1473	426	471	764	365	1353	1521
FBgn0035612	CG10625	10462.3	28826.5	27165.1	554.159	609.303	535.657	159.208	309.28	319.973	123.624	120.74	2503.6	1080.1	1170.77	1195.04	2473.89	1292.52	1332.96	353.096	511.67	14687	14330	28042	701	2274	1360	94	1177	1147	259	238	553	1411	1514	696	1807	621	363	124	242
FBgn0032818	CG10628	839.859	828.788	782.732	756.534	438.891	854.688	926.455	722.617	754.043	1297.33	2005.4	4970.97	4612.81	4940.6	6146.88	6178.57	4212.65	6528.94	4669.98	4554.28	1179	412	808	957	1638	2170	547	2750	2703	2718	3953	1098	6026	6389	3580	4513	2024	1778	1640	2154
FBgn0032817	CG10631	4556.9	4862.09	4994.76	3253.02	2348.25	1215.86	2559.18	2334.45	2256.83	2193.72	1014.62	1928.63	1816.49	2117.29	1852.65	1226.68	2041.8	1457.81	1776.87	1623.81	6397	2417	5156	4115	8764	3087	1511	8884	8090	4596	2000	426	2373	2738	1079	896	981	397	624	768
FBgn0035603	CG10635	2261.71	1884.89	1824.11	1954.18	1052.21	3081.21	3834.54	2853.15	3283.42	4089.13	11207.5	6772.84	7063.89	7232.65	8238.19	12299.6	5702.89	10090.9	5618.21	8890.79	3175	937	1883	2472	3927	7823	2264	10858	11770	8567	22092	1496	9228	9353	4798	8984	2740	2748	1973	4205
FBgn0036290	CG10638	2387.79	1822.53	1858.99	1822.96	1145.19	1217.44	2247.54	1587.92	1519.52	2946.92	1589.4	4282.82	4216.29	3233.16	5197.37	3823.78	4229.3	5386.93	3738.83	3892.5	3352	906	1919	2306	4274	3091	1327	6043	5447	6174	3133	946	5508	4181	3027	2793	2032	1467	1313	1841
FBgn0032729	CG10639	265.706	434.51	371.023	1209.51	1030.78	1140.24	2203.51	1831.24	1714.52	3197.51	2576.63	8035.95	8697.44	8209.33	9052.05	8614.12	6087.94	8688.12	7714	6133.69	373	216	383	1530	3847	2895	1301	6969	6146	6699	5079	1775	11362	10616	5272	6292	2925	2366	2709	2901
FBgn0036292	CG10646	321.269	265.534	288.681	347.832	146.565	141.791	259.136	132.962	145.899	67.7782	267.86	307.856	225.818	259.828	228.362	235.478	231.03	249.701	355.943	260.064	451	132	298	440	547	360	153	506	523	142	528	68	295	336	133	172	111	68	125	123
FBgn0046302	CG10650	121.099	82.4765	61.0299	354.156	367.886	331.635	54.1985	285.894	199.739	97.8488	93.8524	185.619	70.4246	103.622	1136.66	314.884	1629.7	1979.25	4097.62	4812.23	170	41	63	448	1373	842	32	1088	716	205	185	41	92	134	662	230	783	539	1439	2276
FBgn0036294	CG10654	123.949	56.3254	82.3419	21.3442	174.699	155.183	37.2614	118.509	110.47	22.4336	76.0966	72.4368	45.9291	91.2491	113.322	99.9414	316.365	143.211	316.078	397.496	174	28	85	27	652	394	22	451	396	47	150	16	60	118	66	73	152	39	111	188
FBgn0032839	CG10659	1.4247	0	0	1.58105	1.07177	3.93865	0	0.52554	0.836896	0	1.01462	4.5273	0.765485	0	24.0381	2.73812	27.0575	33.0487	173.7	319.265	2	0	0	2	4	10	0	2	3	0	2	1	1	0	14	2	13	9	61	151
FBgn0036288	CG10660	198.033	128.744	119.154	242.692	420.939	453.339	519.966	608.575	583.596	605.708	368.815	203.728	319.973	303.133	415.515	513.397	670.194	385.568	1341.19	1655.53	278	64	123	307	1571	1151	307	2316	2092	1269	727	45	418	392	242	375	322	105	471	783
FBgn0036287	CG10663	346.914	116.674	134.653	1250.61	792.576	642.788	1300.76	903.928	834.943	897.823	457.087	366.711	408.769	471.712	300.476	227.264	476.629	565.499	635.003	636.416	487	58	139	1582	2958	1632	768	3440	2993	1881	901	81	534	610	175	166	229	154	223	301
FBgn0039329	CG10669	271.405	211.22	216.995	1565.24	555.178	316.668	1957.92	940.19	818.206	1461.05	582.9	1054.86	869.591	968.942	1744.48	1028.16	1217.59	1156.7	711.886	513.784	381	105	224	1980	2072	804	1156	3578	2933	3061	1149	233	1136	1253	1016	751	585	315	250	243
FBgn0035586	CG10671	245.76	239.383	288.681	658.509	320.728	233.168	950.167	517.394	533.94	962.26	1322.56	2879.36	2021.65	2229.42	3379.07	3500.69	2235.37	3837.32	2178.37	1776.04	345	119	298	833	1197	592	561	1969	1914	2016	2607	636	2641	2883	1968	2557	1074	1045	765	840
FBgn0035588	CG10672	683.143	663.835	644.204	579.456	355.025	671.54	819.752	509.248	571.042	773.722	1296.18	2748.07	1955.81	1695.84	2388.35	1809.9	2175.01	3033.13	2713.71	2727.5	959	330	665	733	1325	1705	484	1938	2047	1621	2555	607	2555	2193	1391	1322	1045	826	953	1290
FBgn0032836	CG10680	2.84939	2.01162	4.84364	49.0127	132.364	157.546	47.4237	71.9989	79.2262	31.0252	27.3948	13.5819	45.1636	34.0251	56.6612	203.99	832.539	257.045	765.99	1289.75	4	1	5	62	494	400	28	274	284	65	54	3	59	44	33	149	400	70	269	610
FBgn0036291	CG10681	148.169	144.837	121.091	208.699	257.761	341.087	503.029	501.89	602.844	196.652	194.3	249.001	169.938	148.473	516.819	409.349	226.867	539.795	700.496	761.162	208	72	125	264	962	866	297	1910	2161	412	383	55	222	192	301	299	109	147	246	360
FBgn0036300	CG10688	255.021	183.058	196.652	223.719	190.775	251.286	194.776	178.946	186.907	142.716	153.208	547.803	437.092	380.463	309.061	275.181	611.916	459.009	965.318	1065.63	358	91	203	283	712	638	115	681	670	299	302	121	571	492	180	201	294	125	339	504
FBgn0039147	CG10694	19.2334	10.0581	33.9055	199.213	276.517	608.128	631.751	669.275	538.124	545.567	156.252	36.2184	133.96	99.7554	73.8312	183.454	8.32539	0	14.2377	21.1434	27	5	35	252	1032	1544	373	2547	1929	1143	308	8	175	129	43	134	4	0	5	10
FBgn0032754	CG10700	5.69879	4.02324	2.90618	7.90527	15.2728	24.0258	13.5496	33.6345	20.6434	25.7748	5.58042	0	8.42033	8.50628	6.86802	6.8453	8.32539	0	0	2.11434	8	2	3	10	57	61	8	128	74	54	11	0	11	11	4	5	4	0	0	1
FBgn0032752	CG10702	270.693	231.337	229.589	160.477	134.507	91.3767	154.127	192.873	149.525	100.235	76.6039	312.384	189.075	186.365	322.797	203.99	591.103	459.009	1059.29	596.243	380	115	237	203	502	232	91	734	536	210	151	69	247	241	188	149	284	125	372	282
FBgn0036377	CG10710	81.2078	14.0814	21.312	99.6064	71.8088	115.009	3211.26	1228.71	1421.33	4442.81	3063.14	11286.6	10001.1	11748.7	11440.4	13826.1	8685.47	12165.6	7161.58	7751.16	114	7	22	126	268	292	1896	4676	5095	9308	6038	2493	13065	15193	6663	10099	4173	3313	2515	3666
FBgn0036360	CG10713	17.0964	10.0581	9.68728	172.335	353.149	222.928	142.271	153.458	159.568	151.308	217.636	45.273	62.7697	81.9696	324.514	205.359	270.575	840.904	133.835	80.3448	24	5	10	218	1318	566	84	584	572	317	429	10	82	106	189	150	130	229	47	38
FBgn0032846	CG10721	219.403	243.406	246.057	367.595	272.23	335.967	426.813	351.323	335.038	471.106	703.132	611.185	691.998	621.731	554.593	554.469	459.978	466.353	347.401	397.496	308	121	254	465	1016	853	252	1337	1201	987	1386	135	904	804	323	405	221	127	122	188
FBgn0036362	CG10725	190.909	277.604	308.055	2.37158	5.09092	9.84663	6.77481	3.94155	4.18448	2.38656	0.50731	0	0.765485	2.31989	0	0	1444.46	194.62	3499.63	4076.44	268	138	318	3	19	25	4	15	15	5	1	0	1	3	0	0	694	53	1229	1928
FBgn0032843	CG10730	72.6596	40.2324	47.4677	140.714	136.919	116.978	165.983	135.852	103.775	103.577	11.1608	31.6911	29.8539	37.8916	39.4911	24.6431	35.3829	22.0324	19.9328	25.3721	102	20	49	178	511	297	98	517	372	217	22	7	39	49	23	18	17	6	7	12
FBgn0034081	CG10731	257.87	247.43	257.682	391.311	431.656	604.583	987.428	752.31	735.632	1177.05	1139.93	2100.67	2291.1	2176.06	3914.77	3760.81	2682.86	6308.62	2867.48	3860.78	362	123	266	495	1611	1535	583	2863	2637	2466	2247	464	2993	2814	2280	2747	1289	1718	1007	1826
FBgn0036365	CG10732	2757.5	2480.33	2452.82	4082.28	3268.64	2474.66	10612.7	7336.27	6983.06	16273.5	9691.66	19100.7	17530.4	19617.8	17250.7	22605.9	13204.1	12018.7	7326.74	4996.18	3871	1233	2532	5164	12199	6283	6266	27919	25032	34094	19104	4219	22901	25369	10047	16512	6344	3273	2573	2363
FBgn0034082	CG10734	17.0964	10.0581	9.68728	135.18	1450.91	1133.94	391.245	1546.14	832.154	398.078	215.607	9.05459	208.977	95.8889	32.6231	188.93	4.1627	0	5.69509	57.0871	24	5	10	171	5415	2879	231	5884	2983	834	425	2	273	124	19	138	2	0	2	27
FBgn0034420	CG10737	2163.4	3256.82	3259.77	4206.39	1977.69	1643.6	10138.5	5270.64	5656.02	16913.5	17699.6	30586.4	27976.2	30172.5	47021.9	50579.9	49521.5	52503.3	61222.2	46997.5	3037	1619	3365	5321	7381	4173	5986	20058	20275	35435	34889	6756	36547	39018	27386	36945	23793	14298	21500	22228
FBgn0036368	CG10738	83.3448	68.3952	66.8422	105.14	106.373	63.8062	149.046	125.867	123.582	183.765	137.988	525.166	331.455	413.714	2362.6	1808.53	1136.42	2137.15	142.377	162.804	117	34	69	133	397	162	88	479	443	385	272	116	433	535	1376	1321	546	582	50	77
FBgn0037250	CG1074	555.632	581.359	623.861	536.768	354.221	374.566	826.527	668.224	697.135	863.456	981.138	905.459	852.75	772.524	477.327	518.874	289.307	499.402	452.76	336.18	780	289	644	679	1322	951	488	2543	2499	1809	1934	200	1114	999	278	379	139	136	159	159
FBgn0032845	CG10747	304.173	293.697	296.431	289.333	205.244	186.298	291.317	183.413	220.662	160.854	90.3013	289.747	244.955	286.12	487.629	339.527	543.232	389.24	506.863	501.098	427	146	306	366	766	473	172	698	791	337	178	64	320	370	284	248	261	106	178	237
FBgn0036327	CG10748	1.4247	0	1.93746	261.664	245.704	276.1	672.4	475.613	360.144	443.9	47.1799	4.5273	39.8052	39.4382	44.6421	61.6077	0	0	0	4.22868	2	0	2	331	917	701	397	1810	1291	930	93	1	52	51	26	45	0	0	0	2
FBgn0036328	CG10749	0.712349	2.01162	0.968728	414.236	519.81	850.749	1292.29	1130.44	1002.32	1146.5	141.54	9.05459	320.738	208.017	218.06	520.243	8.32539	11.0162	45.5607	124.746	1	1	1	524	1940	2160	763	4302	3593	2402	279	2	419	269	127	380	4	3	16	59
FBgn0032769	CG10750	1.4247	4.02324	0	426.094	468.097	638.849	1278.74	1036.63	923.375	1085.41	143.569	4.5273	212.039	151.566	115.039	334.051	0	7.34414	28.4755	29.6007	2	2	0	539	1747	1622	755	3945	3310	2274	283	1	277	196	67	244	0	2	10	14
FBgn0036325	CG10752	2.8494	4.02324	2.90618	26.0874	222.125	184.723	108.397	196.552	155.942	120.76	29.424	0	23.73	6.18638	1.71701	10.9525	0	0	0	6.34301	4	2	3	33	829	469	64	748	559	253	58	0	31	8	1	8	0	0	0	3
FBgn0036314	CG10754	2527.41	2526.6	2525.47	1609.51	1206.01	1741.67	1546.35	1380.07	1572.25	1483.01	3737.36	1765.65	1374.81	1531.13	1497.23	1920.79	1144.74	1674.46	1022.27	1105.8	3548	1256	2607	2036	4501	4422	913	5252	5636	3107	7367	390	1796	1980	872	1403	550	456	359	523
FBgn0030015	CG10761	19.2334	8.04649	17.4371	177.078	208.46	283.583	645.3	463.789	369.629	525.042	134.945	36.2184	60.4733	50.2644	116.756	120.477	0	3.67207	22.7804	19.029	27	4	18	224	778	720	381	1765	1325	1100	266	8	79	65	68	88	0	1	8	9
FBgn0034221	CG10764	40.6039	34.1976	29.0618	26.0874	107.713	128.006	62.667	84.0863	58.0248	44.39	24.3509	22.6365	16.8407	29.3853	13.736	4.10718	4.1627	0	11.3902	21.1434	57	17	30	33	402	325	37	320	208	93	48	5	22	38	8	3	2	0	4	10
FBgn0037405	CG1077	44.1656	22.1278	17.4371	42.6885	39.1197	49.627	115.172	94.8599	66.3938	84.0068	16.7412	4.5273	16.0752	10.8262	1.71701	12.3215	16.6508	11.0162	2.84755	2.11434	62	11	18	54	146	126	68	361	238	176	33	1	21	14	1	9	8	3	1	1
FBgn0029979	CG10777	5539.22	5014.97	5413.25	4082.28	6409.2	9286.55	4522.18	4873.59	4533.47	5581.68	4090.95	1340.08	2918.79	2985.7	2225.24	2230.2	2110.49	1153.03	1466.49	1604.78	7776	2493	5588	5164	23920	23578	2670	18547	16251	11694	8064	296	3813	3861	1296	1629	1014	314	515	759
FBgn0029980	CG10778	936.026	1259.28	1243.85	381.825	349.934	431.282	315.029	309.543	350.66	437.217	835.54	507.057	663.675	801.137	752.048	976.14	707.658	778.479	1215.9	1097.34	1314	626	1284	483	1306	1095	186	1178	1257	916	1647	112	867	1036	438	713	340	212	427	519
FBgn0029656	CG10793	18.5211	14.0814	14.5309	136.761	284.556	395.835	503.029	574.152	420.959	466.81	75.082	13.5819	70.4246	37.1183	44.6421	67.0839	8.32539	0	0	25.3721	26	7	15	173	1062	1005	297	2185	1509	978	148	3	92	48	26	49	4	0	0	12
FBgn0034626	CG10795	473	685.963	688.765	483.803	269.015	296.187	425.119	228.873	222.614	381.849	461.145	660.985	405.707	419.127	252.4	432.623	258.087	378.223	521.101	378.467	664	341	711	612	1004	752	251	871	798	800	909	146	530	542	147	316	124	103	183	179
FBgn0033821	CG10799	1.4247	2.01162	0.968728	95.6538	174.163	392.684	125.334	176.844	153.71	104.054	81.1697	22.6365	105.637	66.5036	61.8122	151.966	43.7083	18.3604	76.8837	164.918	2	1	1	121	650	997	74	673	551	218	160	5	138	86	36	111	21	5	27	78
FBgn0029660	CG10801	6.41114	6.03487	11.6247	34.7832	108.249	119.735	128.721	164.757	89.5479	108.35	12.6828	0	17.6061	7.73298	3.43401	12.3215	0	0	2.84755	0	9	3	12	44	404	304	76	627	321	227	25	0	23	10	2	9	0	0	1	0
FBgn0029664	CG10802	413.162	587.394	651.954	478.269	468.365	697.929	799.427	729.186	815.695	1349.84	1158.19	8905.19	10518.5	9279.57	22348.5	18248.2	22491.1	34025.4	31214.8	37785.3	580	292	673	605	1748	1772	472	2775	2924	2828	2283	1967	13741	12000	13016	13329	10806	9266	10962	17871
FBgn0029666	CG10803	2382.81	2212.78	2342.38	1401.6	1727.97	2382.88	1083.97	1315.43	1135.95	996.149	852.789	570.439	956.856	835.935	479.044	425.778	401.7	264.389	361.638	515.898	3345	1100	2418	1773	6449	6050	640	5006	4072	2087	1681	126	1250	1081	279	311	193	72	127	244
FBgn0029663	CG10804	47.015	30.1743	27.1244	22.1348	166.393	193.782	33.874	89.8673	94.5693	63.9597	49.7164	13.5819	42.8671	60.3172	379.458	164.287	530.744	235.013	230.651	213.548	66	15	28	28	621	492	20	342	339	134	98	3	56	78	221	120	255	64	81	101
FBgn0036052	CG10809	1338.5	1223.07	1268.06	1347.85	1189.13	1250.13	1752.98	1450.49	1468.19	1586.58	1350.97	733.422	694.295	699.061	702.255	765.304	470.385	829.888	808.703	697.732	1879	608	1309	1705	4438	3174	1035	5520	5263	3324	2663	162	907	904	409	559	226	226	284	330
FBgn0033830	CG10814	2.8494	4.02324	1.93746	294.076	150.048	224.109	262.524	98.2759	110.749	151.308	293.733	113.182	66.5972	61.8638	8.58503	19.1668	0	0	0	0	4	2	2	372	560	569	155	374	397	317	579	25	87	80	5	14	0	0	0	0
FBgn0034478	CG10822	2.8494	2.01162	0	160.477	249.187	424.981	528.435	484.548	445.508	483.516	23.8436	0	91.0927	67.2769	27.4721	98.5723	0	3.67207	2.84755	12.686	4	1	0	203	930	1079	312	1844	1597	1013	47	0	119	87	16	72	0	1	1	6
FBgn0038845	CG10827	26.3569	6.03487	6.78109	1.58105	3.7512	2.36319	0	3.15324	2.23172	0.477311	0	0	0.765485	3.09319	12.019	2.73812	29.1389	33.0486	2.84755	511.67	37	3	7	2	14	6	0	12	8	1	0	0	1	4	7	2	14	9	1	242
FBgn0038839	CG10830	7.83584	8.04649	9.68728	21.3442	317.781	144.155	28.7929	140.056	145.899	23.8656	98.9255	9.05459	25.261	75.7832	592.367	283.395	817.97	370.879	310.383	276.978	11	4	10	27	1186	366	17	533	523	50	195	2	33	98	345	207	393	101	109	131
FBgn0032972	CG10834	0	2.01162	2.90618	31.6211	150.048	325.333	155.821	204.96	92.6165	154.649	8.62428	0	27.5574	5.41308	5.15102	12.3215	0	0	0	0	0	1	3	40	560	826	92	780	332	324	17	0	36	7	3	9	0	0	0	0
FBgn0028858	CG10839	1.4247	4.02324	6.78109	161.268	287.503	650.271	565.696	645.888	490.421	597.116	60.37	4.5273	126.305	72.69	70.3972	123.215	0	0	0	21.1434	2	2	7	204	1073	1651	334	2458	1758	1251	119	1	165	94	41	90	0	0	0	10
FBgn0038163	CG10841	102.578	68.3952	49.4051	1166.82	1497.8	1954.36	4215.62	3301.44	2626.18	4096.29	741.688	104.128	624.635	424.54	633.575	1178.76	45.7897	66.0973	56.9509	200.862	144	34	51	1476	5590	4962	2489	12564	9414	8582	1462	23	816	549	369	861	22	18	20	95
FBgn0039246	CG10845	33.4804	22.1278	10.656	481.431	656.996	656.573	1566.67	1509.61	1166.35	1665.34	305.401	144.874	326.862	272.974	247.249	473.695	33.3016	33.0486	39.8656	109.946	47	11	11	609	2452	1667	925	5745	4181	3489	602	32	427	353	144	346	16	9	14	52
FBgn0035478	CG10853	2.8494	2.01162	1.93746	133.599	144.153	291.46	11.8559	42.3059	34.5917	17.6605	45.1506	0	11.4823	8.50628	1.71701	1.36906	0	3.67207	8.54264	0	4	1	2	169	538	740	7	161	124	37	89	0	15	11	1	1	0	1	3	0
FBgn0032520	CG10859	33.4804	10.0581	4.84364	1860.11	2169	2838.19	6117.65	4820.77	4191.73	6209.82	1460.04	72.4368	828.254	691.328	628.424	1459.42	6.24404	51.409	65.4936	213.548	47	5	5	2353	8095	7206	3612	18346	15026	13010	2878	16	1082	894	366	1066	3	14	23	101
FBgn0035455	CG10862	6.41114	4.02324	2.90618	571.551	810.796	1350.56	1688.62	1849.37	1302.21	1707.34	348.522	13.5819	265.623	181.725	288.457	450.421	10.4067	29.3766	56.9509	107.831	9	2	3	723	3026	3429	997	7038	4668	3577	687	3	347	235	168	329	5	8	20	51
FBgn0027552	CG10863	201.595	213.232	221.839	502.775	1029.71	959.456	414.957	621.713	656.964	494.017	857.355	1158.99	1233.96	1101.18	2192.62	2672.4	2838.96	2739.37	4359.59	4402.05	283	106	229	636	3843	2436	245	2366	2355	1035	1690	256	1612	1424	1277	1952	1364	746	1531	2082
FBgn0038621	CG10864	51.2891	58.337	49.4051	45.06	16.3445	9.84663	105.01	67.7946	48.8189	572.774	323.664	140.346	148.504	205.697	89.2843	83.5126	62.4405	62.4252	45.5607	63.4301	72	29	51	57	61	25	62	258	175	1200	638	31	194	266	52	61	30	17	16	30
FBgn0035475	CG10866	136.771	130.755	128.841	234.787	189.168	169.362	413.263	255.938	213.966	297.365	213.578	190.146	233.473	204.924	154.53	257.383	247.68	242.357	301.84	319.265	192	65	133	297	706	430	244	974	767	623	421	42	305	265	90	188	119	66	106	151
FBgn0031347	CG10869	17.8087	24.1395	31.968	2449.84	3040.08	3612.14	8226.31	7575.92	5948.1	8886.11	2440.67	90.5459	1492.7	1038.54	1186.45	2572.46	68.6845	95.4739	148.072	389.038	25	12	33	3099	11346	9171	4857	28831	21322	18617	4811	20	1950	1343	691	1879	33	26	52	184
FBgn0031395	CG10874	180.937	253.464	209.245	177.869	219.713	170.544	237.118	206.537	246.884	266.34	699.074	235.419	310.021	338.704	369.156	431.254	266.413	436.977	290.45	334.065	254	126	216	225	820	433	140	786	885	558	1378	52	405	438	215	315	128	119	102	158
FBgn0038804	CG10877	500.781	414.394	511.488	434.79	314.565	349.752	77.9103	140.582	145.341	67.3009	150.671	298.802	140.084	159.299	142.511	199.883	322.609	356.191	623.613	655.445	703	206	528	550	1174	888	46	535	521	141	297	66	183	206	83	146	155	97	219	310
FBgn0031398	CG10880	733.719	657.8	606.424	419.77	320.728	443.492	296.398	321.893	361.26	103.577	287.138	221.838	196.73	221.936	106.454	153.335	70.7658	88.1297	76.8837	105.717	1030	327	626	531	1197	1126	175	1225	1295	217	566	49	257	287	62	112	34	24	27	50
FBgn0038796	CG10881	0	0	3.87491	284.59	357.704	650.272	772.328	809.331	561.557	698.784	62.3992	4.5273	120.947	82.7429	73.8312	168.394	0	3.67207	8.54264	35.9437	0	0	4	360	1335	1651	456	3080	2013	1464	123	1	158	107	43	123	0	1	3	17
FBgn0038773	CG10887	2.8494	0	1.93746	150.991	195.331	298.156	364.146	342.126	240.747	215.267	14.712	9.05459	22.1991	20.1057	30.9061	35.5956	0	0	0	6.34301	4	0	2	191	729	757	215	1302	863	451	29	2	29	26	18	26	0	0	0	3
FBgn0038769	CG10889	589.825	776.486	675.203	388.149	230.699	152.426	250.668	215.997	216.756	189.015	261.265	230.892	152.331	192.551	175.135	135.537	183.159	231.341	281.907	253.721	828	386	697	491	861	387	148	822	777	396	515	51	199	249	102	99	88	63	99	120
FBgn0037911	CG10898	435.957	472.731	469.833	516.214	299.024	333.604	548.759	414.388	336.711	501.654	441.867	747.004	576.41	498.004	614.688	742.03	582.778	539.795	378.724	363.666	612	235	485	653	1116	847	324	1577	1207	1051	871	165	753	644	358	542	280	147	133	172
FBgn0039235	CG10899	13.5346	20.1162	21.312	174.706	265.264	423.799	567.39	504.518	423.191	527.906	80.6624	0	110.995	87.3827	75.5482	128.692	4.1627	22.0324	14.2377	44.4011	19	10	22	221	990	1076	335	1920	1517	1106	159	0	145	113	44	94	2	6	5	21
FBgn0037238	CG1090	13.5346	14.0814	12.5935	193.679	483.101	128.794	240.506	348.433	336.432	185.674	373.381	185.619	171.469	258.281	922.032	495.6	1263.38	378.223	643.545	317.151	19	7	13	245	1803	327	142	1326	1206	389	736	41	224	334	537	362	607	103	226	150
FBgn0037543	CG10903	834.873	838.846	840.856	542.302	421.207	851.537	660.544	610.94	579.132	1175.62	1243.93	909.987	816.772	745.459	719.425	688.637	676.438	789.495	922.605	997.968	1172	417	868	686	1572	2162	390	2325	2076	2463	2452	201	1067	964	419	503	325	215	324	472
FBgn0034945	CG10904	444.506	460.661	493.082	453.763	294.202	390.714	374.308	323.995	336.99	314.548	135.959	579.494	452.401	410.621	269.57	254.645	312.202	216.652	213.566	279.093	624	229	509	574	1098	992	221	1233	1208	659	268	128	591	531	157	186	150	59	75	132
FBgn0036207	CG10907	384.668	301.743	327.43	384.987	406.738	417.103	372.614	379.965	351.217	284.478	325.693	253.529	266.389	258.281	137.36	180.716	147.776	146.883	148.072	124.746	540	150	338	487	1518	1059	220	1446	1259	596	642	56	348	334	80	132	71	40	52	59
FBgn0038090	CG10909	0.712349	0	1.93746	31.6211	109.857	124.068	174.451	213.106	100.707	136.034	3.04386	0	8.42033	14.6927	1.71701	2.73812	0	0	0	2.11434	1	0	2	40	410	315	103	811	361	285	6	0	11	19	1	2	0	0	0	1
FBgn0037470	CG1091	3169.24	2667.41	2561.32	2568.42	1881.23	1839.74	2515.15	1959.74	2068.25	2314.48	1529.54	2462.85	2095.9	1879.11	801.841	967.925	830.458	642.613	1042.2	746.361	4449	1326	2644	3249	7021	4671	1485	7458	7414	4849	3015	544	2738	2430	467	707	399	175	366	353
FBgn0034289	CG10910	12.1099	30.1743	20.3433	11.8579	8.30624	12.2098	6.77481	11.0363	8.36896	14.3193	1.52193	0	2.29645	1.5466	0	1.36906	12.4881	301.11	2354.92	1287.63	17	15	21	15	31	31	4	42	30	30	3	0	3	2	0	1	6	82	827	609
FBgn0034295	CG10911	8.54819	4.02324	7.74982	0	6.96652	11.816	0	1.31385	1.39483	2.38656	0.50731	0	0.765485	0	175.135	190.299	7245.17	3323.23	11421.5	20900.2	12	2	8	0	26	30	0	5	5	5	1	0	1	0	102	139	3481	905	4011	9885
FBgn0034296	CG10912	3.56174	4.02324	0.968728	0	5.09092	2.75706	0	0.788309	0.836896	5.25042	1.52193	9.05459	0	0.773298	628.424	80.7745	5692.49	1847.05	8109.81	19583	5	2	1	0	19	7	0	3	3	11	3	2	0	1	366	59	2735	503	2848	9262
FBgn0034307	CG10914	565.605	776.486	747.858	469.573	233.646	230.805	525.048	289.572	341.733	932.189	3247.8	2322.5	2040.02	2125.02	1919.61	2464.31	1211.34	1303.59	709.039	589.9	794	386	772	594	872	586	310	1102	1225	1953	6402	513	2665	2748	1118	1800	582	355	249	279
FBgn0034308	CG10915	1386.94	1641.48	1629.4	1773.94	1500.48	900.77	1382.06	1291.25	1414.35	1135.05	1669.56	823.968	755.533	1039.31	2580.66	2280.85	2143.79	4193.51	2340.68	2040.34	1947	816	1682	2244	5600	2287	816	4914	5070	2378	3291	182	987	1344	1503	1666	1030	1142	822	965
FBgn0034312	CG10916	411.025	543.138	575.424	582.618	370.833	577.013	462.381	356.579	385.251	329.345	822.35	896.405	481.49	518.11	410.364	531.195	470.385	286.422	572.357	570.871	577	270	594	737	1384	1465	273	1357	1381	690	1621	198	629	670	239	388	226	78	201	270
FBgn0037514	CG10919	1.4247	0	4.84364	426.094	591.35	1117	1400.69	1348.27	885.715	1094	38.0483	54.3276	199.026	124.501	169.984	84.8817	4.1627	14.6883	8.54264	40.1724	2	0	5	539	2207	2836	827	5131	3175	2292	75	12	260	161	99	62	2	4	3	19
FBgn0037228	CG1092	6.41114	0	1.93746	478.269	707.37	736.528	469.155	466.154	503.812	350.347	127.842	149.401	248.783	191.778	430.968	286.133	586.94	741.759	412.894	486.298	9	0	2	605	2640	1870	277	1774	1806	734	252	33	325	248	251	209	282	202	145	230
FBgn0029963	CG10920	2.13705	0	0.968728	347.041	497.57	424.587	1143.25	982.234	820.158	1276.33	260.25	4.5273	150.035	98.2088	187.154	301.193	0	3.67207	5.69509	38.0581	3	0	1	439	1857	1078	675	3738	2940	2674	513	1	196	127	109	220	0	1	2	18
FBgn0034356	CG10924	492.945	1009.83	1003.6	1706.75	1890.34	3624.35	1454.89	1214.26	1390.92	7037.96	16771.2	814.913	822.896	712.207	2354.01	2349.31	1230.08	5453.03	3268.98	2186.23	692	502	1036	2159	7055	9202	859	4621	4986	14745	33059	180	1075	921	1371	1716	591	1485	1148	1034
FBgn0034360	CG10927	131.785	98.5695	91.0604	214.233	75.292	89.4074	203.244	94.0716	102.101	111.691	178.573	131.292	127.07	101.302	111.605	73.9292	24.9762	91.8018	156.615	80.3448	185	49	94	271	281	227	120	358	366	234	352	29	166	131	65	54	12	25	55	38
FBgn0034274	CG10931	15.6717	4.02324	2.90618	162.058	219.981	287.522	499.642	426.475	303.793	403.328	47.1799	9.05459	41.3362	30.9319	44.6421	57.5005	0	0	0	12.686	22	2	3	205	821	730	295	1623	1089	845	93	2	54	40	26	42	0	0	0	6
FBgn0029969	CG10932	1500.92	1221.05	1193.47	1491.72	563.216	664.057	1869.85	752.047	931.465	3732.1	6948.12	4002.13	2952.47	3141.91	1510.96	1834.54	1094.79	2111.44	2320.75	1881.76	2107	607	1232	1887	2102	1686	1104	2862	3339	7819	13696	884	3857	4063	880	1340	526	575	815	890
FBgn0034264	CG10933	1490.95	1056.1	1163.44	830.053	628.059	697.141	457.3	537.89	605.076	174.219	79.6477	733.422	664.441	483.311	70.3972	86.2508	79.0912	77.1135	51.2558	118.403	2093	525	1201	1050	2344	1770	270	2047	2169	365	157	162	868	625	41	63	38	21	18	56
FBgn0034263	CG10934	3.56174	0	0.968728	483.803	1001.84	1474.63	1802.1	1986.01	1610.75	2058.64	261.772	9.05459	339.11	235.856	245.532	472.326	12.4881	33.0486	39.8656	67.6588	5	0	1	612	3739	3744	1064	7558	5774	4313	516	2	443	305	143	345	6	9	14	32
FBgn0034253	CG10936	3429.25	4284.76	4347.65	1181.84	1208.69	640.031	1273.66	1676.21	1634.74	931.712	875.111	10815.7	6872.52	7797.16	1543.59	4111.29	2493.46	1255.85	521.101	367.895	4814	2130	4488	1495	4511	1625	752	6379	5860	1952	1725	2389	8978	10083	899	3003	1198	342	183	174
FBgn0032857	CG10947	16.384	8.04649	27.1244	275.103	434.604	458.459	1034.85	993.007	759.065	2987.97	2275.29	1353.66	1474.32	1731.41	2649.34	2794.25	5973.47	7101.79	3513.87	7176.06	23	4	28	348	1622	1164	611	3779	2721	6260	4485	299	1926	2239	1543	2041	2870	1934	1234	3394
FBgn0036317	CG10948	1735.99	1384	1415.31	1983.43	1276.75	959.456	2762.43	1981.28	1893.06	2577.96	1164.28	3368.31	3857.28	3415.66	3562.79	2465.68	2793.17	3650.04	1828.12	1600.55	2437	688	1461	2509	4765	2436	1631	7540	6786	5401	2295	744	5039	4417	2075	1801	1342	994	642	757
FBgn0032858	CG10949	678.156	738.265	666.485	402.378	290.45	387.563	296.398	296.93	286.219	191.879	496.15	253.529	228.114	310.092	288.457	362.801	199.809	290.094	509.711	405.953	952	367	688	509	1084	984	175	1130	1026	402	978	56	298	401	168	265	96	79	179	192
FBgn0034205	CG10950	0.712349	2.01162	7.74982	162.849	434.336	482.485	453.912	637.217	410.916	509.769	36.019	0	90.3272	49.4911	41.2081	60.2386	10.4067	0	11.3902	8.45735	1	1	8	206	1621	1225	268	2425	1473	1068	71	0	118	64	24	44	5	0	4	4
FBgn0034204	CG10953	1.4247	2.01162	5.81237	1.58105	3.48326	4.72638	1.6937	2.89047	1.39483	17.6605	2.02924	9.05459	1.53097	0	7608.05	583.219	141.532	1112.64	25.6279	29.6007	2	1	6	2	13	12	1	11	5	37	4	2	2	0	4431	426	68	303	9	14
FBgn0030004	CG10958	352.613	325.883	343.898	762.068	723.714	577.8	1822.42	1485.7	1268.73	1660.57	527.603	185.619	282.464	274.521	278.155	514.766	139.45	80.7856	187.938	205.091	495	162	355	964	2701	1467	1076	5654	4548	3479	1040	41	369	355	162	376	67	22	66	97
FBgn0030010	CG10959	195.184	150.872	142.403	245.854	169.072	140.61	413.263	263.558	273.386	596.639	994.836	534.221	535.839	590.8	140.794	221.788	116.556	77.1135	128.14	67.6588	274	75	147	311	631	357	244	1003	980	1250	1961	118	700	764	82	162	56	21	45	32
FBgn0036316	CG10960	1823.61	1925.12	2025.61	3141.55	3341.25	2011.08	4644.13	3574.2	3883.76	2496.34	4720.52	905.459	1322.76	1390.39	1213.92	1048.7	4504.04	2078.39	1890.77	3408.31	2560	957	2091	3974	12470	5106	2742	13602	13922	5230	9305	200	1728	1798	707	766	2164	566	664	1612
FBgn0030073	CG10962	173.813	197.139	178.246	884.6	1458.95	1077.22	865.482	803.025	968.568	836.249	2375.73	457.257	764.719	738.499	461.874	640.72	555.72	312.126	478.388	435.554	244	98	184	1119	5445	2735	511	3056	3472	1752	4683	101	999	955	269	468	267	85	168	206
FBgn0036310	CG10969	13.5346	0	1.93746	221.348	332.249	317.455	721.517	674.53	480.378	706.421	84.7208	0	91.8582	62.6371	106.454	121.846	12.4881	0	0	29.6007	19	0	2	280	1240	806	426	2567	1722	1480	167	0	120	81	62	89	6	0	0	14
FBgn0030078	CG10970	10.6852	6.03487	3.87491	0.790527	13.3972	27.1767	6.77481	9.19694	8.36896	26.7294	7.10235	0	5.35839	3.86649	5.15102	4.10718	0	7.34414	17.0853	4.22868	15	3	4	1	50	69	4	35	30	56	14	0	7	5	3	3	0	2	6	2
FBgn0036306	CG10973	240.774	237.371	216.026	337.555	308.135	385.2	435.281	326.886	286.219	363.234	99.9402	393.875	411.831	266.014	202.607	110.894	197.728	231.341	116.749	253.721	338	118	223	427	1150	978	257	1244	1026	761	197	87	538	344	118	81	95	63	41	120
FBgn0037379	CG10979	787.858	732.23	827.294	1024.52	617.073	445.462	1041.63	665.333	633.251	871.57	625.514	443.675	525.122	672.769	573.48	577.743	713.902	580.187	626.46	412.296	1106	364	854	1296	2303	1131	615	2532	2270	1826	1233	98	686	870	334	422	343	158	220	195
FBgn0036305	CG10984	2479.69	2961.11	2793.81	2324.94	1667.68	1429.73	2315.29	2090.6	2147.75	1825.72	983.675	1851.66	1816.5	1800.24	1260.28	1330.73	949.095	1564.3	1378.21	1431.41	3481	1472	2884	2941	6224	3630	1367	7956	7699	3825	1939	409	2373	2328	734	972	456	426	484	677
FBgn0030524	CG10993	2.13705	0	0	70.3569	57.0719	112.645	262.524	134.013	91.7796	124.578	11.6681	22.6365	7.65485	6.18638	15.453	21.905	2.08135	0	0	0	3	0	0	89	213	286	155	510	329	261	23	5	10	8	9	16	1	0	0	0
FBgn0030525	CG10996	9.26053	4.02324	6.78109	75.1001	169.876	263.89	247.28	316.112	250.79	279.704	28.4094	0	55.8804	44.8513	25.7551	73.9292	0	0	0	23.2577	13	2	7	95	634	670	146	1203	899	586	56	0	73	58	15	54	0	0	0	11
FBgn0263353	CG11000	253.596	122.709	110.435	55.3369	101.818	196.539	44.0362	114.83	81.1789	108.35	57.8334	40.7457	47.46	69.5968	2177.16	884.413	1929.41	767.463	242.041	198.748	356	61	114	70	380	499	26	437	291	227	114	9	62	90	1268	646	927	209	85	94
FBgn0034455	CG11007	314.146	360.08	394.272	927.288	705.762	792.457	1390.53	920.745	889.9	1147.93	982.153	2689.21	1790.47	1785.54	637.009	1048.7	595.266	466.353	546.729	412.296	441	179	407	1173	2634	2012	821	3504	3190	2405	1936	594	2339	2309	371	766	286	127	192	195
FBgn0034464	CG11018	2.13705	0	2.90618	391.311	617.609	676.661	1346.49	1253.15	992.838	1178	239.958	4.5273	203.619	126.821	214.626	261.49	0	0	19.9328	33.8294	3	0	3	495	2305	1718	795	4769	3559	2468	473	1	266	164	125	191	0	0	7	16
FBgn0031208	CG11023	27.7816	40.2324	42.624	168.382	354.221	305.246	619.895	587.816	482.331	551.772	67.9796	18.1092	82.6723	64.1837	24.0381	131.43	2.08135	0	0	23.2577	39	20	44	213	1322	775	366	2237	1729	1156	134	4	108	83	14	96	1	0	0	11
FBgn0031735	CG11029	34.1927	40.2324	33.9055	159.686	423.618	336.755	94.8473	66.7435	152.036	44.39	47.6872	0	5.35839	6.18638	339.967	83.5126	2301.97	1119.98	2645.37	1828.9	48	20	35	202	1581	855	56	254	545	93	94	0	7	8	198	61	1106	305	929	865
FBgn0037235	CG1103	2104.99	2277.16	2229.04	3598.48	4650.42	3710.21	2120.51	2184.67	2375.67	1773.21	1948.07	1082.02	1272.24	1229.54	297.042	564.053	326.772	451.665	484.083	528.585	2955	1132	2301	4552	17356	9420	1252	8314	8516	3715	3840	239	1662	1590	173	412	157	123	170	250
FBgn0031736	CG11030	2795.97	3033.53	3109.62	1572.36	1711.89	1798.39	1065.34	1398.46	1319.79	1789.44	1667.53	1000.53	843.564	857.587	357.137	375.122	613.998	572.843	686.259	775.962	3925	1508	3210	1989	6389	4566	629	5322	4731	3749	3287	221	1102	1109	208	274	295	156	241	367
FBgn0031741	CG11034	445.218	599.463	554.112	202.375	310.278	256.8	121.947	294.828	262.227	155.603	127.335	72.4368	65.0662	49.4911	118.473	65.7149	145.694	165.243	541.034	710.418	625	298	572	256	1158	652	72	1122	940	326	251	16	85	64	69	48	70	45	190	336
FBgn0037544	CG11035	166.69	108.628	127.872	329.65	316.977	595.524	907.824	682.939	675.654	948.418	358.669	172.037	261.796	240.496	3063.14	2380.79	3486.26	7913.32	4983.21	7129.55	234	54	132	417	1183	1512	536	2599	2422	1987	707	38	342	311	1784	1739	1675	2155	1750	3372
FBgn0037467	CG1104	1703.23	1844.66	1904.52	1409.51	788.824	649.878	1631.03	1073.68	1042.49	1467.73	1270.81	2313.45	1720.81	1770.08	1735.89	1694.9	1993.93	2144.49	1859.45	1934.62	2391	917	1966	1783	2944	1650	963	4086	3737	3075	2505	511	2248	2289	1011	1238	958	584	653	915
FBgn0034481	CG11041	3.56174	4.02324	4.84364	7.11474	9.11007	26.389	11.8559	13.1385	9.76379	2.86387	9.6389	9.05459	9.18582	4.63979	3.43401	5.47624	8.32539	0	2.84755	23.2577	5	2	5	9	34	67	7	50	35	6	19	2	12	6	2	4	4	0	1	11
FBgn0034484	CG11044	5.69879	0	3.87491	143.876	39.3876	101.223	1119.54	613.83	557.931	1431.93	629.065	5038.88	5157.84	4090.75	5600.87	4764.33	4470.74	6646.45	4786.72	5482.48	8	0	4	182	147	257	661	2336	2000	3000	1240	1113	6738	5290	3262	3480	2148	1810	1681	2593
FBgn0037465	CG1105	931.752	925.346	887.355	1120.18	985.227	709.745	1512.48	1063.96	1157.71	2330.71	2895.73	4142.48	3491.38	3335.23	3399.67	3599.26	1484	2651.24	1341.19	928.194	1308	460	916	1417	3677	1802	893	4049	4150	4883	5708	915	4561	4313	1980	2629	713	722	471	439
FBgn0031836	CG11050	1334.23	1480.55	1450.19	649.023	554.106	384.412	857.013	649.83	700.203	1001.4	907.071	1530.23	1752.19	1668.78	8693.2	6171.72	27432.2	27764.5	30528.5	35778.8	1873	736	1497	821	2068	976	506	2473	2510	2098	1788	338	2289	2158	5063	4508	13180	7561	10721	16922
FBgn0040524	CG11052	2.13705	0	0.968728	95.6538	150.316	272.555	308.254	356.316	244.932	448.673	17.2486	298.802	371.26	177.085	231.796	131.43	133.206	99.1459	54.1034	19.029	3	0	1	121	561	692	182	1356	878	940	34	66	485	229	135	96	64	27	19	9
FBgn0033149	CG11060	71.9472	40.2324	59.0924	396.054	656.996	693.203	1424.4	1404.24	1100.52	1420	281.05	18.1092	200.557	125.274	99.5863	258.752	18.7321	7.34414	2.84755	59.2015	101	20	61	501	2452	1760	841	5344	3945	2975	554	4	262	162	58	189	9	2	1	28
FBgn0030536	CG11068	8.54819	4.02324	2.90618	458.506	693.705	1015.78	1688.62	1607.63	1235.82	1621.9	289.674	9.05459	274.809	200.284	267.853	464.111	18.7321	11.0162	39.8656	97.2596	12	2	3	580	2589	2579	997	6118	4430	3398	571	2	359	259	156	339	9	3	14	46
FBgn0039244	CG11069	3746.24	3946.8	4162.62	2690.16	1415.54	1238.71	1675.07	1862.78	1621.63	795.201	638.197	2648.47	1308.21	1135.97	449.855	694.113	668.113	572.843	412.894	467.269	5259	1962	4297	3403	5283	3145	989	7089	5813	1666	1258	585	1709	1469	262	507	321	156	145	221
FBgn0028467	CG11070	857.668	621.591	698.453	1718.61	1337.84	778.672	2618.46	1804.97	1588.71	1792.78	906.564	1154.46	948.436	920.224	1711.85	1403.29	1556.85	1891.12	2141.35	1416.61	1204	309	721	2174	4993	1977	1546	6869	5695	3756	1787	255	1239	1190	997	1025	748	515	752	670
FBgn0034693	CG11073	676.731	1196.92	1139.22	41.8979	52.5168	92.9522	37.2614	101.955	96.2431	64.437	121.755	2490.01	522.826	729.22	159.681	1664.78	333.016	172.587	2198.31	1353.18	950	595	1176	53	196	236	22	388	345	135	240	550	683	943	93	1216	160	47	772	640
FBgn0039929	CG11076	1240.2	1088.29	1100.47	1614.26	1340.25	1538.83	2001.96	1559.8	1746.04	3519.69	4287.79	2580.56	2657.76	2643.13	2642.47	1805.79	1669.24	3128.61	1213.06	1551.92	1741	541	1136	2042	5002	3907	1182	5936	6259	7374	8452	570	3472	3418	1539	1319	802	852	426	734
FBgn0030408	CG11085	7.12349	0	1.93746	0	50.1054	23.6319	10.1622	12.0874	23.1541	3.81849	16.7412	9.05459	7.65485	3.86649	6.86802	1.36906	6.24405	0	0	0	10	0	2	0	187	60	6	46	83	8	33	2	10	5	4	1	3	0	0	0
FBgn0039241	CG11089	2387.08	2148.41	2063.39	2006.36	2918.44	2254.48	1666.6	1673.32	1887.76	1502.58	2483.28	1561.92	1631.25	1607.69	609.537	1215.72	374.643	525.106	831.483	983.167	3351	1068	2130	2538	10892	5724	984	6368	6767	3148	4895	345	2131	2079	355	888	180	143	292	465
FBgn0046222	CG1109	3833.86	3826.11	3993.1	3413.5	2072.81	1759.4	2559.18	2305.28	2439.83	2059.6	2799.34	2073.5	1802.72	2186.11	1521.27	2363	1357.04	1872.76	1512.05	1484.27	5382	1902	4122	4318	7736	4467	1511	8773	8746	4315	5518	458	2355	2827	886	1726	652	510	531	702
FBgn0030528	CG11095	314.858	370.138	360.367	177.869	96.1916	132.733	218.488	118.509	123.861	276.841	524.559	937.15	645.304	653.437	1311.79	1099.35	1192.61	2394.19	2138.51	1668.21	442	184	372	225	359	337	129	451	444	580	1034	207	843	845	764	803	573	652	751	789
FBgn0034485	CG11099	11.3976	2.01162	3.87491	0	5.35886	12.9976	3.3874	9.98525	4.46345	14.3193	6.59504	31.6911	13.0132	18.5591	3490.67	2451.99	2281.16	3492.14	2537.16	1841.59	16	1	4	0	20	33	2	38	16	30	13	7	17	24	2033	1791	1096	951	891	871
FBgn0030522	CG11103	206.581	205.185	237.338	203.165	150.852	168.968	216.794	121.137	128.882	128.397	291.704	330.493	243.424	262.148	279.872	242.324	266.413	481.041	498.321	310.808	290	102	245	257	563	429	128	461	462	269	575	73	318	339	163	177	128	131	175	147
FBgn0030280	CG11106	1.4247	0	0.968728	479.85	898.145	2457.72	1463.36	2147.35	1626.93	1757.46	654.431	9.05459	467.711	385.876	391.477	718.756	8.32539	36.7207	39.8656	181.833	2	0	1	607	3352	6240	864	8172	5832	3682	1290	2	611	499	228	525	4	10	14	86
FBgn0033160	CG11107	5408.15	4677.02	4555.93	4879.13	2646.21	2096.94	3683.8	2553.86	2658.26	3661.46	2940.88	2078.03	1677.18	1854.37	1128.07	1089.77	944.932	1075.92	1378.21	1080.43	7592	2325	4703	6172	9876	5324	2175	9719	9529	7671	5797	459	2191	2398	657	796	454	293	484	511
FBgn0034535	CG11110	143.894	189.092	171.465	433.999	316.441	473.426	733.373	475.876	469.22	839.113	871.559	1285.75	1046.42	1062.51	1904.16	1452.57	1571.42	2096.75	2067.32	1693.58	202	94	177	549	1181	1202	433	1811	1682	1758	1718	284	1367	1374	1109	1061	755	571	726	801
FBgn0030266	CG11122	7494.62	8135	7828.29	3819.83	2527.24	2295.45	4220.71	3254.4	3326.66	4220.39	3803.31	2585.09	1338.07	2101.05	3325.84	1927.64	3138.67	2886.25	3075.35	2583.72	10521	4044	8081	4832	9432	5828	2492	12385	11925	8842	7497	571	1748	2717	1937	1408	1508	786	1080	1222
FBgn0033169	CG11123	951.698	772.463	775.951	961.281	477.743	608.128	775.715	526.065	532.266	881.594	1463.59	574.967	479.959	463.979	331.382	324.467	283.063	341.503	364.486	393.267	1336	384	801	1216	1783	1544	458	2002	1908	1847	2885	127	627	600	193	237	136	93	128	186
FBgn0033174	CG11125	411.738	301.743	322.586	1211.88	1809.69	2121.75	3883.66	3741.05	2748.09	3675.3	1063.32	27.1638	479.193	409.075	327.948	925.484	4.1627	7.34414	96.8166	154.347	578	150	333	1533	6754	5387	2293	14237	9851	7700	2096	6	626	529	191	676	2	2	34	73
FBgn0033178	CG11127	1534.4	1410.15	1322.31	1048.24	628.595	844.447	853.626	710.267	769.666	814.77	1340.31	1421.57	891.024	886.973	731.444	733.816	678.52	899.658	1153.26	794.991	2154	701	1365	1326	2346	2144	504	2703	2759	1707	2642	314	1164	1147	426	536	326	245	405	376
FBgn0037304	CG1113	53.4262	62.3603	48.4364	12.6484	13.1292	19.2994	11.8559	22.861	14.5062	13.842	9.6389	9.05459	3.82742	7.73298	6.86802	17.7978	72.8472	25.7045	14.2377	40.1724	75	31	50	16	49	49	7	87	52	29	19	2	5	10	4	13	35	7	5	19
FBgn0037204	CG11131	14.247	6.03487	6.78109	168.382	320.46	329.665	91.4599	138.742	41.5658	22.9109	84.2135	203.728	83.4378	116.768	12.019	20.5359	24.9762	11.0162	8.54264	0	20	3	7	213	1196	837	54	528	149	48	166	45	109	151	7	15	12	3	3	0
FBgn0030518	CG11134	508.617	442.557	474.677	587.362	504.537	870.048	834.995	560.751	582.201	1038.63	1504.68	2354.19	1739.95	1682.7	765.784	769.412	905.387	851.921	1247.23	1251.69	714	220	490	743	1883	2209	493	2134	2087	2176	2966	520	2273	2176	446	562	435	232	438	592
FBgn0037199	CG11137	1090.61	1076.22	991.977	1167.61	959.772	1425	1475.21	1215.05	1222.15	1138.86	1762.9	2078.03	1954.28	1980.42	1991.73	2869.55	1429.89	2493.34	2645.37	2871.27	1531	535	1024	1477	3582	3618	871	4624	4381	2386	3475	459	2553	2561	1160	2096	687	679	929	1358
FBgn0030400	CG11138	13301	17814.9	17811	3656.98	4136.24	8392.09	3853.17	4641.83	5440.66	4665.72	4467.88	2662.05	1941.27	2181.47	2060.41	1267.75	2662.04	1215.46	1853.75	2393.43	18672	8856	18386	4626	15437	21307	2275	17665	19503	9775	8807	588	2536	2821	1200	926	1279	331	651	1132
FBgn0033177	CG11141	1082.06	1830.58	1709.8	1413.46	1283.45	912.586	2955.51	1974.98	1621.07	2076.3	523.544	230.892	332.986	331.745	269.57	464.111	266.413	231.341	401.504	357.323	1519	910	1765	1788	4790	2317	1745	7516	5811	4350	1032	51	435	429	157	339	128	63	141	169
FBgn0033168	CG11145	0.712349	2.01162	3.87491	202.375	268.479	606.552	631.751	600.955	485.679	660.599	185.676	22.6365	110.23	106.715	96.1523	245.062	6.24405	25.7045	25.6279	35.9437	1	1	4	256	1002	1540	373	2287	1741	1384	366	5	144	138	56	179	3	7	9	17
FBgn0031734	CG11147	37.7545	46.2673	56.1862	212.652	222.929	100.042	116.865	164.494	153.989	177.56	109.579	2476.43	1406.96	1358.68	4278.78	2894.19	5409.42	2779.76	7583.01	9799.96	53	23	58	269	832	254	69	626	552	372	216	547	1838	1757	2492	2114	2599	757	2663	4635
FBgn0039936	CG11148	2749.67	2633.21	2809.31	2858.55	3698.69	3093.02	3294.25	3831.45	2854.09	5297.2	2658.81	3694.27	4546.21	3910.57	11258.4	6545.47	11183.1	9312.38	7164.43	6664.39	3860	1309	2900	3616	13804	7853	1945	14581	10231	11098	5241	816	5939	5057	6557	4781	5373	2536	2516	3152
FBgn0031732	CG11149	0.712349	4.02324	2.90618	3.16211	10.1818	16.5423	6.77481	19.7077	13.6693	19.0925	5.58042	27.1638	15.3097	20.1057	49.7931	19.1668	85.3353	62.4252	290.45	693.503	1	2	3	4	38	42	4	75	49	40	11	6	20	26	29	14	41	17	102	328
FBgn0030519	CG11151	2133.48	2659.36	2330.76	2894.12	2152.92	3945.74	2391.51	2019.65	2410.26	1298.29	2744.55	5505.19	2747.32	2667.88	3521.58	3979.86	3194.87	5243.72	7884.85	6438.16	2995	1322	2406	3661	8035	10018	1412	7686	8640	2720	5410	1216	3589	3450	2051	2907	1535	1428	2769	3045
FBgn0039927	CG11155	19.2334	12.0697	20.3433	26.8779	994.873	528.567	20.3244	211.792	232.936	25.2975	102.477	40.7457	150.035	92.0224	247.249	331.312	389.212	231.34	150.92	594.129	27	6	21	34	3713	1342	12	806	835	53	202	9	196	119	144	242	187	63	53	281
FBgn0030511	CG11158	245.76	162.941	217.964	656.137	223.732	270.979	853.626	445.92	562.673	638.165	1334.23	1082.02	849.688	910.945	817.294	1010.37	482.873	1105.29	523.948	729.447	345	81	225	830	835	688	504	1697	2017	1337	2630	239	1110	1178	476	738	232	301	184	345
FBgn0034539	CG11159	48.4397	28.1627	38.7491	2.37158	20.0957	15.7546	5.08111	21.2844	13.1114	6.68236	5.0731	321.438	140.084	270.654	1181.3	850.186	1138.5	436.977	0	112.06	68	14	40	3	75	40	3	81	47	14	10	71	183	350	688	621	547	119	0	53
FBgn0037297	CG1116	979.48	1054.09	1013.29	656.137	497.838	522.265	592.796	503.204	504.648	483.994	468.755	561.385	496.034	533.575	382.892	562.684	430.839	451.665	657.783	458.811	1375	524	1046	830	1858	1326	350	1915	1809	1014	924	124	648	690	223	411	207	123	231	217
FBgn0030257	CG11160	3.56174	6.03487	10.656	735.19	160.766	442.705	6066.84	3409.44	3538.68	11536.6	11440.4	7089.75	8150.88	9014.33	1301.49	2215.14	2535.08	2702.65	5851.71	6040.66	5	3	11	930	600	1124	3582	12975	12685	24170	22551	1566	10648	11657	758	1618	1218	736	2055	2857
FBgn0030509	CG11162	4.27409	0	1.93746	0	36.7082	83.1056	0	104.845	140.32	16.2286	97.9109	4.5273	2.29645	23.9722	0	2.73812	0	0	0	114.174	6	0	2	0	137	211	0	399	503	34	193	1	3	31	0	2	0	0	0	54
FBgn0030507	CG11164	718.048	575.324	620.955	433.209	260.977	309.184	110.091	136.903	135.577	43.9126	70.5162	27.1638	51.2875	64.957	27.4721	12.3215	52.0337	44.0649	88.2739	103.603	1008	286	641	548	974	785	65	521	486	92	139	6	67	84	16	9	25	12	31	49
FBgn0033238	CG11165	8.54819	4.02324	5.81237	155.734	252.67	345.42	586.021	531.058	454.156	499.745	158.788	0	128.601	90.4758	72.1142	194.406	0	7.34414	8.54264	54.9728	12	2	6	197	943	877	346	2021	1628	1047	313	0	168	117	42	142	0	2	3	26
FBgn0039249	CG11168	668.183	679.928	723.64	1068	514.451	388.351	1366.82	741.799	754.322	1482.05	1240.88	1765.65	1557	1649.44	1392.49	1445.73	1015.7	1127.33	1104.85	746.361	938	338	747	1351	1920	986	807	2823	2704	3105	2446	390	2034	2133	811	1056	488	307	388	353
FBgn0034705	CG11170	170.964	146.848	201.495	315.42	180.058	263.496	279.461	180.786	187.465	140.33	175.529	122.237	127.836	145.38	75.5482	27.3812	43.7083	80.7856	130.987	54.9728	240	73	208	399	672	669	165	688	672	294	346	27	167	188	44	20	21	22	46	26
FBgn0030499	CG11178	853.394	806.661	785.638	825.31	622.7	337.936	547.066	454.855	507.717	375.644	864.457	602.13	421.017	518.883	353.703	470.957	368.399	440.649	395.809	329.837	1198	401	811	1044	2324	858	323	1731	1820	787	1704	133	550	671	206	344	177	120	139	156
FBgn0034528	CG11180	2120.66	1595.22	1639.09	652.185	682.987	2269.45	582.633	645.1	576.064	1068.22	1525.99	615.712	690.467	781.031	247.249	261.49	206.053	297.438	344.553	511.67	2977	793	1692	825	2549	5762	344	2455	2065	2238	3008	136	902	1010	144	191	99	81	121	242
FBgn0030035	CG11190	2471.14	2355.61	2504.16	2003.2	1632.85	1909.85	1593.77	1372.97	1407.1	1163.69	1581.29	1688.68	1307.45	1321.57	1229.38	1180.13	1359.12	1263.19	1717.07	1674.56	3469	1171	2585	2534	6094	4849	941	5225	5044	2438	3117	373	1708	1709	716	862	653	344	603	792
FBgn0033249	CG11191	4.27409	4.02324	4.84364	71.1474	287.771	349.752	72.8292	281.164	265.575	52.5042	306.923	18.1092	26.792	41.7581	87.5673	104.049	245.599	47.7369	259.127	135.318	6	2	5	90	1074	888	43	1070	952	110	605	4	35	54	51	76	118	13	91	64
FBgn0034507	CG11192	0.712349	2.01162	0.968728	66.4043	113.876	144.942	45.73	84.0863	105.17	109.304	248.582	27.1638	98.7475	78.8764	24.0381	42.4408	164.427	69.7694	284.755	1057.17	1	1	1	84	425	368	27	320	377	229	490	6	129	102	14	31	79	19	100	500
FBgn0034500	CG11200	1074.22	1198.93	1145.04	540.72	542.585	657.361	186.307	332.404	318.578	170.877	236.914	887.35	487.614	528.162	2745.49	1876.98	1594.31	3055.16	4114.7	2513.95	1508	596	1182	684	2025	1669	110	1265	1142	358	467	196	637	683	1599	1371	766	832	1445	1189
FBgn0034488	CG11208	2526.7	2532.63	2514.82	2317.03	1569.61	1198.93	1233.01	1036.1	1044.73	690.669	1471.2	1779.23	956.856	992.141	824.162	887.151	874.166	1068.57	1842.36	2050.91	3547	1259	2596	2931	5858	3044	728	3943	3745	1447	2900	393	1250	1283	480	648	420	291	647	970
FBgn0033259	CG11210	394.641	551.184	591.893	867.208	723.982	327.696	719.823	535.525	501.301	852.001	438.316	1140.88	904.037	911.718	1371.89	1050.07	1275.87	1645.09	1460.79	1592.1	554	274	611	1097	2702	832	425	2038	1797	1785	864	252	1181	1179	799	767	613	448	513	753
FBgn0031855	CG11221	14.9593	2.01162	12.5935	20.5537	71.0049	135.096	116.865	74.8894	87.8741	520.269	216.114	1982.96	2601.12	2459.86	87.5673	120.477	218.542	113.834	424.284	488.412	21	1	13	26	265	343	69	285	315	1090	426	438	3398	3181	51	88	105	31	149	231
FBgn0037195	CG11226	4.98644	18.1046	10.656	271.941	402.451	597.887	882.419	994.847	739.258	927.416	324.679	18.1092	176.827	139.194	137.36	350.479	14.5694	36.7207	34.1706	116.289	7	9	11	344	1502	1518	521	3786	2650	1943	640	4	231	180	80	256	7	10	12	55
FBgn0031139	CG11227	0.712349	2.01162	4.84364	120.951	219.177	172.119	457.3	413.862	335.316	457.264	85.2282	0	75.783	45.6246	89.2843	146.489	4.1627	0	14.2377	35.9437	1	1	5	153	818	437	270	1575	1202	958	168	0	99	59	52	107	2	0	5	17
FBgn0031860	CG11236	0.712349	0	1.93746	3.95264	4.82298	11.4221	47.4237	18.1311	23.1541	23.3883	59.8626	9.05459	25.261	15.466	309.061	310.777	129.044	220.324	242.041	283.321	1	0	2	5	18	29	28	69	83	49	118	2	33	20	180	227	62	60	85	134
FBgn0037290	CG1124	27.0693	40.2324	33.9055	98.0254	247.311	244.196	71.1355	172.114	159.289	44.39	89.2866	1783.75	1356.44	1364.87	37.7741	73.9292	845.027	135.867	4610.18	2623.89	38	20	35	124	923	620	42	655	571	93	176	394	1772	1765	22	54	406	37	1619	1241
FBgn0037186	CG11241	238.637	516.987	440.771	102.769	200.421	211.9	267.605	309.543	340.896	417.17	606.743	63.3822	96.4511	115.221	135.643	75.2983	368.399	455.337	877.044	1160.77	335	257	455	130	748	538	158	1178	1222	874	1196	14	126	149	79	55	177	124	308	549
FBgn0037120	CG11247	505.055	565.266	540.55	2072.76	1413.94	827.905	1857.99	1355.89	1337.08	1773.21	1329.15	1240.48	1404.66	1447.61	1339.26	1312.93	1238.4	1259.52	1381.06	1141.74	709	281	558	2622	5277	2102	1097	5160	4793	3715	2620	274	1835	1872	780	959	595	343	485	540
FBgn0037117	CG11248	488.671	559.231	556.05	555.741	630.47	497.058	774.022	927.052	766.876	910.233	463.174	421.039	537.37	515.79	691.953	512.028	861.678	616.908	714.734	873.222	686	278	574	703	2353	1262	457	3528	2749	1907	913	93	702	667	403	374	414	168	251	413
FBgn0037115	CG11249	136.059	269.557	287.712	408.702	570.987	508.086	1658.13	1372.97	1119.21	1631.45	259.236	117.71	239.597	179.405	230.079	368.277	8.32539	14.6883	14.2377	80.3448	191	134	297	517	2131	1290	979	5225	4012	3418	511	26	313	232	134	269	4	4	5	38
FBgn0036346	CG11251	11.3976	6.03487	5.81237	202.375	379.407	347.783	790.959	716.836	575.227	747.947	115.667	13.5819	151.566	92.0224	91.0013	182.085	4.1627	3.67207	8.54264	25.3721	16	3	6	256	1416	883	467	2728	2062	1567	228	3	198	119	53	133	2	1	3	12
FBgn0034442	CG11257	99.7288	94.5462	110.435	128.065	139.598	115.009	259.136	196.552	187.186	278.273	266.845	348.602	340.641	318.599	305.627	227.264	201.891	205.636	179.395	158.575	140	47	114	162	521	292	153	748	671	583	526	77	445	412	178	166	97	56	63	75
FBgn0037280	CG1126	17.8087	18.1046	19.3746	12.6484	10.1818	19.6933	18.6307	18.9194	23.1541	2.86387	17.7559	31.6911	6.12388	13.1461	0	16.4287	4.1627	22.0324	17.0853	6.34301	25	9	20	16	38	50	11	72	83	6	35	7	8	17	0	12	2	6	6	3
FBgn0036332	CG11261	91.893	90.523	118.185	60.0801	196.938	168.574	71.1355	151.093	130.556	100.235	14.712	0	54.3494	42.5314	17.1701	20.5359	22.8948	22.0324	22.7804	69.7732	129	45	122	76	735	428	42	575	468	210	29	0	71	55	10	15	11	6	8	33
FBgn0036329	CG11262	1.4247	4.02324	2.90618	442.695	588.135	397.41	1444.73	1191.92	950.435	1453.41	129.871	13.5819	187.544	136.1	216.343	323.098	8.32539	36.7207	28.4755	48.6298	2	2	3	560	2195	1009	853	4536	3407	3045	256	3	245	176	126	236	4	10	10	23
FBgn0036330	CG11263	22.0828	14.0814	9.68728	6.32422	12.0574	15.3607	16.937	19.9705	10.8797	17.1832	3.04386	0	9.18582	11.5995	3.43401	4.10718	0	0	0	6.34301	31	7	10	8	45	39	10	76	39	36	6	0	12	15	2	3	0	0	0	3
FBgn0036334	CG11267	4512.73	4658.92	4545.27	3151.83	1697.42	3991.43	6835.78	3543.45	4114.46	15177.5	25686.7	51153.9	47612.4	44286.8	3288.06	4526.11	2782.76	3047.82	2278.04	2960.07	6335	2316	4692	3987	6335	10134	4036	13485	14749	31798	50633	11299	62199	57270	1915	3306	1337	830	800	1400
FBgn0034700	CG11269	1.4247	8.04649	5.81237	60.0801	52.5168	119.735	188.001	116.407	83.1317	123.624	51.7457	0	19.9026	12.3728	10.302	27.3812	0	0	0	0	2	4	6	76	196	304	111	443	298	259	102	0	26	16	6	20	0	0	0	0
FBgn0034706	CG11275	5458.02	9094.54	9155.45	2398.46	1868.1	2023.29	789.265	764.66	911.38	433.876	422.082	58.8549	83.4378	110.582	3190.2	2113.83	2199.99	5647.65	6176.33	3763.52	7662	4521	9451	3034	6972	5137	466	2910	3267	909	832	13	109	143	1858	1544	1057	1538	2169	1780
FBgn0036342	CG11279	383.244	352.034	363.273	326.488	208.192	478.152	386.164	288.784	268.923	452.968	1164.28	538.748	430.202	451.606	370.873	487.385	324.69	451.665	575.204	551.842	538	175	375	413	777	1214	228	1099	964	949	2295	119	562	584	216	356	156	123	202	261
FBgn0030056	CG11284	1824.33	2176.58	2290.07	945.47	1135.27	629.397	785.878	847.17	956.572	1221.92	1363.14	887.35	868.825	946.517	810.426	906.317	1690.05	1307.26	2961.45	2562.58	2561	1082	2364	1196	4237	1598	464	3224	3429	2560	2687	196	1135	1224	472	662	812	356	1040	1212
FBgn0037516	CG11286	10.6852	6.03487	6.78109	52.9653	105.838	163.06	162.595	204.435	163.753	205.721	12.1755	0	41.3362	37.8916	41.2081	47.9171	4.1627	0	2.84755	12.686	15	3	7	67	395	414	96	778	587	431	24	0	54	49	24	35	2	0	1	6
FBgn0037279	CG1129	1012.96	1402.1	1313.59	1007.92	1059.98	791.669	701.193	695.289	680.955	499.268	645.299	665.513	434.03	500.324	240.381	239.585	1742.09	620.58	1699.98	2716.92	1422	697	1356	1275	3956	2010	414	2646	2441	1046	1272	147	567	647	140	175	837	169	597	1285
FBgn0034713	CG11291	14.247	6.03487	1.93746	132.018	344.307	378.898	447.137	649.83	498.79	581.843	169.442	4.5273	135.491	86.6094	91.0013	228.633	10.4067	0	5.69509	57.0871	20	3	2	167	1285	962	264	2473	1788	1219	334	1	177	112	53	167	5	0	2	27
FBgn0030058	CG11294	40.6039	20.1162	19.3746	135.18	375.656	377.717	420.038	505.569	454.993	488.767	218.144	18.1092	65.0662	40.9848	32.6231	145.12	29.1389	0	5.69509	33.8294	57	10	20	171	1402	959	248	1924	1631	1024	430	4	85	53	19	106	14	0	2	16
FBgn0034721	CG11298	0.712349	2.01162	0	136.761	244.9	629.003	562.309	635.903	496.279	635.301	220.173	0	127.07	117.541	91.0013	260.121	8.32539	3.67207	28.4755	101.488	1	1	0	173	914	1597	332	2420	1779	1331	434	0	166	152	53	190	4	1	10	48
FBgn0037108	CG11306	1018.66	949.486	941.603	1188.16	1020.06	942.126	1199.14	859.257	889.9	947.94	541.808	1838.08	1531.73	1382.66	1086.86	1028.16	1492.33	1461.48	1637.34	1524.44	1430	472	972	1503	3807	2392	708	3270	3190	1986	1068	406	2001	1788	633	751	717	398	575	721
FBgn0037106	CG11307	658.21	529.057	536.675	568.389	532.671	618.762	484.399	426.213	411.474	264.43	150.164	344.075	381.211	298.493	180.286	151.966	68.6845	124.85	71.1886	71.8875	924	263	554	719	1988	1571	286	1622	1475	554	296	76	498	386	105	111	33	34	25	34
FBgn0037070	CG11309	4.27409	0	5.81237	3.16211	28.402	39.7804	1.6937	10.5108	13.6693	7.15967	13.1901	0	9.18582	12.3728	17.1701	27.3812	14.5694	36.7207	17.0853	12.686	6	0	6	4	106	101	1	40	49	15	26	0	12	16	10	20	7	10	6	6
FBgn0039816	CG11317	4.98644	4.02324	3.87491	30.04	313.225	358.417	25.4055	190.771	211.456	24.3429	72.5454	9.05459	22.9645	41.7581	211.192	99.9414	272.657	143.211	185.09	82.4592	7	2	4	38	1169	910	15	726	758	51	143	2	30	54	123	73	131	39	65	39
FBgn0039818	CG11318	4.27409	4.02324	5.81237	1.58105	5.09092	1.57546	16.937	8.40863	3.62655	1.90925	2.02924	0	3.06194	0	3.43401	0	33.3016	14.6883	227.804	418.639	6	2	6	2	19	4	10	32	13	4	4	0	4	0	2	0	16	4	80	198
FBgn0031835	CG11319	27.7816	12.0697	12.5935	90.1201	252.67	217.807	84.6851	199.442	179.096	77.8017	72.0381	58.8549	51.2875	95.8889	693.67	210.835	2320.7	572.843	1141.87	1036.03	39	6	13	114	943	553	50	759	642	163	142	13	67	124	404	154	1115	156	401	490
FBgn0031837	CG11320	41.3162	18.1046	20.3433	3.16211	19.8278	21.2687	42.3425	23.3865	21.7593	7.63698	8.62428	4.5273	9.18582	8.50628	5.15102	2.73812	8.32539	14.6883	14.2377	27.4864	58	9	21	4	74	54	25	89	78	16	17	1	12	11	3	2	4	4	5	13
FBgn0031857	CG11321	611.908	158.918	184.058	3799.27	996.748	855.081	12906	6059.21	5278.58	33105.4	22761.5	22514.2	16431.1	19313.9	28268.8	24884	53665.5	45486	50768.9	68961.3	859	79	190	4806	3720	2171	7620	23059	18922	69358	44867	4973	21465	24976	16464	18176	25784	12387	17829	32616
FBgn0031856	CG11322	156.717	22.1278	20.3433	251.388	364.403	374.566	862.094	809.857	637.436	1638.61	340.913	276.165	349.826	350.304	209.475	205.359	1286.27	473.697	620.765	1169.23	220	11	21	318	1360	951	509	3082	2285	3433	672	61	457	453	122	150	618	129	218	553
FBgn0031849	CG11327	102.578	140.814	155.965	603.963	1392.5	1506.93	2428.77	2744.11	2130.46	3015.65	542.822	36.2184	451.636	341.798	379.458	873.46	18.7321	22.0324	42.7132	122.632	144	70	161	764	5197	3826	1434	10443	7637	6318	1070	8	590	442	221	638	9	6	15	58
FBgn0039850	CG11333	4.98644	4.02324	0	97.2348	172.287	318.637	425.119	395.469	282.871	281.136	72.5454	13.5819	90.3272	54.9041	29.1891	83.5126	0	3.67207	42.7132	35.9437	7	2	0	123	643	809	251	1505	1014	589	143	3	118	71	17	61	0	1	15	17
FBgn0039849	CG11334	2939.86	2818.28	2717.28	1196.07	779.179	897.225	1910.5	1188.25	1263.16	3296.79	5710.79	4862.32	3975.16	4278.66	4119.1	4643.85	3509.15	3903.41	3095.28	1864.85	4127	1401	2805	1513	2908	2278	1128	4522	4528	6907	11257	1074	5193	5533	2399	3392	1686	1063	1087	882
FBgn0039846	CG11337	1092.03	1158.69	1120.82	1151.01	517.13	397.41	1578.53	841.126	906.359	2309.23	3382.75	4912.12	5082.05	5673.69	4122.53	4307.06	2435.18	3822.63	2511.54	2497.03	1533	576	1157	1456	1930	1009	932	3201	3249	4838	6668	1085	6639	7337	2401	3146	1170	1041	882	1181
FBgn0039840	CG11340	0.712349	2.01162	5.81237	18.9726	7.50241	9.45277	94.8473	33.3718	29.0124	127.442	57.8334	18.1092	6.12388	3.09319	18.8871	5.47624	4.1627	22.0324	193.633	93.0309	1	1	6	24	28	24	56	127	104	267	114	4	8	4	11	4	2	6	68	44
FBgn0035537	CG11342	37.7545	8.04649	17.4371	80.6338	51.981	66.1694	74.5229	38.3644	42.6817	41.5261	9.13159	54.3276	83.4378	19.3324	68.6802	5.47624	47.871	47.7369	5.69509	10.5717	53	4	18	102	194	168	44	146	153	87	18	12	109	25	40	4	23	13	2	5
FBgn0035552	CG11350	1.4247	2.01162	7.74982	0.790527	20.3637	33.0847	0	9.98525	15.0641	5.25042	26.8875	0	6.12388	6.95968	0	1.36906	0	0	0	2.11434	2	1	8	1	76	84	0	38	54	11	53	0	8	9	0	1	0	0	0	1
FBgn0035557	CG11353	1187.49	1540.9	1625.53	69.5664	91.1007	129.976	23.7118	41.7804	32.9179	19.5698	7.10235	131.292	58.1768	46.3979	228.362	124.584	143.613	201.964	25.6279	25.3721	1667	766	1678	88	340	330	14	159	118	41	14	29	76	60	133	91	69	55	9	12
FBgn0035558	CG11357	1780.87	2432.05	2301.7	2373.95	1554.34	922.039	2064.62	1238.43	1366.93	3217.56	4226.91	814.913	589.423	590.8	1347.85	718.756	1128.09	2339.11	1084.92	896.479	2500	1209	2376	3003	5801	2341	1219	4713	4900	6741	8332	180	770	764	785	525	542	637	381	424
FBgn0035490	CG1136	29.9187	22.1278	32.9367	32.4116	40.9953	38.9927	110.091	61.4881	61.6514	62.0505	60.3699	2517.18	1765.97	2129.66	360.571	1076.08	2048.05	1810.33	979.556	1539.24	42	11	34	41	153	99	65	234	221	130	119	556	2307	2754	210	786	984	493	344	728
FBgn0039920	CG11360	670.32	649.754	650.985	546.254	2869.14	889.348	738.454	969.095	1114.19	562.75	561.085	158.455	698.888	494.137	168.267	180.716	97.8234	110.162	51.2558	122.632	941	323	672	691	10708	2258	436	3688	3994	1179	1106	35	913	639	98	132	47	30	18	58
FBgn0034737	CG11362	9.97288	6.03487	10.656	15.02	165.589	280.038	54.1985	108.524	126.092	16.7059	45.6579	0	28.3229	15.466	1.71701	42.4408	2.08135	0	0	8.45735	14	3	11	19	618	711	32	413	452	35	90	0	37	20	1	31	1	0	0	4
FBgn0037185	CG11367	242.911	410.371	330.336	219.767	275.713	150.457	199.857	232.814	214.803	154.172	175.022	176.565	95.6856	137.647	70.3972	47.9171	74.9285	91.8018	42.7132	84.5735	341	204	341	278	1029	382	118	886	770	323	345	39	125	178	41	35	36	25	15	40
FBgn0040923	CG11368	7.12349	4.02324	5.81237	0	3.48326	5.12025	1.6937	1.57662	3.90552	0.954623	3.04386	0	0.765485	2.31989	10.302	30.1193	29.1389	33.0486	5.69509	329.837	10	2	6	0	13	13	1	6	14	2	6	0	1	3	6	22	14	9	2	156
FBgn0029951	CG11369	4.27409	6.03487	3.87491	275.103	557.858	622.307	1067.03	1284.42	973.31	1260.58	117.189	9.05459	178.358	115.221	164.832	236.847	0	0	34.1706	33.8294	6	3	4	348	2082	1580	630	4888	3489	2641	231	2	233	149	96	173	0	0	12	16
FBgn0037454	CG1137	2.13705	4.02324	5.81237	571.551	970.49	2171.77	2254.32	2324.99	1823.6	2207.56	497.672	18.1092	444.747	315.506	283.306	655.78	66.6031	25.7045	11.3902	126.86	3	2	6	723	3622	5514	1331	8848	6537	4625	981	4	581	408	165	479	32	7	4	60
FBgn0037181	CG11370	490.096	774.475	643.235	849.026	1569.07	1662.11	414.957	930.205	665.332	1032.42	992.299	99.6005	71.1901	81.1963	92.7183	136.906	139.45	121.178	244.889	114.174	688	385	664	1074	5856	4220	245	3540	2385	2163	1956	22	93	105	54	100	67	33	86	54
FBgn0040679	CG11373	2.13705	0	0	278.266	392.537	897.619	1006.06	1051.08	951.272	802.36	591.524	13.5819	250.313	278.387	164.832	613.339	18.7321	7.34414	31.323	116.289	3	0	0	352	1465	2279	594	4000	3410	1681	1166	3	327	360	96	448	9	2	11	55
FBgn0031214	CG11374	9.97288	14.0814	11.6247	6.32422	30.0096	23.6319	8.46851	13.1385	18.4117	6.20505	3.04386	0	5.35839	6.18638	6.86802	4.10718	0	0	5.69509	10.5717	14	7	12	8	112	60	5	50	66	13	6	0	7	8	4	3	0	0	2	5
FBgn0031217	CG11377	702.376	581.359	650.016	449.81	381.015	281.22	414.957	356.841	363.492	248.679	560.071	561.385	607.795	629.464	418.949	427.147	357.992	440.649	763.142	534.928	986	289	671	569	1422	714	245	1358	1303	521	1104	124	794	814	244	312	172	120	268	253
FBgn0040364	CG11378	7.83584	10.0581	12.5935	146.248	180.862	276.887	116.865	141.633	134.182	104.531	105.013	95.0732	78.8449	92.7957	575.197	336.789	2062.62	1373.35	5162.6	7605.27	11	5	13	185	675	703	69	539	481	219	207	21	103	120	335	246	991	374	1813	3597
FBgn0040362	CG11379	2.13705	0	1.93746	178.659	230.163	404.106	538.597	548.926	336.711	507.382	166.398	18.1092	80.3759	78.1031	85.8503	150.597	8.32539	11.0162	11.3902	16.9147	3	0	2	226	859	1026	318	2089	1207	1063	328	4	105	101	50	110	4	3	4	8
FBgn0037456	CG1138	1.4247	0	0	52.9653	314.833	375.747	232.037	485.861	338.664	327.913	36.019	0	83.4378	30.1586	20.6041	36.9646	2.08135	0	0	4.22868	2	0	0	67	1175	954	137	1849	1214	687	71	0	109	39	12	27	1	0	0	2
FBgn0040359	CG11380	63.399	72.4184	72.6546	85.3769	94.8519	57.1105	66.0544	62.2764	48.261	47.7311	200.895	73871.9	29960.3	34802.3	139.077	670.839	1017.78	18.3604	25.6279	63.4301	89	36	75	108	354	145	39	237	173	100	396	16317	39139	45005	81	490	489	5	9	30
FBgn0029568	CG11381	21.3705	4.02324	10.656	4.74316	14.201	16.5423	0	20.496	15.901	14.3193	4.56579	49.8003	31.3849	53.3575	6.86802	9.58342	2.08135	3.67207	0	10.5717	30	2	11	6	53	42	0	78	57	30	9	11	41	69	4	7	1	1	0	5
FBgn0040367	CG11382	126.086	92.5346	91.0604	13.439	27.8661	22.8442	15.2433	21.8099	13.6693	19.0925	22.829	339.547	226.583	263.695	27.4721	149.228	303.877	11.0162	28.4755	2.11434	177	46	94	17	104	58	9	83	49	40	45	75	296	341	16	109	146	3	10	1
FBgn0040363	CG11384	14.9593	4.02324	2.90618	3.16211	6.16269	16.9362	1.6937	4.72986	1.95276	1.43193	3.55117	0	1.53097	6.95968	96.1523	32.8574	137.369	157.899	521.101	693.503	21	2	3	4	23	43	1	18	7	3	7	0	2	9	56	24	66	43	183	328
FBgn0034959	CG11388	589.112	575.324	588.987	676.691	457.647	507.692	553.841	422.271	477.589	357.983	679.796	932.623	784.622	865.32	860.22	1291.02	886.654	697.694	837.179	653.33	827	286	608	856	1708	1289	327	1607	1712	750	1340	206	1025	1119	501	943	426	190	294	309
FBgn0035300	CG1139	17.8087	16.093	15.4996	49.8032	55.4642	43.3252	3.3874	22.0727	11.1586	10.5008	1.01462	9.05459	3.82742	2.31989	12.019	9.58342	164.427	55.0811	122.444	408.067	25	8	16	63	207	110	2	84	40	22	2	2	5	3	7	7	79	15	43	193
FBgn0034200	CG11395	27.0693	18.1046	29.0618	146.248	241.149	350.934	281.155	280.901	344.522	224.814	461.653	172.037	318.442	296.946	293.608	687.268	497.442	337.831	1224.44	1558.27	38	9	30	185	900	891	166	1069	1235	471	910	38	416	384	171	502	239	92	430	737
FBgn0037022	CG11396	220.116	237.371	264.463	355.737	319.388	282.401	470.849	364.725	335.316	298.797	146.613	244.474	304.663	242.816	236.947	206.728	264.331	216.652	355.943	374.238	309	118	273	450	1192	717	278	1388	1202	626	289	54	398	314	138	151	127	59	125	177
FBgn0040366	CG11398	218.691	175.011	149.184	167.592	99.9428	90.589	127.028	71.9989	88.432	67.3009	137.988	140.346	127.07	129.914	139.077	131.43	87.4166	154.227	148.072	158.575	307	87	154	212	373	230	75	274	317	141	272	31	166	168	81	96	42	42	52	75
FBgn0037021	CG11399	1633.42	1862.76	1816.36	1840.35	1260.94	638.456	1166.96	819.054	928.955	557.022	667.621	421.039	300.835	437.687	400.062	473.695	559.883	528.778	643.545	701.96	2293	926	1875	2328	4706	1621	689	3117	3330	1167	1316	93	393	566	233	346	269	144	226	332
FBgn0034198	CG11400	13.5346	10.0581	25.1869	22.9253	55.1963	83.1056	25.4055	32.8462	30.9652	21.0017	6.59504	199.201	139.318	114.448	542.574	67.0839	1835.75	892.314	1449.4	1526.55	19	5	26	29	206	211	15	125	111	44	13	44	182	148	316	49	882	243	509	722
FBgn0026876	CG11403	1733.86	1804.43	1769.87	694.083	497.302	317.455	315.029	275.908	327.226	159.422	227.275	158.455	139.318	166.259	99.5863	102.679	145.694	73.4414	165.158	95.1452	2434	897	1827	878	1856	806	186	1050	1173	334	448	35	182	215	58	75	70	20	58	45
FBgn0037169	CG11404	1.4247	0	0	248.225	534.814	886.985	865.482	1033.47	795.33	758.925	140.525	0	162.283	115.221	44.6421	136.906	2.08135	11.0162	0	14.8004	2	0	0	314	1996	2252	511	3933	2851	1590	277	0	212	149	26	100	1	3	0	7
FBgn0034990	CG11406	57.7003	8.04649	11.6247	320.163	249.455	281.614	37.2614	40.2038	38.7762	28.1614	43.6287	13.5819	28.3229	30.1586	544.291	158.811	370.48	536.123	91.1215	76.1162	81	4	12	405	931	715	22	153	139	59	86	3	37	39	317	116	178	146	32	36
FBgn0038733	CG11407	4.98644	0	8.71855	0	54.1245	102.405	1.6937	20.2333	22.8752	4.2958	3.55117	0	6.88936	12.3728	135.643	41.0718	235.192	337.831	640.698	695.617	7	0	9	0	202	260	1	77	82	9	7	0	9	16	79	30	113	92	225	329
FBgn0024366	CG11409	999.425	2035.76	2052.73	655.347	305.455	265.859	374.308	361.571	390.831	340.8	686.391	7958.99	4422.2	5715.44	3023.65	7982.99	3546.62	1270.54	156.615	177.604	1403	1012	2119	829	1140	675	221	1376	1401	714	1353	1758	5777	7391	1761	5831	1704	346	55	84
FBgn0024362	CG11412	2105.7	2156.46	2002.36	2098.85	1517.9	1587.67	1949.45	1845.7	1765.29	3252.4	4626.67	6025.83	5608.71	6706.81	11680.8	10573.2	10338.1	16047	10592.9	9216.4	2956	1072	2067	2655	5665	4031	1151	7024	6328	6814	9120	1331	7327	8673	6803	7723	4967	4370	3720	4359
FBgn0035022	CG11413	0.712349	4.02324	4.84364	8.6958	14.4689	26.389	3.3874	3.15324	3.06862	8.11429	5.0731	0	0	0	3.43401	1.36906	118.637	40.3928	14730.4	4793.2	1	2	5	11	54	67	2	12	11	17	10	0	0	0	2	1	57	11	5173	2267
FBgn0035024	CG11414	2406.31	2830.35	2665.94	2485.42	1979.83	2073.7	2986	2418.8	2381.25	3562.65	2197.67	2729.96	2311.76	2319.89	3385.93	3152.94	5859	5320.83	7725.39	6674.97	3378	1407	2752	3144	7389	5265	1763	9205	8536	7464	4332	603	3020	3000	1972	2303	2815	1449	2713	3157
FBgn0024364	CG11417	2851.53	2510.5	2534.19	1381.84	699.331	1669.59	1068.73	932.045	960.757	2300.64	4688.56	1199.73	1005.85	1284.45	599.235	575.005	663.95	767.463	1047.9	670.245	4003	1248	2616	1748	2610	4239	631	3547	3444	4820	9242	265	1314	1661	349	420	319	209	368	317
FBgn0024360	CG11418	645.388	706.079	694.578	919.383	485.245	601.826	1468.44	875.286	841.081	2400.4	3757.14	3400	3256.37	3639.91	3119.8	2979.07	2959.68	3609.65	2090.1	1888.1	906	351	717	1163	1811	1528	867	3331	3015	5029	7406	751	4254	4707	1817	2176	1422	983	734	893
FBgn0037504	CG1142	2463.3	1766.2	2062.42	1237.97	909.935	1657.78	819.752	784.105	835.222	807.133	1298.71	810.386	890.259	843.668	326.231	473.695	280.982	433.304	481.235	488.412	3458	878	2129	1566	3396	4209	484	2984	2994	1691	2560	179	1163	1091	190	346	135	118	169	231
FBgn0034251	CG11423	24.2199	34.1976	44.5615	389.73	564.556	897.619	1338.02	1235.54	982.237	1234.33	342.435	13.5819	204.384	164.712	118.473	275.181	4.1627	11.0162	25.6279	44.4011	34	17	46	493	2107	2279	790	4702	3521	2586	675	3	267	213	69	201	2	3	9	21
FBgn0037167	CG11425	2.8494	6.03487	0.968728	7.11474	82.7944	155.971	45.73	121.925	91.2217	16.2286	103.999	0	6.12388	9.27957	54.9442	32.8574	85.3353	51.409	111.054	82.4592	4	3	1	9	309	396	27	464	327	34	205	0	8	12	32	24	41	14	39	39
FBgn0037166	CG11426	218.691	98.5695	123.028	203.956	273.302	209.536	159.208	274.857	212.014	131.738	200.895	113.182	130.132	139.194	503.082	221.788	651.462	837.232	589.442	642.759	307	49	127	258	1020	532	94	1046	760	276	396	25	170	180	293	162	313	228	207	304
FBgn0035359	CG1143	654.649	764.416	694.578	33.2021	50.1054	83.1056	103.316	88.5534	97.08	227.678	334.318	18.1092	21.4336	36.345	20.6041	97.2032	91.5793	7.34414	45.5607	74.0018	919	380	717	42	187	211	61	337	348	477	659	4	28	47	12	71	44	2	16	35
FBgn0029713	CG11436	722.322	683.952	769.17	286.961	219.713	108.313	194.776	143.998	163.753	95.4623	70.0088	126.764	107.168	122.954	56.6612	95.8342	87.4166	84.4577	128.14	118.403	1014	340	794	363	820	275	115	548	587	200	138	28	140	159	33	70	42	23	45	56
FBgn0037165	CG11437	387.518	617.568	654.86	30.04	52.7848	67.351	38.9551	77.7799	93.4534	45.8219	27.9021	4.5273	16.0752	30.1586	15.453	2.73812	10.4067	3.67207	14.2377	25.3721	544	307	676	38	197	171	23	296	335	96	55	1	21	39	9	2	5	1	5	12
FBgn0037164	CG11438	913.944	1518.77	1367.84	539.93	397.36	407.257	868.869	710.267	714.988	742.219	587.466	271.638	138.553	185.591	72.1142	150.597	95.742	47.7369	313.23	232.577	1283	755	1412	683	1483	1034	513	2703	2563	1555	1158	60	181	240	42	110	46	13	110	110
FBgn0029715	CG11444	3206.99	3017.43	2929.43	2406.36	2728.46	3528.64	2604.91	3131.43	2938.06	3775.53	7871.43	3476.96	3535.77	3668.52	3348.16	3719.74	2780.68	6679.5	4752.55	4161.02	4502	1500	3024	3044	10183	8959	1538	11917	10532	7910	15516	768	4619	4744	1950	2717	1336	1819	1669	1968
FBgn0038737	CG11447	344.064	368.127	340.992	362.852	139.33	271.373	409.876	229.661	259.996	626.232	1609.19	2829.56	3243.36	3231.61	4139.7	6067.67	3298.94	5666.01	2668.15	4579.66	483	183	352	459	520	689	242	874	932	1312	3172	625	4237	4179	2411	4432	1585	1543	937	2166
FBgn0024985	CG11448	1672.6	2643.27	2586.5	1506.74	1101.78	949.609	1588.69	1048.98	1143.76	1362.25	1716.74	2521.7	1838.69	2342.32	1888.71	1867.4	2684.94	2012.3	2329.29	1949.42	2348	1314	2670	1906	4112	2411	938	3992	4100	2854	3384	557	2402	3029	1100	1364	1290	548	818	922
FBgn0038734	CG11453	8.54819	4.02324	5.81237	25.2969	59.7513	89.4074	5.08111	34.9484	36.8234	11.4555	11.1608	0	26.0265	28.612	164.832	61.6077	228.948	161.571	310.383	549.728	12	2	6	32	223	227	3	133	132	24	22	0	34	37	96	45	110	44	109	260
FBgn0031224	CG11454	859.805	671.882	724.608	1101.99	590.011	935.824	885.806	638.005	747.906	735.537	1496.06	1475.9	920.113	844.441	915.164	1093.88	790.912	1064.9	1503.5	1167.11	1207	334	748	1394	2202	2376	523	2428	2681	1541	2949	326	1202	1092	533	799	380	290	528	552
FBgn0031228	CG11455	2530.26	2566.83	2507.07	1869.6	1692.33	4762.22	3184.16	2850	2649.61	6270.92	9589.18	28336.4	25993.6	21753.6	54655.7	42995.3	68185	74065.7	83350.5	93493.9	3552	1276	2588	2365	6316	12091	1880	10846	9498	13138	18902	6259	33957	28131	31832	31405	32760	20170	29271	44219
FBgn0037031	CG11456	452.342	329.906	330.336	301.981	262.048	191.812	394.633	267.5	275.339	267.294	293.225	475.366	440.154	435.367	339.967	232.74	276.819	315.798	193.633	126.86	635	164	341	382	978	487	233	1018	987	560	578	105	575	563	198	170	133	86	68	60
FBgn0040637	CG11458	4.27409	2.01162	7.74982	87.7485	90.2968	263.496	37.2614	37.8389	26.2227	31.0252	29.424	0	3.06194	3.09319	8.58503	120.477	2.08135	0	0	0	6	1	8	111	337	669	22	144	94	65	58	0	4	4	5	88	1	0	0	0
FBgn0037396	CG11459	0.712349	4.02324	1.93746	700.407	1718.85	2851.58	755.391	1324.62	1405.15	529.338	1315.96	393.875	862.701	693.648	139.077	257.383	85.3353	51.409	54.1034	139.546	1	2	2	886	6415	7240	446	5041	5037	1109	2594	87	1127	897	81	188	41	14	19	66
FBgn0035346	CG1146	5609.75	14407.2	14157	2019.8	2009.04	2264.73	3688.88	3457.53	3169.6	5268.56	2254.49	303.329	1101.53	1396.58	806.992	2139.84	2809.82	1685.48	2801.99	3046.76	7875	7162	14614	2555	7498	5750	2178	13158	11362	11038	4444	67	1439	1806	470	1563	1350	459	984	1441
FBgn0039671	CG11470	40.6039	32.186	34.8742	3.95264	9.91389	18.5117	0	5.2554	1.95276	5.72774	1.52193	4.5273	4.59291	3.09319	5.15102	2.73812	0	0	2.84755	6.34301	57	16	36	5	37	47	0	20	7	12	3	1	6	4	3	2	0	0	1	3
FBgn0034688	CG11474	389.655	370.138	393.303	965.234	1019.26	1265.88	2137.45	1657.03	1796.54	1899.7	1679.7	2553.4	2982.33	2530.23	10109.7	8599.06	7020.39	14860.9	7036.29	8761.82	547	184	406	1221	3804	3214	1262	6306	6440	3980	3311	564	3896	3272	5888	6281	3373	4047	2471	4144
FBgn0034687	CG11475	76.2213	46.2673	36.8117	184.193	291.79	288.703	479.318	661.392	461.13	743.651	57.8334	40.7457	133.96	75.0099	178.569	93.0961	87.4166	33.0486	62.646	71.8875	107	23	38	233	1089	733	283	2517	1653	1558	114	9	175	97	104	68	42	9	22	34
FBgn0035397	CG11486	10714.4	12055.7	11880.5	5275.98	7410.5	12010.9	4918.51	6360.34	5556.15	5321.54	5830.01	3105.73	3140.02	2855.79	10913.3	6256.6	7334.67	14960	4134.64	4858.75	15041	5993	12264	6674	27657	30495	2904	24205	19917	11149	11492	686	4102	3693	6356	4570	3524	4074	1452	2298
FBgn0039749	CG11498	447.355	643.719	657.766	92.4917	65.914	54.7473	66.0544	213.632	207.55	71.5967	154.222	362.184	297.774	433.82	10.302	47.9171	8.32539	11.0162	0	0	628	320	679	117	246	139	39	813	744	150	304	80	389	561	6	35	4	3	0	0
FBgn0039733	CG11504	828.462	822.753	723.64	1535.2	883.14	923.614	3316.27	1623.65	1691.37	4104.4	3702.86	9611.45	5990.68	7116.66	715.991	941.913	663.95	624.252	711.886	608.929	1163	409	747	1942	3296	2345	1958	6179	6063	8599	7299	2123	7826	9203	417	688	319	170	250	288
FBgn0035424	CG11505	5760.05	5580.24	5562.44	6471.25	5811.95	5181.69	10653.4	7801.9	7780.07	16701.1	10255.8	7107.86	8085.81	9140.38	13236.4	7685.9	10610.7	9077.36	6566.44	7878.02	8086	2774	5742	8186	21691	13156	6290	29691	27889	34990	20216	1570	10563	11820	7709	5614	5098	2472	2306	3726
FBgn0029584	CG11509	250.747	215.244	251.869	4.74316	170.412	249.317	3.3874	18.3939	37.9393	2.38656	9.6389	0	5.35839	4.63979	3.43401	8.21436	10.4067	7.34414	5.69509	6.34301	352	107	260	6	636	633	2	70	136	5	19	0	7	6	2	6	5	2	2	3
FBgn0037156	CG11523	819.201	810.684	860.23	539.139	319.924	486.424	560.615	398.622	414.543	316.935	559.056	810.386	502.158	567.601	460.157	647.565	574.452	286.422	652.088	687.16	1150	403	888	682	1194	1235	331	1517	1486	664	1102	179	656	734	268	473	276	78	229	325
FBgn0036264	CG11529	25.6446	56.3254	55.2175	4.74316	24.9187	85.8626	3.3874	11.0363	35.7076	3.81849	6.59504	0	6.88936	13.1461	6.86802	13.6906	35.3829	22.0324	88.2739	78.2305	36	28	57	6	93	218	2	42	128	8	13	0	9	17	4	10	17	6	31	37
FBgn0046296	CG11534	98.3041	72.4184	76.5295	64.8232	97.5313	117.766	82.9914	93.0205	64.9989	82.5749	38.0483	104.128	78.8449	84.2895	70.3972	61.6077	124.881	102.818	65.4936	71.8875	138	36	79	82	364	299	49	354	233	173	75	23	103	109	41	45	60	28	23	34
FBgn0035400	CG11537	1223.82	1532.86	1516.06	1513.86	1382.59	1175.69	2659.11	1979.97	1846.47	3168.39	1854.73	878.296	907.865	900.892	2726.6	1761.98	4094.01	3973.18	6264.6	4706.52	1718	762	1565	1915	5160	2985	1570	7535	6619	6638	3656	194	1186	1165	1588	1287	1967	1082	2200	2226
FBgn0039859	CG11539	163.128	96.5579	98.8102	118.579	91.6365	134.308	150.739	154.771	137.53	218.609	414.98	344.075	388.101	392.062	161.398	332.681	191.484	183.604	193.633	270.635	229	48	102	150	342	341	89	589	493	458	818	76	507	507	94	243	92	50	68	128
FBgn0039864	CG11550	329.105	243.406	241.213	81.4243	84.938	90.1951	110.091	135.326	92.0586	74.4606	128.35	4323.57	2203.06	2119.61	87.5673	82.1436	77.0099	55.0811	125.292	54.9728	462	121	249	103	317	229	65	515	330	156	253	955	2878	2741	51	60	37	15	44	26
FBgn0086856	CG11555	435.957	309.79	262.525	640.327	313.761	471.457	547.066	265.135	335.874	524.565	895.403	1321.97	1132.92	866.867	686.802	729.709	618.16	991.459	580.899	458.811	612	154	271	810	1171	1197	323	1009	1204	1099	1765	292	1480	1121	400	533	297	270	204	217
FBgn0036249	CG11560	562.043	531.068	606.424	419.77	370.297	456.49	323.497	308.755	328.063	255.839	370.844	339.547	372.791	375.049	182.003	245.062	174.833	176.259	224.956	308.693	789	264	626	531	1382	1159	191	1175	1176	536	731	75	487	485	106	179	84	48	79	146
FBgn0031247	CG11562	576.29	523.022	580.268	608.706	577.685	987.026	1522.64	1252.1	1176.4	2090.62	1674.12	7356.86	7634.18	7542.75	6504.02	8419.72	3838.01	7476.34	2628.28	4655.77	809	260	599	770	2156	2506	899	4765	4217	4380	3300	1625	9973	9754	3788	6150	1844	2036	923	2202
FBgn0039868	CG11563	1144.03	804.649	837.95	556.531	433.8	976.392	497.948	465.103	538.124	843.409	1458.01	488.948	656.786	687.462	410.364	339.527	326.772	337.831	205.023	340.408	1606	400	865	704	1619	2479	294	1770	1929	1767	2874	108	858	889	239	248	157	92	72	161
FBgn0036230	CG11570	2.13705	6.03487	0.968728	12839.7	28640.7	17474.6	535.21	4140.46	836.617	44.8673	21.8144	27.1638	7.65485	3.09319	5.15102	1.36906	0	0	2.84755	25.3721	3	3	1	16242	106891	44367	316	15757	2999	94	43	6	10	4	3	1	0	0	1	12
FBgn0039882	CG11576	879.038	1158.69	1089.82	362.852	454.699	476.577	619.895	512.664	476.473	704.512	699.581	1226.9	1253.86	1262.02	2070.71	1422.45	1900.27	2676.94	2782.05	3048.88	1234	576	1125	459	1697	1210	366	1951	1708	1476	1379	271	1638	1632	1206	1039	913	729	977	1442
FBgn0036847	CG11577	542.097	490.836	446.584	476.688	414.776	436.009	318.416	351.586	347.312	257.271	845.687	407.457	380.446	403.661	128.775	314.884	172.752	179.932	256.279	289.664	761	244	461	603	1548	1107	188	1338	1245	539	1667	90	497	522	75	230	83	49	90	137
FBgn0030540	CG11581	7.83584	4.02324	6.78109	3.16211	17.1484	39.7804	1.6937	8.40863	3.62655	3.34118	4.56579	0	5.35839	2.31989	1.71701	0	4.1627	0	0	4.22868	11	2	7	4	64	101	1	32	13	7	9	0	7	3	1	0	2	0	0	2
FBgn0035524	CG11583	1321.41	991.73	1119.85	1125.71	725.59	1143.78	750.31	727.347	798.678	1546.49	1432.64	959.787	1103.06	1126.69	599.235	577.743	343.422	506.746	344.553	615.272	1855	493	1156	1424	2708	2904	443	2768	2863	3240	2824	212	1441	1457	349	422	165	138	121	291
FBgn0030541	CG11584	0.712349	0	0.968728	13.439	6.96652	13.3914	6.77481	16.8173	13.1114	17.1832	9.6389	72.4368	9.18582	10.0529	49.7931	17.7978	31.2202	0	0	2.11434	1	0	1	17	26	34	4	64	47	36	19	16	12	13	29	13	15	0	0	1
FBgn0035520	CG11586	810.653	637.684	682.953	684.596	559.465	1216.65	987.428	903.403	937.882	769.903	2013.52	1149.93	1227.07	1228.77	1050.81	1670.25	901.224	1465.16	1173.19	1425.06	1138	317	705	866	2088	3089	583	3438	3362	1613	3969	254	1603	1589	612	1220	433	399	412	674
FBgn0036221	CG11588	2.8494	6.03487	0	184.983	494.623	630.972	592.796	732.602	545.656	679.214	53.2676	0	101.044	65.7303	41.2081	93.0961	0	11.0162	0	21.1434	4	3	0	234	1846	1602	350	2788	1956	1423	105	0	132	85	24	68	0	3	0	10
FBgn0030545	CG11590	2718.32	2932.95	2839.34	1258.52	849.112	1507.72	887.5	800.922	922.539	794.246	1797.91	2191.21	1707.8	1719.81	1110.9	1485.43	2004.34	1329.29	1207.36	1255.92	3816	1458	2931	1592	3169	3828	524	3048	3307	1664	3544	484	2231	2224	647	1085	963	362	424	594
FBgn0035488	CG11593	1625.58	2001.56	2193.2	1287.77	1106.07	783.004	799.427	874.498	904.406	612.39	702.625	597.603	461.587	577.653	248.966	412.087	451.653	345.175	501.168	558.185	2282	995	2264	1629	4128	1988	472	3328	3242	1283	1385	132	603	747	145	301	217	94	176	264
FBgn0035484	CG11594	61.9743	60.3487	44.5615	35.5737	156.479	175.664	71.1355	137.954	136.135	134.602	105.521	31.6911	60.4733	52.5843	214.626	410.718	586.94	286.422	1275.7	2076.28	87	30	46	45	584	446	42	525	488	282	208	7	79	68	125	300	282	78	448	982
FBgn0023522	CG11596	1028.63	1120.47	1092.72	1768.41	1006.39	898.801	1500.62	1133.33	1107.77	1921.18	2272.24	2662.05	1991.03	2015.99	3039.1	2702.52	2678.7	2978.05	2266.65	1750.67	1444	557	1128	2237	3756	2282	886	4313	3971	4025	4479	588	2601	2607	1770	1974	1287	811	796	828
FBgn0036212	CG11597	234.363	247.43	269.306	158.105	219.981	263.102	362.452	284.58	201.971	280.659	65.9504	49.8003	32.9158	38.6649	30.9061	56.1314	20.8135	22.0324	14.2377	23.2577	329	123	278	200	821	668	214	1083	724	588	130	11	43	50	18	41	10	6	5	11
FBgn0038067	CG11598	44.1656	60.3487	61.9986	6.32422	32.957	25.2074	15.2433	42.8315	42.4027	31.0252	5.0731	0	5.35839	10.8262	12.019	28.7503	2.08135	0	0	10.5717	62	30	64	8	123	64	9	163	152	65	10	0	7	14	7	21	1	0	0	5
FBgn0038068	CG11600	42.7409	40.2324	24.2182	0	33.7608	14.573	1.6937	35.4739	23.4331	10.5008	3.55117	0	5.35839	6.18638	1.71701	2.73812	6.24405	3.67207	0	2.11434	60	20	25	0	126	37	1	135	84	22	7	0	7	8	1	2	3	1	0	1
FBgn0031244	CG11601	218.691	195.127	214.089	291.704	270.355	270.585	572.471	480.08	358.471	576.592	150.671	298.802	251.079	231.216	180.286	135.537	285.145	268.061	392.961	424.982	307	97	221	369	1009	687	338	1827	1285	1208	297	66	328	299	105	99	137	73	138	201
FBgn0038069	CG11608	31.3433	6.03487	12.5935	2.37158	23.0431	23.238	0	22.0727	17.0169	6.20505	3.04386	0	6.88936	4.63979	3.43401	2.73812	0	0	0	2.11434	44	3	13	3	86	59	0	84	61	13	6	0	9	6	2	2	0	0	0	1
FBgn0037313	CG1161	2312.28	2365.67	2240.67	2581.86	2129.61	3530.61	1912.19	1742.16	2001.3	1456.28	2688.24	3784.82	2673.07	2749.85	3751.66	4042.83	3611.14	5229.03	4766.79	4363.99	3246	1176	2313	3266	7948	8964	1129	6630	7174	3051	5299	836	3492	3556	2185	2953	1735	1424	1674	2064
FBgn0031232	CG11617	61.262	16.093	22.2807	20.5537	42.8709	53.5657	33.874	74.3639	44.0765	158.945	56.8188	4002.13	3793.74	2974.1	7975.49	5106.59	4229.3	6877.79	3713.2	4076.44	86	8	23	26	160	136	20	283	158	333	112	884	4956	3846	4645	3730	2032	1873	1304	1928
FBgn0036836	CG11619	113.263	114.662	100.748	59.2895	129.684	51.9902	10.1622	89.8673	66.6727	42.4807	18.2632	22.6365	42.1017	45.6246	30.9061	19.1668	3003.39	532.45	447.065	1433.52	159	57	104	75	484	132	6	342	239	89	36	5	55	59	18	14	1443	145	157	678
FBgn0038705	CG11626	13.5346	10.0581	21.312	16.6011	34.5647	34.2663	28.7929	40.4666	26.5017	20.0471	7.10235	9.05459	8.42033	13.9194	25.7551	47.9171	27.0575	0	0	2.11434	19	5	22	21	129	87	17	154	95	42	14	2	11	18	15	35	13	0	0	1
FBgn0032965	CG11629	3.56174	6.03487	0.968728	60.8706	62.9666	77.1976	171.064	142.159	112.981	164.195	45.6579	0	22.9645	16.2392	10.302	49.2861	18.7321	0	0	6.34301	5	3	1	77	235	196	101	541	405	344	90	0	30	21	6	36	9	0	0	3
FBgn0032964	CG11630	4.98644	0	1.93746	90.9106	136.115	133.914	257.443	264.609	183.28	270.158	15.2193	0	29.0884	12.3728	20.6041	26.0121	0	0	2.84755	8.45735	7	0	2	115	508	340	152	1007	657	566	30	0	38	16	12	19	0	0	1	4
FBgn0032968	CG11634	0	0	0.968728	122.532	213.819	239.47	474.236	427.526	282.871	399.032	18.7705	0	80.3759	24.7455	60.0952	8.21436	0	7.34414	0	2.11434	0	0	1	155	798	608	280	1627	1014	836	37	0	105	32	35	6	0	2	0	1
FBgn0033283	CG11635	42.7409	52.3022	51.3426	574.713	665.571	1424.61	1785.16	1475.19	1252.83	1501.14	454.043	9.05459	268.685	205.697	319.363	580.481	24.9762	7.34414	68.3411	107.831	60	26	53	727	2484	3617	1054	5614	4491	3145	895	2	351	266	186	424	12	2	24	51
FBgn0040351	CG11638	59.8373	56.3254	48.4364	53.7558	527.044	188.661	111.784	435.935	427.933	100.235	265.323	27.1638	52.8184	125.274	336.533	245.062	512.012	194.62	261.974	260.064	84	28	50	68	1967	479	66	1659	1534	210	523	6	69	162	196	179	246	53	92	123
FBgn0036194	CG11652	1461.03	1438.31	1428.87	1023.73	1020.33	894.074	1117.84	1157.5	1358.28	3621.84	2740.49	2345.14	3831.25	3940.73	2127.37	2706.63	3498.75	3007.43	3331.63	2945.27	2051	715	1475	1295	3808	2270	660	4405	4869	7588	5402	518	5005	5096	1239	1977	1681	819	1170	1393
FBgn0030638	CG11655	253.596	380.197	319.68	196.841	160.498	181.966	150.739	158.976	180.77	251.066	476.872	2032.76	1044.12	1071.02	546.008	607.862	809.645	756.447	1420.93	1137.51	356	189	330	249	599	462	89	605	648	526	940	449	1364	1385	318	444	389	206	499	538
FBgn0038109	CG11656	112.551	76.4416	64.9048	399.216	520.613	710.533	1229.63	1113.62	926.165	1224.78	379.468	63.3822	190.606	150.02	169.984	254.645	8.32539	11.0162	59.7985	59.2015	158	38	67	505	1943	1804	726	4238	3320	2566	748	14	249	194	99	186	4	3	21	28
FBgn0036196	CG11658	338.366	138.802	136.591	2293.32	1720.19	1147.72	6080.39	3548.97	3571.87	24131.4	30210.8	2413.05	4630.42	6423.01	566.612	643.458	4712.17	1740.56	1278.55	2040.34	475	69	141	2901	6420	2914	3590	13506	12804	50557	59551	533	6049	8306	330	470	2264	474	449	965
FBgn0029539	CG11663	0.712349	0	0	251.388	465.685	866.504	1004.37	1132.01	914.17	1260.58	317.576	9.05459	180.654	138.42	214.626	368.277	4.1627	25.7045	39.8656	46.5154	1	0	0	318	1738	2200	593	4308	3277	2641	626	2	236	179	125	269	2	7	14	22
FBgn0033028	CG11665	730.87	885.114	884.448	949.423	1897.31	1593.18	990.816	1562.17	1140.13	1207.12	860.906	1082.02	1086.99	815.056	1001.01	873.46	628.567	664.645	640.698	1019.11	1026	440	913	1201	7081	4045	585	5945	4087	2529	1697	239	1420	1054	583	638	302	181	225	482
FBgn0040648	CG11666	0.712349	0	0	153.362	108.249	271.373	359.065	255.412	222.893	209.062	12.6828	0	71.1901	44.8513	51.5102	47.9171	8.32539	22.0324	2.84755	23.2577	1	0	0	194	404	689	212	972	799	438	25	0	93	58	30	35	4	6	1	11
FBgn0038113	CG11668	94.03	34.1976	15.4996	9.48632	51.713	122.098	1.6937	52.8167	39.0552	4.77311	10.1462	13.5819	29.0884	38.6649	13.736	20.5359	154.02	117.506	845.721	871.107	132	17	16	12	193	310	1	201	140	10	20	3	38	50	8	15	74	32	297	412
FBgn0038114	CG11670	87.6189	16.093	13.5622	61.6611	250.795	257.194	99.9284	83.298	113.26	34.3664	31.4532	0	6.88936	5.41308	17.1701	1.36906	6.24405	7.34414	2.84755	6.34301	123	8	14	78	936	653	59	317	406	72	62	0	9	7	10	1	3	2	1	3
FBgn0037562	CG11671	0	0	2.90618	0	4.82298	1.96933	1.6937	6.56925	3.06862	3.81849	9.13159	4.5273	0.765485	6.18638	6.86802	0	41.627	14.6883	125.292	219.891	0	0	3	0	18	5	1	25	11	8	18	1	1	8	4	0	20	4	44	104
FBgn0037563	CG11672	1.4247	4.02324	0	0	2.14354	0.787731	0	2.89047	1.11586	1.43193	1.01462	0	0	3.09319	5.15102	1.36906	3817.19	730.742	14539.6	9093.77	2	2	0	0	8	2	0	11	4	3	2	0	0	4	3	1	1834	199	5106	4301
FBgn0030678	CG11679	554.92	486.813	432.053	674.32	361.187	584.496	872.256	510.299	560.163	1151.75	1593.46	3345.67	3084.14	2929.25	1576.21	1463.52	1003.21	2004.95	757.447	894.365	779	242	446	853	1348	1484	515	1942	2008	2413	3141	739	4029	3788	918	1069	482	546	266	423
FBgn0040551	CG11686	1144.03	1800.4	1759.21	350.203	396.824	740.467	267.605	516.605	560.999	183.288	244.016	1457.79	874.949	718.394	1225.94	2346.57	847.109	2541.07	384.419	1370.09	1606	895	1816	443	1481	1880	158	1966	2011	384	481	322	1143	929	714	1714	407	692	135	648
FBgn0037570	CG11693	13.5346	4.02324	3.87491	3.95264	9.91389	11.816	6.77481	26.0142	16.7379	10.9782	9.13159	1856.19	3822.06	6467.09	6.86802	24.6431	45.7897	11.0162	17.0853	19.029	19	2	4	5	37	30	4	99	60	23	18	410	4993	8363	4	18	22	3	6	9
FBgn0037571	CG11694	4.98644	2.01162	0	232.415	297.149	496.664	704.58	643.786	533.103	567.046	231.334	0	91.8582	102.075	37.7741	134.168	4.1627	11.0162	0	6.34301	7	1	0	294	1109	1261	416	2450	1911	1188	456	0	120	132	22	98	2	3	0	3
FBgn0030316	CG11695	832.736	885.114	910.604	566.017	337.072	485.636	592.796	426.213	461.13	625.278	893.881	1181.62	800.697	980.542	645.594	828.281	826.295	602.22	686.259	429.211	1169	440	940	716	1258	1233	350	1622	1653	1310	1762	261	1046	1268	376	605	397	164	241	203
FBgn0030314	CG11696	1048.58	1158.69	1170.22	829.263	494.355	469.881	804.508	553.919	582.201	526.474	743.717	624.767	431.733	516.563	412.081	532.564	437.083	506.746	478.388	492.641	1472	576	1208	1049	1845	1193	475	2108	2087	1103	1466	138	564	668	240	389	210	138	168	233
FBgn0030313	CG11697	6.41114	4.02324	2.90618	205.537	335.733	566.772	540.291	643.261	461.688	592.821	35.0044	9.05459	82.6723	42.5314	87.5673	57.5005	0	14.6883	11.3902	8.45735	9	2	3	260	1253	1439	319	2448	1655	1242	69	2	108	55	51	42	0	4	4	4
FBgn0037572	CG11698	4.27409	0	0	106.721	146.565	288.703	357.371	327.148	259.996	335.55	109.072	9.05459	44.3981	50.2644	15.453	57.5005	4.1627	0	0	2.11434	6	0	0	135	547	733	211	1245	932	703	215	2	58	65	9	42	2	0	0	1
FBgn0029856	CG11700	644.676	798.614	839.887	656.137	350.202	466.336	1023	680.574	557.931	645.325	44.136	348.602	88.7962	91.2491	772.652	88.9889	1575.58	73.4414	31.323	29.6007	905	397	867	830	1307	1184	604	2590	2000	1352	87	77	116	118	450	65	757	20	11	14
FBgn0038690	CG11703	23.5075	16.093	19.3746	322.535	495.159	768.825	1393.92	1175.11	982.237	1254.85	304.894	13.5819	231.176	172.445	92.7183	402.504	0	11.0162	19.9328	67.6588	33	8	20	408	1848	1952	823	4472	3521	2629	601	3	302	223	54	294	0	3	7	32
FBgn0031115	CG11710	913.231	828.788	853.449	652.975	646.815	571.105	799.427	754.938	711.641	652.485	950.193	991.478	896.383	946.517	1188.17	1204.77	845.027	1615.71	857.111	801.334	1282	412	881	826	2414	1450	472	2873	2551	1367	1873	219	1171	1224	692	880	406	440	301	379
FBgn0264712	CG1172	575.578	677.917	694.578	2194.5	3308.29	2874.82	2398.28	2242.48	2240.37	2011.39	3385.28	1082.02	1393.18	1517.21	932.334	1061.02	1196.78	969.427	882.739	1040.25	808	337	717	2776	12347	7299	1416	8534	8031	4214	6673	239	1820	1962	543	775	575	264	310	492
FBgn0037777	CG11722	118.25	146.848	149.184	227.672	398.967	701.868	735.067	783.58	684.581	1047.22	829.453	2059.92	2702.16	2307.52	3937.09	4120.87	2293.65	5563.19	3063.96	2577.38	166	73	154	288	1489	1782	434	2982	2454	2194	1635	455	3530	2984	2293	3010	1102	1515	1076	1219
FBgn0031391	CG11723	425.272	410.371	382.647	505.937	422.278	335.573	774.022	451.176	523.06	494.017	768.575	765.113	754.768	824.335	506.516	747.507	364.236	591.204	529.644	359.437	597	204	395	640	1576	852	457	1717	1875	1035	1515	169	986	1066	295	546	175	161	186	170
FBgn0036156	CG11726	2.13705	6.03487	0.968728	146.248	273.302	438.372	494.561	582.298	389.994	501.177	23.8436	13.5819	77.314	45.6246	63.5292	84.8817	4.1627	0	8.54264	12.686	3	3	1	185	1020	1113	292	2216	1398	1050	47	3	101	59	37	62	2	0	3	6
FBgn0037592	CG11737	426.697	518.999	549.269	1000.02	1139.56	887.772	1012.83	914.176	868.14	697.829	447.955	719.84	522.826	466.299	532.272	407.98	589.022	455.337	771.685	697.732	599	258	567	1265	4253	2254	598	3479	3112	1462	883	159	683	603	310	298	283	124	271	330
FBgn0037239	CG11739	1445.36	2238.94	2275.54	1826.91	2664.69	2820.86	2264.48	2508.4	2245.39	2086.81	1513.31	1172.57	1377.11	1193.97	626.707	883.043	795.075	705.038	1563.3	2349.03	2029	1113	2349	2311	9945	7162	1337	9546	8049	4372	2983	259	1799	1544	365	645	382	192	549	1111
FBgn0040531	CG11741	0.712349	2.01162	1.93746	16.6011	106.641	152.032	16.937	61.2254	76.4365	21.479	127.842	4.5273	35.2123	26.2921	22.3211	24.6431	0	0	17.0853	8.45735	1	1	2	21	398	386	10	233	274	45	252	1	46	34	13	18	0	0	6	4
FBgn0030292	CG11752	1498.78	1669.65	1610.03	905.944	574.738	1684.56	1686.93	1113.62	1294.68	3303.47	10797.1	21192.3	18148.9	18134.6	65565.6	71622.4	79101.6	114488	141355	148617	2104	830	1662	1146	2145	4277	996	4238	4641	6921	21283	4681	23709	23451	38186	52315	38005	31178	49641	70290
FBgn0037603	CG11753	341.927	553.196	489.208	365.223	240.345	411.195	342.128	265.66	278.686	239.61	268.367	660.985	564.928	520.429	327.948	558.576	357.992	477.369	737.514	854.193	480	275	505	462	897	1044	202	1011	999	502	529	146	738	673	191	408	172	130	259	404
FBgn0037611	CG11755	67.6731	76.4416	64.9048	141.504	83.3303	104.768	167.676	126.392	135.856	247.725	48.1945	747.004	997.427	572.24	533.989	161.549	260.169	536.123	196.481	173.376	95	38	67	179	311	266	99	481	487	519	95	165	1303	740	311	118	125	146	69	82
FBgn0030290	CG11756	46.3027	26.1511	49.4051	155.734	206.584	379.292	416.651	460.373	368.234	440.081	105.013	9.05459	91.8582	71.9167	109.888	190.299	6.24405	0	2.84755	33.8294	65	13	51	197	771	963	246	1752	1320	922	207	2	120	93	64	139	3	0	1	16
FBgn0037615	CG11760	12.8223	12.0697	26.1557	99.6064	27.5981	51.2025	748.616	377.6	325.553	1040.06	1406.77	5505.19	5648.51	6779.5	10393	11066.1	6235.72	12889	3004.16	4116.62	18	6	27	126	103	130	442	1437	1167	2179	2773	1216	7379	8767	6053	8083	2996	3510	1055	1947
FBgn0037618	CG11762	19.9458	16.093	13.5622	14.2295	40.9953	55.535	28.7929	57.2838	39.8921	29.116	12.6828	27.1638	26.792	23.9722	15.453	5.47624	6.24405	11.0162	2.84755	21.1434	28	8	14	18	153	141	17	218	143	61	25	6	35	31	9	4	3	3	1	10
FBgn0039252	CG11771	1633.42	1794.37	1799.9	2144.7	1244.6	1117.4	3512.74	2248	2202.99	6726.27	7829.83	15166.4	16778.7	17397.7	15889.2	15866	12259.1	20145	11640.8	11666.9	2293	892	1858	2713	4645	2837	2074	8555	7897	14092	15434	3350	21919	22498	9254	11589	5890	5486	4088	5518
FBgn0033527	CG11777	505.768	295.708	292.556	422.932	251.063	405.681	347.209	287.207	278.686	164.672	24.3509	212.783	298.539	271.428	281.589	90.3579	208.135	235.013	82.5788	133.203	710	147	302	535	937	1030	205	1093	999	345	48	47	390	351	164	66	100	64	29	63
FBgn0038683	CG11779	844.133	726.196	691.672	1890.94	1722.87	1535.29	4894.8	3737.64	3507.15	8547.69	8756.69	12314.2	14110.9	14113.5	21131.2	17766.3	15146	31190.6	10854.8	9580.07	1185	361	714	2392	6430	3898	2890	14224	12572	17908	17261	2720	18434	18251	12307	12977	7277	8494	3812	4531
FBgn0039259	CG11781	264.281	227.313	247.026	288.542	406.202	766.068	472.543	482.971	497.953	393.782	514.92	873.768	911.692	689.008	772.652	700.959	509.93	811.528	834.331	490.526	371	113	255	365	1516	1945	279	1838	1785	825	1015	193	1191	891	450	512	245	221	293	232
FBgn0039264	CG11786	52.0015	12.0697	19.3746	12.6484	48.2298	54.7473	15.2433	28.9047	34.3127	13.842	13.1901	49.8003	42.1017	29.3853	37.7741	472.326	674.357	7.34414	0	21.1434	73	6	20	16	180	139	9	110	123	29	26	11	55	38	22	345	324	2	0	10
FBgn0034495	CG11788	588.4	466.696	468.864	373.129	237.933	246.954	152.433	143.21	158.452	106.44	158.281	99.6005	102.575	122.954	137.36	132.799	124.881	187.276	242.041	186.062	826	232	484	472	888	627	90	545	568	223	312	22	134	159	80	97	60	51	85	88
FBgn0039265	CG11790	3370.83	3437.86	3473.86	1660.11	1787.72	2470.32	1197.45	1521.96	1377.53	979.92	628.05	2241.01	1905.29	1551.24	887.692	1182.87	947.014	653.629	726.124	839.392	4732	1709	3586	2100	6672	6272	707	5792	4938	2053	1238	495	2489	2006	517	864	455	178	255	397
FBgn0039266	CG11791	1413.3	1438.31	1508.31	1148.64	1288.81	1600.67	914.599	1023.75	1039.15	1313.56	1644.7	1960.32	2274.25	1876.79	2252.71	2746.33	3946.24	4153.11	4556.07	6131.58	1984	715	1557	1453	4810	4064	540	3896	3725	2752	3242	433	2971	2427	1312	2006	1896	1131	1600	2900
FBgn0036992	CG11796	142.47	152.883	152.09	71.938	56.536	14.573	30.4866	47.5613	44.3555	32.9345	19.2778	13.5819	29.8539	37.1183	29.1891	6.8453	58.2778	7.34414	96.8166	253.721	200	76	157	91	211	37	18	181	159	69	38	3	39	48	17	5	28	2	34	120
FBgn0030346	CG11802	334.092	339.964	368.117	464.83	414.24	408.044	580.94	474.3	467.267	566.091	672.186	615.712	586.361	605.492	587.216	791.316	545.313	587.532	785.923	706.189	469	169	380	588	1546	1036	343	1805	1675	1186	1325	136	766	783	342	578	262	160	276	334
FBgn0033996	CG11807	299.187	370.138	396.21	613.449	784.805	575.831	709.661	758.616	622.372	597.116	310.981	701.731	796.104	695.195	885.975	974.77	491.198	697.694	586.594	577.214	420	184	409	776	2929	1462	419	2887	2231	1251	613	155	1040	899	516	712	236	190	206	273
FBgn0034000	CG11808	767.2	700.045	638.392	350.203	333.053	806.636	367.533	471.935	500.464	273.977	599.134	271.638	470.773	566.827	133.926	266.967	93.6607	121.178	287.602	323.494	1077	348	659	443	1243	2048	217	1796	1794	574	1181	60	615	733	78	195	45	33	101	153
FBgn0036099	CG11811	893.285	871.032	947.416	954.166	858.49	847.204	1067.03	924.161	852.239	1401.86	2029.24	2544.34	3026.73	3037.51	851.635	1208.88	624.405	826.216	501.168	553.957	1254	433	978	1207	3204	2151	630	3517	3055	2937	4000	562	3954	3928	496	883	300	225	176	262
FBgn0035299	CG11815	4.27409	0	3.87491	251.388	363.599	1514.02	857.013	865.038	732.005	578.979	169.442	9.05459	160.752	111.355	72.1142	231.371	0	0	0	27.4864	6	0	4	318	1357	3844	506	3292	2624	1213	334	2	210	144	42	169	0	0	0	13
FBgn0030495	CG11816	2.8494	0	3.87491	55.3369	132.096	191.812	62.667	78.5682	75.3207	53.4589	28.4094	0	16.0752	13.1461	6.86802	8.21436	2.08135	0	0	2.11434	4	0	4	70	493	487	37	299	270	112	56	0	21	17	4	6	1	0	0	1
FBgn0033519	CG11825	169.539	199.151	244.119	37.9453	61.091	91.7706	67.7481	76.7288	72.81	65.3917	13.6974	27.1638	35.2123	29.3853	63.5292	38.3337	360.073	209.308	219.261	528.585	238	99	252	48	228	233	40	292	261	137	27	6	46	38	37	28	173	57	77	250
FBgn0031264	CG11835	703.088	360.08	440.771	79599.7	27377.4	39261.7	211238	144122	153897	241302	340986	289249	267062	326027	37101	65828.5	47223.7	20596.7	6663.26	5605.11	987	179	455	100692	102176	99683	124720	548473	551670	505545	672145	63890	348880	421606	21608	48083	22689	5609	2340	2651
FBgn0039272	CG11836	113.976	88.5114	80.4044	81.4243	53.3207	71.6835	49.1174	55.1817	64.441	57.7547	36.019	244.474	191.371	159.299	130.492	156.073	93.6607	62.4252	51.2558	6.34301	160	44	83	103	199	182	29	210	231	121	71	54	250	206	76	114	45	17	18	3
FBgn0039627	CG11837	582.701	398.301	408.803	571.551	310.01	554.168	550.453	370.243	402.547	860.115	1055.21	624.767	490.676	409.075	250.683	210.835	145.694	161.571	108.207	93.0309	818	198	422	723	1157	1407	325	1409	1443	1802	2080	138	641	529	146	154	70	44	38	44
FBgn0039271	CG11839	346.202	297.72	303.212	200.794	176.307	345.42	221.875	213.369	242.421	180.424	292.211	144.874	199.026	213.43	18.8871	65.7149	27.0575	66.0973	54.1034	99.3739	486	148	313	254	658	877	131	812	869	378	576	32	260	276	11	48	13	18	19	47
FBgn0039628	CG11841	42.0286	12.0697	12.5935	7.90527	21.1675	21.6626	0	22.861	22.3172	6.68236	24.3509	4.5273	8.42033	14.6927	5.15102	6.8453	20.8135	0	74.0362	71.8875	59	6	13	10	79	55	0	87	80	14	48	1	11	19	3	5	10	0	26	34
FBgn0039629	CG11842	37.7545	22.1278	15.4996	11.0674	25.1867	31.1154	16.937	35.2112	34.0338	18.6151	13.1901	172.037	39.8052	42.5314	1.71701	1.36906	31.2202	22.0324	102.512	99.3739	53	11	16	14	94	79	10	134	122	39	26	38	52	55	1	1	15	6	36	47
FBgn0039293	CG11851	302.748	150.872	190.839	387.358	630.47	373.778	384.47	368.929	337.548	313.116	318.084	303.329	344.468	365.77	77.2652	119.108	104.067	99.1459	165.158	88.8022	425	75	197	490	2353	949	227	1404	1210	656	627	67	450	473	45	87	50	27	58	42
FBgn0039297	CG11852	59.125	38.2208	20.3433	9090.27	15285.3	20117.8	1522.64	2676.31	3298.21	706.898	594.061	285.22	300.07	215.75	36.0571	38.3337	2231.21	1035.52	25012.8	32412.8	83	19	21	11499	57047	51078	899	10185	11823	1481	1171	63	392	279	21	28	1072	282	8784	15330
FBgn0039303	CG11857	2019.51	2114.21	2043.05	2027.7	2010.38	1451	2523.62	2041.2	1993.77	2426.65	2356.96	2589.61	2295.69	2161.37	2577.22	1878.35	3282.29	4421.17	4151.72	3135.56	2835	1051	2109	2565	7503	3684	1490	7768	7147	5084	4646	572	2999	2795	1501	1372	1577	1204	1458	1483
FBgn0039305	CG11858	2972.63	2184.62	2349.16	1190.53	759.887	1820.45	1375.29	1049.5	1144.87	1188.51	4015.36	3898	3191.31	3103.24	1663.78	3250.15	1608.88	2757.73	2115.73	2752.87	4173	1086	2425	1506	2836	4622	812	3994	4104	2490	7915	861	4169	4013	969	2374	773	751	743	1302
FBgn0039633	CG11873	7525.97	7964.01	7533.8	5142.38	4889.69	2210.37	4567.91	4513.86	4329.26	7025.07	2211.37	896.405	1311.28	1802.56	3049.4	1303.34	5309.52	3370.96	1876.53	1833.13	10565	3959	7777	6505	18249	5612	2697	17178	15519	14718	4359	198	1713	2331	1776	952	2551	918	659	867
FBgn0039635	CG11876	4623.86	5192	4925.98	4090.19	3002.03	4777.98	9804.84	6471.5	6208.38	18726.8	37317.3	80232.8	62504.1	66698.5	244972	222612	225805	420654	356849	342309	6491	2581	5085	5174	11204	12131	5789	24628	22255	39234	73559	17722	81653	86252	142674	162602	108490	114555	125318	161899
FBgn0039310	CG11878	9.26053	0	2.90618	0	3.21532	1.96933	0	2.89047	0.836896	2.38656	2.53655	0	0	0	42.9251	20.5359	655.625	212.98	1623.1	3152.48	13	0	3	0	12	5	0	11	3	5	5	0	0	0	25	15	315	58	570	1491
FBgn0039637	CG11880	380.394	390.255	386.522	4472.01	5102.71	3686.97	2738.72	2704.43	2562.02	2352.67	962.368	2553.4	2421.99	2178.38	2209.79	2056.33	5992.2	3594.96	8055.71	8467.92	534	194	399	5657	19044	9361	1617	10292	9184	4929	1897	564	3164	2817	1287	1502	2879	979	2829	4005
FBgn0039642	CG11882	2129.92	1965.35	1834.77	1380.26	1406.97	1855.89	804.508	869.243	1031.61	468.72	1319.51	1765.65	1233.2	1170	137.36	358.694	85.3353	238.685	370.181	501.098	2990	977	1894	1746	5251	4712	475	3308	3698	982	2601	390	1611	1513	80	262	41	65	130	237
FBgn0033538	CG11883	645.388	778.498	785.638	520.167	919.045	552.199	396.326	460.11	465.035	280.182	303.879	153.928	204.384	181.725	540.857	276.55	4044.06	3910.76	3166.47	3253.97	906	387	811	658	3430	1402	234	1751	1667	587	599	34	267	235	315	202	1943	1065	1112	1539
FBgn0031253	CG11885	448.78	420.429	494.051	678.272	544.728	1267.46	912.905	951.752	687.929	679.214	431.721	466.312	385.804	318.599	240.381	272.443	193.565	227.668	301.84	291.779	630	209	510	858	2033	3218	539	3622	2466	1423	851	103	504	412	140	199	93	62	106	138
FBgn0039313	CG11892	8.54819	4.02324	4.84364	0	1.60766	4.33252	0	2.6277	0.836896	3.34118	1.52193	0	1.53097	1.5466	29.1891	13.6906	632.73	569.171	1756.94	894.365	12	2	5	0	6	11	0	10	3	7	3	0	2	2	17	10	304	155	617	423
FBgn0039316	CG11893	9.26053	26.1511	37.7804	6.32422	30.2776	56.7166	5.08111	6.30648	4.46345	0.954623	3.55117	4.5273	6.12388	5.41308	46.3591	5.47624	370.48	18.3604	48.4083	268.521	13	13	39	8	113	144	3	24	16	2	7	1	8	7	27	4	178	5	17	127
FBgn0039644	CG11897	849.832	597.452	573.487	1332.83	1322.84	849.567	687.643	915.49	800.631	815.248	462.667	855.659	735.631	768.658	2292.2	1933.11	3217.76	3653.71	2622.59	2596.41	1193	297	592	1686	4937	2157	406	3484	2870	1708	912	189	961	994	1335	1412	1546	995	921	1228
FBgn0039645	CG11898	33.4804	10.0581	7.74982	38.7358	55.1963	68.5326	101.622	74.8894	53.2824	75.8925	21.8144	22.6365	12.2478	12.3728	27.4721	23.274	95.742	29.3766	475.54	558.185	47	5	8	49	206	174	60	285	191	159	43	5	16	16	16	17	46	8	167	264
FBgn0014427	CG11899	6015.79	6338.62	5998.36	3330.49	2858.95	4859.9	2125.6	2232.49	2322.94	1239.58	3153.95	3404.53	2219.91	2264.22	647.311	702.328	1352.88	1020.84	2762.12	3112.31	8445	3151	6192	4213	10670	12339	1255	8496	8327	2597	6217	752	2900	2928	377	513	650	278	970	1472
FBgn0028647	CG11902	430.971	374.162	356.492	3443.54	1701.44	1254.85	3948.02	2826.09	2197.69	2837.62	1041	2345.14	1739.18	1627.02	3542.18	1571.68	2512.19	2034.33	1053.59	820.363	605	186	368	4356	6350	3186	2331	10755	7878	5945	2052	518	2272	2104	2063	1148	1207	554	370	388
FBgn0036678	CG11905	3688.54	5021.01	4899.83	3399.27	5646.9	6337.69	953.554	1686.19	1706.99	611.913	1368.72	285.22	282.464	296.946	297.042	1043.22	266.413	161.571	31.323	8.45735	5178	2496	5058	4300	21075	16091	563	6417	6119	1282	2698	63	369	384	173	762	128	44	11	4
FBgn0034425	CG11906	639.689	842.87	768.201	847.445	446.125	409.226	860.401	550.503	552.63	601.412	541.3	507.057	451.636	480.218	566.612	640.72	447.49	671.989	384.419	272.75	898	419	793	1072	1665	1039	508	2095	1981	1260	1067	112	590	621	330	468	215	183	135	129
FBgn0031249	CG11911	12.1099	6.03487	9.68728	1.58105	3.21532	3.93865	3.3874	4.99263	7.53207	7.63698	6.08773	4.5273	2.29645	2.31989	3.43401	5.47624	29.1389	25.7045	8.54264	780.191	17	3	10	2	12	10	2	19	27	16	12	1	3	3	2	4	14	7	3	369
FBgn0031248	CG11912	9.26053	18.1046	11.6247	7.11474	20.0957	37.0233	49.1174	43.357	30.4072	41.0488	6.59504	18.1092	37.5087	16.2393	2857.1	1267.75	3554.94	7876.59	261.974	3093.28	13	9	12	9	75	94	29	165	109	86	13	4	49	21	1664	926	1708	2145	92	1463
FBgn0039331	CG11913	9.26053	10.0581	8.71855	525.7	613.858	677.448	1785.16	1295.72	978.053	1313.56	82.1843	18.1092	195.964	128.367	216.343	188.93	4.1627	18.3604	17.0853	31.7151	13	5	9	665	2291	1720	1054	4931	3506	2752	162	4	256	166	126	138	2	5	6	15
FBgn0039274	CG11920	75.509	34.1976	47.4677	309.887	279.197	474.214	399.714	270.127	195.555	530.293	131.393	239.947	208.977	61.0905	99.5863	31.4884	29.1389	55.0811	5.69509	19.029	106	17	49	392	1042	1204	236	1028	701	1111	259	53	273	79	58	23	14	15	2	9
FBgn0031638	CG11927	964.52	832.812	766.264	1062.47	874.566	909.041	1663.22	1347.75	1336.8	1293.04	1362.13	570.439	672.861	804.23	463.591	936.437	303.877	444.321	447.065	418.639	1354	414	791	1344	3264	2308	982	5129	4792	2709	2685	126	879	1040	270	684	146	121	157	198
FBgn0031620	CG11929	2.13705	2.01162	10.656	384.196	765.245	659.724	1102.6	1221.09	1056.72	1235.76	250.104	13.5819	127.07	127.594	127.058	302.562	4.1627	0	28.4755	69.7732	3	1	11	486	2856	1675	651	4647	3788	2589	493	3	166	165	74	221	2	0	10	33
FBgn0039656	CG11951	164.553	18.1046	19.3746	20.5537	65.914	69.7141	28.7929	210.741	137.53	61.5732	43.6287	108.655	19.9026	13.1461	8.58503	149.228	131.125	11.0162	267.669	494.755	231	9	20	26	246	177	17	802	493	129	86	24	26	17	5	109	63	3	94	234
FBgn0034436	CG11961	1519.44	1202.95	1127.6	1484.61	1152.16	921.251	906.131	960.161	802.305	398.555	263.294	366.711	317.676	235.856	406.93	176.609	318.446	268.061	523.948	537.042	2133	598	1164	1878	4300	2339	535	3654	2876	835	519	81	415	305	237	129	153	73	184	254
FBgn0037644	CG11964	2692.68	2347.56	2309.45	1932.84	1222.89	1563.65	1631.03	1308.86	1455.92	2170.81	3010.38	1928.63	1861.66	1896.13	1078.28	1345.79	1148.9	1079.59	1449.4	1122.71	3780	1167	2384	2445	4564	3970	963	4981	5219	4548	5934	426	2432	2452	628	983	552	294	509	531
FBgn0037645	CG11966	381.819	722.172	672.297	1.58105	44.2106	72.8651	3.3874	37.5761	49.6558	212.404	299.82	72.4368	104.871	93.569	30.9061	19.1668	87.4166	69.7694	0	8.45735	536	359	694	2	165	185	2	143	178	445	591	16	137	121	18	14	42	19	0	4
FBgn0027503	CG11970	1585.69	1589.18	1680.74	1702	1002.11	573.468	1581.92	1184.83	1159.66	1541.72	1123.19	1675.1	1439.11	1703.58	1150.39	735.185	3163.65	2570.45	1064.98	1454.66	2226	790	1735	2153	3740	1456	934	4509	4157	3230	2214	370	1880	2203	670	537	1520	700	374	688
FBgn0037648	CG11975	572.016	679.928	653.891	668.786	737.915	575.831	501.336	581.772	572.995	599.98	689.435	511.585	544.26	510.377	521.97	390.182	491.198	495.73	580.899	630.073	803	338	675	846	2754	1462	296	2214	2054	1257	1359	113	711	660	304	285	236	135	204	298
FBgn0037652	CG11980	1304.31	873.044	808.888	1448.25	926.815	1939.39	1561.59	1439.72	1268.73	2932.6	2971.82	4780.83	5892.7	4475.07	1150.39	1059.65	890.817	907.002	811.551	919.737	1831	434	835	1832	3459	4924	922	5479	4548	6144	5858	1056	7698	5787	670	774	428	247	285	435
FBgn0037653	CG11982	1814.35	1987.48	2042.08	2004.78	1532.63	1882.28	3565.24	2775.64	2646.54	4899.12	5895.46	8235.15	7413.72	7595.33	8732.69	8785.26	8951.88	10226.7	8058.56	5958.2	2547	988	2108	2536	5720	4779	2105	10563	9487	10264	11621	1819	9685	9822	5086	6417	4301	2785	2830	2818
FBgn0037654	CG11983	79.0707	40.2324	29.0618	245.063	358.508	339.906	750.31	686.88	511.902	679.691	121.247	9.05459	118.65	79.6497	104.737	130.061	27.0575	51.409	31.323	46.5154	111	20	30	310	1338	863	443	2614	1835	1424	239	2	155	103	61	95	13	14	11	22
FBgn0037655	CG11984	3409.3	4258.6	4229.47	3864.89	2756.6	3421.51	5887.31	4304.43	4045.84	9181.56	8046.96	11060.2	8270.3	9276.48	24687.1	15155.5	30233.7	35127	38231.2	32252.1	4786	2117	4366	4889	10288	8687	3476	16381	14503	19236	15862	2443	10804	11996	14378	11070	14526	9566	13426	15254
FBgn0040534	CG11985	302.748	164.953	171.465	754.163	687.81	2184.38	762.166	1004.57	603.96	629.574	175.529	1077.5	902.506	323.238	484.195	67.0839	376.724	117.506	28.4755	93.0309	425	82	177	954	2567	5546	450	3823	2165	1319	346	238	1179	418	282	49	181	32	10	44
FBgn0037656	CG11986	743.692	579.347	647.11	389.73	336.269	474.608	509.804	458.533	420.68	399.987	310.474	239.947	231.176	281.48	472.176	392.92	258.087	400.256	424.284	302.35	1044	288	668	493	1255	1205	301	1745	1508	838	612	53	302	364	275	287	124	109	149	143
FBgn0037662	CG11997	19.9458	26.1511	32.9367	14.2295	31.0814	18.9055	30.4866	40.4666	31.2441	17.6605	33.9898	4.5273	5.35839	12.3728	36.0571	23.274	4.1627	3.67207	0	2.11434	28	13	34	18	116	48	18	154	112	37	67	1	7	16	21	17	2	1	0	1
FBgn0037312	CG11999	1272.97	1384	1242.88	1188.95	902.164	1335.6	1246.56	777.273	873.72	793.769	1697.46	1512.12	962.214	1028.49	1146.96	1300.61	701.414	907.002	982.403	926.08	1787	688	1283	1504	3367	3391	736	2958	3132	1663	3346	334	1257	1330	668	950	337	247	345	438
FBgn0035234	CG12003	69.8102	58.337	80.4044	95.6538	15.0048	11.816	79.604	11.0363	16.7379	37.7076	80.6624	42461.5	48146.7	64333	27.4721	46.548	45.7897	51.409	720.429	1526.55	98	29	83	121	56	30	47	42	60	79	159	9379	62897	83193	16	34	22	14	253	722
FBgn0035236	CG12004	2160.55	2876.62	2901.34	2006.36	2295.74	1705.44	2513.45	2315.53	2207.45	3435.69	1797.91	3313.98	2371.47	2455.99	2238.97	1901.62	2572.55	2856.87	3143.69	3289.91	3033	1430	2995	2538	8568	4330	1484	8812	7913	7198	3544	732	3098	3176	1304	1389	1236	778	1104	1556
FBgn0035464	CG12006	4692.95	4461.78	4151	7651.51	3429.94	3183.61	6466.55	4097.37	4375.01	4291.51	2969.8	5713.45	5073.63	4117.81	2412.39	1896.15	2212.47	2324.42	421.437	298.122	6588	2218	4285	9679	12801	8083	3818	15593	15683	8991	5854	1262	6628	5325	1405	1385	1063	633	148	141
FBgn0037293	CG12007	820.626	1355.83	1355.25	907.525	647.351	676.267	735.067	631.961	680.676	792.337	1221.1	837.55	894.086	959.663	1164.13	1526.5	1340.39	1971.9	1608.86	1828.9	1152	674	1399	1148	2416	1717	434	2405	2440	1660	2407	185	1168	1241	678	1115	644	537	565	865
FBgn0035430	CG12009	471.575	331.918	309.993	1745.48	1235.49	932.279	420.038	718.15	829.364	229.109	463.174	10014.4	9483.59	9349.94	1777.1	4233.13	2557.98	242.357	14.2377	44.4011	662	165	320	2208	4611	2367	248	2733	2973	480	913	2212	12389	12091	1035	3092	1229	66	5	21
FBgn0035443	CG12010	233.65	231.337	215.058	311.468	103.962	115.796	289.623	160.29	168.216	431.967	233.363	488.948	497.565	452.379	238.664	199.883	178.996	194.62	190.786	226.234	328	115	222	394	388	294	171	610	603	905	460	108	650	585	139	146	86	53	67	107
FBgn0035257	CG12011	24.9322	22.1278	28.0931	9.48632	15.2728	26.7828	15.2433	20.7588	16.459	11.4555	27.9021	36.2184	13.7787	16.2393	1.71701	6.8453	4.1627	0	0	8.45735	35	11	29	12	57	68	9	79	59	24	55	8	18	21	1	5	2	0	0	4
FBgn0035444	CG12012	166.69	148.86	157.903	532.815	644.939	978.755	279.461	315.324	283.987	277.795	439.838	828.495	816.772	794.95	987.278	941.913	645.218	1105.29	996.641	1078.31	234	74	163	674	2407	2485	165	1200	1018	582	867	183	1067	1028	575	688	310	301	350	510
FBgn0035445	CG12014	53.4262	72.4184	58.1237	98.0254	145.493	200.871	32.1803	67.7946	82.8527	32.9345	43.1214	36.2184	55.8804	40.9848	46.3591	32.8574	124.881	47.7369	216.413	148.004	75	36	60	124	543	510	19	258	297	69	85	8	73	53	27	24	60	13	76	70
FBgn0035429	CG12017	388.942	466.696	507.613	30.8306	59.2154	160.697	184.614	209.953	206.713	126.01	375.41	1702.26	661.379	1897.67	25.7551	509.29	815.889	0	5.69509	27.4864	546	232	524	39	221	408	109	799	741	264	740	376	864	2454	15	372	392	0	2	13
FBgn0027903	CG12018	952.41	529.057	621.923	924.126	544.996	940.156	586.021	392.841	413.148	328.868	409.4	307.856	257.968	287.667	135.643	199.883	151.938	212.98	150.92	109.946	1337	263	642	1169	2034	2387	346	1495	1481	689	807	68	337	372	79	146	73	58	53	52
FBgn0035273	CG12020	25.6446	18.1046	28.0931	256.921	467.293	578.194	887.5	1032.69	837.733	1163.21	547.388	13.5819	185.247	178.632	166.549	479.171	6.24405	3.67207	34.1706	107.831	36	9	29	325	1744	1468	524	3930	3003	2437	1079	3	242	231	97	350	3	1	12	51
FBgn0035283	CG12024	413.162	569.289	482.426	857.722	1025.69	689.658	1146.64	983.022	1044.45	1312.61	1892.78	1412.52	1537.86	1576.75	1828.61	1801.68	1517.3	2019.64	1514.89	1496.95	580	283	498	1085	3828	1751	677	3741	3744	2750	3731	312	2009	2039	1065	1316	729	550	532	708
FBgn0035285	CG12025	1129.79	1516.76	1414.34	1291.72	2302.7	1677.87	1448.12	1701.7	1942.72	2174.15	2522.86	1806.39	2470.98	2504.71	3458.05	3555.45	5251.24	6069.94	5917.2	6632.68	1586	754	1460	1634	8594	4260	855	6476	6964	4555	4973	399	3228	3239	2014	2597	2523	1653	2078	3137
FBgn0035585	CG12027	2.13705	2.01162	0.968728	237.949	517.13	1473.45	840.076	1199.02	732.005	968.942	359.683	0	150.035	121.408	65.2462	242.324	0	7.34414	17.0853	40.1724	3	1	1	301	1930	3741	496	4563	2624	2030	709	0	196	157	38	177	0	2	6	19
FBgn0035421	CG12034	1996	1939.2	1991.7	2544.71	1483.07	1397.83	1932.51	1393.99	1441.41	1341.24	1109.49	1353.66	1034.94	961.209	714.274	925.484	624.405	664.645	765.99	748.476	2802	964	2056	3219	5535	3549	1141	5305	5167	2810	2187	299	1352	1243	416	676	300	181	269	354
FBgn0035263	CG12035	19.9458	22.1278	15.4996	373.129	565.896	860.596	1492.15	1220.83	1042.21	1487.3	377.946	4.5273	217.398	183.272	163.115	379.23	20.8135	95.4739	42.7132	101.488	28	11	16	472	2112	2185	881	4646	3736	3116	745	1	284	237	95	277	10	26	15	48
FBgn0035179	CG12038	187.348	362.092	283.837	75.1001	474.259	648.302	150.739	528.167	485.4	132.215	278.006	104.128	76.5485	183.272	199.173	135.537	222.704	36.7207	173.7	74.0018	263	180	293	95	1770	1646	89	2010	1740	277	548	23	100	237	116	99	107	10	61	35
FBgn0033206	CG12042	611.195	647.742	616.111	790.527	377.532	410.408	755.391	456.694	528.918	555.59	916.203	1353.66	1175.02	1183.92	1371.89	1317.04	1261.3	1402.73	1329.8	1285.52	858	322	636	1000	1409	1042	446	1738	1896	1164	1806	299	1535	1531	799	962	606	382	467	608
FBgn0032915	CG12050	1359.16	1027.94	1038.48	1741.53	1198.51	1366.32	1813.95	1404.24	1250.6	2267.71	1898.36	1466.84	1264.58	1173.09	654.179	583.219	455.815	591.204	546.729	482.069	1908	511	1072	2203	4473	3469	1071	5344	4483	4751	3742	324	1652	1517	381	426	219	161	192	228
FBgn0039831	CG12054	5240.75	5986.59	5938.3	2063.28	2530.45	3040.64	3033.42	2554.39	2707.36	3944.02	2475.68	3499.6	3998.89	4113.94	5770.85	4899.86	5093.06	5757.81	4197.28	4393.59	7357	2976	6130	2610	9444	7720	1791	9721	9705	8263	4880	773	5224	5320	3361	3579	2447	1568	1474	2078
FBgn0030099	CG12056	730.87	724.184	774.014	226.091	196.938	305.639	189.695	203.121	226.799	135.556	394.688	547.803	374.322	399.022	214.626	308.038	251.843	334.159	298.992	340.408	1026	360	799	286	735	776	112	773	813	284	778	121	489	516	125	225	121	91	105	161
FBgn0030098	CG12057	29.2063	10.0581	12.5935	3.16211	25.4546	50.4148	6.77481	12.0874	18.9696	5.25042	13.6974	4.5273	6.88936	6.95968	6.86802	5.47624	27.0575	3.67207	0	2279.26	41	5	13	4	95	128	4	46	68	11	27	1	9	9	4	4	13	1	0	1078
FBgn0040031	CG12061	0	8.04649	4.84364	66.4043	196.402	252.468	265.911	331.878	222.056	289.251	17.2486	0	38.2742	17.7858	39.4911	41.0718	4.1627	0	0	8.45735	0	4	5	84	733	641	157	1263	796	606	34	0	50	23	23	30	2	0	0	4
FBgn0030052	CG12065	1835.72	3099.91	2965.28	632.422	621.896	465.549	1622.57	1290.2	1477.96	2552.66	3502.98	1801.86	2008.63	2698.81	1917.89	2439.66	2743.22	3367.29	4017.89	4429.54	2577	1541	3061	800	2321	1182	958	4910	5298	5348	6905	398	2624	3490	1117	1782	1318	917	1411	2095
FBgn0039796	CG12069	4.27409	6.03487	2.90618	366.014	547.408	1071.31	1271.97	1223.98	986.98	1115	133.423	13.5819	223.522	169.352	207.758	287.503	6.24405	0	22.7804	61.3158	6	3	3	463	2043	2720	751	4658	3538	2336	263	3	292	219	121	210	3	0	8	29
FBgn0039808	CG12071	527.138	595.44	654.86	120.951	956.825	810.969	137.19	674.267	740.095	414.306	247.568	72.4368	131.663	194.871	180.286	113.632	380.887	216.652	330.315	207.205	740	296	676	153	3571	2059	81	2566	2653	868	488	16	172	252	105	83	183	59	116	98
FBgn0030065	CG12075	4573.28	5996.65	5681.59	688.549	749.973	497.058	650.382	1225.82	1197.04	641.029	1408.8	9597.87	6035.08	8128.13	1888.71	2906.51	1088.55	840.904	803.008	568.757	6420	2981	5865	871	2799	1262	384	4665	4291	1343	2777	2120	7884	10511	1100	2123	523	229	282	269
FBgn0035426	CG12078	35.6174	26.1511	32.9367	194.47	323.407	603.402	501.336	527.116	330.853	503.563	36.5264	27.1638	75.783	38.6649	12.019	26.0121	4.1627	0	14.2377	16.9147	50	13	34	246	1207	1532	296	2006	1186	1055	72	6	99	50	7	19	2	0	5	8
FBgn0037386	CG1208	16.384	6.03487	15.4996	140.714	224.268	158.728	120.253	78.5682	85.3634	259.18	212.563	1824.5	1778.99	1534.22	1974.56	1297.87	25253	13652.8	18474.9	16386.1	23	3	16	178	837	403	71	299	306	543	419	403	2324	1984	1150	948	12133	3718	6488	7750
FBgn0030053	CG12081	1789.42	1697.81	1672.99	1879.87	1520.04	1486.45	1388.84	1063.17	1296.07	1130.27	1860.31	1050.33	938.484	1041.63	1092.02	1133.58	2247.86	1659.78	1549.07	1843.7	2512	844	1727	2378	5673	3774	820	4046	4646	2368	3667	232	1226	1347	636	828	1080	452	544	872
FBgn0035402	CG12082	3809.64	3188.42	3097.02	4709.17	2961.31	3060.73	5157.32	3380.8	3814.57	4510.11	6848.69	4645.01	3597.01	3975.52	1741.04	2194.6	1207.18	1791.97	1771.17	1448.32	5348	1585	3197	5957	11052	7771	3045	12866	13674	9449	13500	1026	4699	5141	1014	1603	580	488	622	685
FBgn0043458	CG12084	1650.51	1802.41	1809.58	2048.26	1200.65	804.667	2208.59	1380.07	1324.81	2116.88	1683.26	1638.88	1371.75	1383.43	1783.97	1471.74	2048.05	2038	2098.64	1983.25	2317	896	1868	2591	4481	2043	1304	5252	4749	4435	3318	362	1792	1789	1039	1075	984	555	737	938
FBgn0035227	CG12090	2483.25	2615.11	2603.94	2222.17	1356.06	1166.24	2052.77	1681.99	1660.12	2401.35	1730.44	3141.94	2290.33	2670.2	2809.02	2731.27	2356.09	3521.52	3337.32	2860.7	3486	1300	2688	2811	5061	2961	1212	6401	5951	5031	3411	694	2992	3453	1636	1995	1132	959	1172	1353
FBgn0035228	CG12091	3334.5	3842.2	3769.32	2665.66	1755.83	2427.39	3301.02	2456.9	2422.81	5280.5	8994.11	23089.2	19119.5	19896.2	65043.6	62504.4	43968.5	64973.6	45629.1	45337.8	4681	1910	3891	3372	6553	6163	1949	9350	8685	11063	17729	5100	24977	25729	37882	45655	21125	17694	16024	21443
FBgn0035372	CG12093	962.383	939.428	869.918	597.638	450.948	884.621	453.912	456.431	473.683	502.132	623.485	1005.06	835.909	835.162	875.673	1017.21	803.4	1248.5	1258.62	1184.03	1351	467	898	756	1683	2246	268	1737	1698	1052	1229	222	1092	1080	510	743	386	340	442	560
FBgn0030457	CG12096	931.752	470.72	480.489	1385.79	980.94	942.52	1758.06	1230.55	1147.38	1347.45	861.413	1484.95	1468.2	1316.93	930.617	865.246	572.371	767.463	637.85	463.04	1308	234	496	1753	3661	2393	1038	4683	4113	2823	1698	328	1918	1703	542	632	275	209	224	219
FBgn0035232	CG12099	5381.08	6012.74	6096.2	5473.61	3965.83	3588.11	6244.68	5150.29	5088.89	8683.73	7953.11	10811.2	8917.13	9046.04	11536.6	10448.7	9861.43	17178	9695.89	10891	7554	2989	6293	6924	14801	9110	3687	19600	18242	18193	15677	2388	11649	11698	6719	7632	4738	4678	3405	5151
FBgn0035238	CG12104	351.9	339.964	316.774	759.696	850.183	742.436	1087.36	996.423	1051.98	1143.64	1517.37	457.257	561.1	619.412	346.835	554.469	260.169	279.077	330.315	393.267	494	169	327	961	3173	1885	642	3792	3771	2396	2991	101	733	801	202	405	125	76	116	186
FBgn0035241	CG12105	314.146	219.267	261.557	119.37	273.838	304.064	152.433	280.638	282.313	407.147	173.5	9774.43	11163.8	10910.5	151062	101909	201185	343353	71715.4	80852.3	441	109	270	151	1022	772	90	1068	1012	853	342	2159	14584	14109	87980	74437	96661	93504	25185	38240
FBgn0030100	CG12106	256.446	189.092	184.058	167.592	135.311	103.193	177.839	131.648	144.783	84.0068	169.442	194.674	105.637	137.647	66.9632	136.906	106.149	113.834	82.5788	109.946	360	94	190	212	505	262	105	501	519	176	334	43	138	178	39	100	51	31	29	52
FBgn0033209	CG12107	879.751	808.672	713.952	1178.68	672.537	1178.05	1322.78	927.577	909.985	989.466	737.629	4382.42	2773.35	2611.43	1344.41	1440.25	1111.44	1744.23	1130.48	862.65	1235	402	737	1491	2510	2991	781	3530	3262	2073	1454	968	3623	3377	783	1052	534	475	397	408
FBgn0030050	CG12111	20.6581	16.093	16.4684	13.439	16.6125	19.2994	20.3244	26.277	17.5748	26.2521	28.9167	36.2184	39.8052	23.9722	92.7183	132.799	10.4067	11.0162	267.669	44.4011	29	8	17	17	62	49	12	100	63	55	57	8	52	31	54	97	5	3	94	21
FBgn0030048	CG12112	128.223	183.058	200.527	119.37	185.149	262.708	99.9284	132.962	103.775	94.5076	45.1506	144.874	205.15	110.582	68.6802	19.1668	85.3353	29.3766	2.84755	76.1162	180	91	207	151	691	667	59	506	372	198	89	32	268	143	40	14	41	8	1	36
FBgn0030097	CG12115	48.4397	50.2906	43.5928	3.16211	32.4211	59.4737	5.08111	16.029	21.2014	1.43193	23.3363	36.2184	33.6813	17.7858	24.0381	15.0597	29.1389	25.7045	2.84755	21.1434	68	25	45	4	121	151	3	61	76	3	46	8	44	23	14	11	14	7	1	10
FBgn0030041	CG12116	7.12349	4.02324	10.656	347.832	537.226	1300.54	467.462	492.431	490.142	327.913	984.69	258.056	486.083	371.183	108.171	372.384	262.25	201.964	435.675	695.617	10	2	11	440	2005	3302	276	1874	1757	687	1941	57	635	480	63	272	126	55	153	329
FBgn0030101	CG12118	164.553	181.046	176.308	285.38	407.274	383.231	687.643	659.552	519.155	610.481	358.669	543.276	480.724	441.553	879.107	972.032	828.377	1509.22	1546.22	1084.66	231	90	182	361	1520	973	406	2510	1861	1279	707	120	628	571	512	710	398	411	543	513
FBgn0030102	CG12119	14.247	10.0581	23.2495	32.4116	16.6125	26.7828	132.109	28.3791	30.9652	125.533	123.276	280.692	144.677	141.513	219.777	335.42	222.704	161.571	227.804	281.207	20	5	24	41	62	68	78	108	111	263	243	62	189	183	128	245	107	44	80	133
FBgn0030109	CG12121	2215.4	2126.28	2112.8	1973.16	1765.48	1222.95	1856.3	1715.1	1737.95	1682.05	1688.33	1833.56	1689.42	1722.13	2135.95	2079.6	2037.64	3014.77	2389.09	2245.43	3110	1057	2181	2496	6589	3105	1096	6527	6230	3524	3328	405	2207	2227	1244	1519	979	821	839	1062
FBgn0030039	CG12123	229.376	273.581	250.901	352.575	271.694	427.738	530.129	453.278	400.873	663.463	618.411	348.602	394.225	384.329	321.08	292.979	216.46	168.915	247.736	270.635	322	136	259	446	1014	1086	313	1725	1437	1390	1219	77	515	497	187	214	104	46	87	128
FBgn0030037	CG12125	1015.1	1023.92	960.978	720.961	723.446	549.836	1077.19	962.789	856.982	1623.81	1295.16	1887.88	1861.66	1909.27	1219.07	1010.37	1021.94	947.395	689.106	473.612	1425	509	992	912	2700	1396	636	3664	3072	3402	2553	417	2432	2469	710	738	491	258	242	224
FBgn0033280	CG12126	0	0	0	96.4443	245.436	517.145	326.884	548.401	317.184	446.763	28.9167	4.5273	82.6723	44.078	58.3782	76.6673	0	11.0162	0	23.2577	0	0	0	122	916	1313	193	2087	1137	936	57	1	108	57	34	56	0	3	0	11
FBgn0033473	CG12128	643.251	529.057	530.863	909.897	476.939	591.192	774.022	572.05	495.722	721.695	767.053	411.984	353.654	321.692	231.796	210.835	197.728	253.373	310.383	336.18	903	263	548	1151	1780	1501	457	2177	1777	1512	1512	91	462	416	135	154	95	69	109	159
FBgn0033475	CG12129	138.196	94.5462	92.0291	368.386	536.154	664.451	372.614	504.518	267.528	363.711	94.3597	267.111	320.738	129.914	212.909	39.7027	99.9047	44.0649	5.69509	23.2577	194	47	95	466	2001	1687	220	1920	959	762	186	59	419	168	124	29	48	12	2	11
FBgn0037387	CG1213	71.9472	52.3022	62.9673	236.368	346.986	418.285	221.875	307.441	290.403	199.516	393.673	217.31	235.769	242.816	674.783	251.907	36348.7	15136.3	67740.3	79209.4	101	26	65	299	1295	1062	131	1170	1041	418	776	48	308	314	393	184	17464	4122	23789	37463
FBgn0033471	CG12134	1335.65	1021.9	1040.41	889.343	533.207	996.085	829.914	636.166	725.868	1293.04	2396.53	1190.68	1122.97	1156.08	360.571	428.516	285.145	466.353	347.401	374.238	1875	508	1074	1125	1990	2529	490	2421	2602	2709	4724	263	1467	1495	210	313	137	127	122	177
FBgn0037325	CG12147	3.56174	0	0.968728	515.424	744.346	1164.27	1756.37	1710.37	1469.87	1784.67	569.202	13.5819	252.61	225.03	104.737	421.67	0	29.3766	0	82.4592	5	0	1	652	2778	2956	1037	6509	5269	3739	1122	3	330	291	61	308	0	8	0	39
FBgn0029957	CG12155	1457.47	1808.45	1785.37	1539.16	948.251	553.381	1021.3	773.332	846.102	854.387	850.252	991.478	635.352	781.031	659.33	602.386	688.926	774.807	797.313	558.185	2046	899	1843	1947	3539	1405	603	2943	3033	1790	1676	219	830	1010	384	440	331	211	280	264
FBgn0040775	CG12158	9.97288	4.02324	11.6247	0	1.33972	1.57546	0	0.788309	0.278965	0	0	0	0	0	0	61.6077	16.6508	40.3928	14.2377	1137.51	14	2	12	0	5	4	0	3	1	0	0	0	0	0	0	45	8	11	5	538
FBgn0033232	CG12159	804.954	681.94	654.86	1030.85	974.777	1266.28	1363.43	1106.79	1231.07	1741.23	2244.34	502.53	648.366	677.409	333.099	443.575	376.724	264.389	375.876	418.639	1130	339	676	1304	3638	3215	805	4212	4413	3648	4424	111	847	876	194	324	181	72	132	198
FBgn0037329	CG12162	908.245	897.184	909.635	1422.16	1439.93	1645.18	3505.96	2745.68	2415	4934.44	4788	7669.24	6378.78	7129.81	22662.7	20928.8	18592.7	30033.9	23196.1	18726.7	1275	446	939	1799	5374	4177	2070	10449	8657	10338	9438	1694	8333	9220	13199	15287	8933	8179	8146	8857
FBgn0260462	CG12163	10716.6	11645.3	11621.8	7577.2	6633.47	5499.54	4960.85	5610.92	5998.04	3401.32	5168.99	9801.6	5451.78	6070.39	5255.75	6735.77	7956.99	6976.94	12503.6	12110.9	15044	5789	11997	9585	24757	13963	2929	21353	21501	7126	10189	2165	7122	7850	3061	4920	3823	1900	4391	5728
FBgn0033158	CG12164	183.074	84.4881	104.623	55.3369	37.2441	64.5939	28.7929	74.3639	80.0631	14.7967	35.0044	192795	142279	167679	1037.07	3125.56	1244.65	539.795	176.548	251.606	257	42	108	70	139	164	17	283	287	31	69	42585	185868	216836	604	2283	598	147	62	119
FBgn0037356	CG12170	209.431	166.965	141.434	366.014	209.799	296.187	562.309	385.746	371.303	880.162	2178.39	3562.98	3010.65	3016.63	3768.83	4048.31	3563.27	5229.03	4308.34	3818.49	294	83	146	463	783	752	332	1468	1331	1844	4294	787	3933	3901	2195	2957	1712	1424	1513	1806
FBgn0037354	CG12171	1230.94	1013.86	1013.29	417.398	405.666	592.373	381.083	321.893	393.341	602.844	1465.11	461.784	401.879	437.687	389.76	569.529	1311.25	881.297	2981.38	7916.08	1728	504	1046	528	1514	1504	225	1225	1410	1263	2888	102	525	566	227	416	630	240	1047	3744
FBgn0037305	CG12173	1777.31	1377.96	1580.96	1022.15	599.657	1311.57	906.131	594.911	650.826	537.453	393.673	1353.66	1122.97	924.864	994.146	855.662	909.549	1097.95	865.654	780.191	2495	685	1632	1293	2238	3330	535	2264	2333	1126	776	299	1467	1196	579	625	437	299	304	369
FBgn0030510	CG12177	153.867	175.011	131.747	914.64	594.834	935.036	841.77	1166.96	1384.23	1250.08	3947.38	909.987	833.613	1504.06	1110.9	1100.72	1080.22	1244.83	1267.16	1071.97	216	87	136	1157	2220	2374	497	4441	4962	2619	7781	201	1089	1945	647	804	519	339	445	507
FBgn0025388	CG12179	1237.35	1120.47	1112.1	1256.94	1290.41	979.543	2894.54	2598.53	2131.02	2821.86	447.955	244.474	418.72	379.689	427.534	572.267	99.9047	157.899	224.956	179.719	1737	557	1148	1590	4816	2487	1709	9889	7639	5912	883	54	547	491	249	418	48	43	79	85
FBgn0037377	CG1218	956.684	732.23	703.296	528.863	407.541	452.157	411.57	311.645	309.652	217.177	408.385	307.856	257.203	243.589	116.756	149.228	206.053	157.899	222.109	323.494	1343	364	726	669	1521	1148	243	1186	1110	455	805	68	336	315	68	109	99	43	78	153
FBgn0028504	CG12182	282.802	179.034	176.308	188.145	208.46	157.546	164.289	175.267	121.071	137.466	128.35	131.292	85.7343	66.5036	128.775	43.8099	43.7083	36.7207	85.4264	90.9165	397	89	182	238	778	400	97	667	434	288	253	29	112	86	75	32	21	10	30	43
FBgn0025387	CG12184	86.9066	50.2906	57.1549	305.143	514.183	478.152	1172.04	1146.99	911.101	1217.14	194.807	18.1092	140.849	86.6094	144.228	236.847	0	3.67207	14.2377	29.6007	122	25	59	386	1919	1214	692	4365	3266	2550	384	4	184	112	84	173	0	1	5	14
FBgn0031636	CG12194	71.9472	34.1976	30.0306	137.552	424.69	245.378	365.84	424.636	388.041	300.229	158.788	54.3276	76.5485	95.8889	302.193	176.609	274.738	146.883	267.669	266.407	101	17	31	174	1585	623	216	1616	1391	629	313	12	100	124	176	129	132	40	94	126
FBgn0031018	CG12200	14.9593	20.1162	23.2495	15.8105	9.64595	13.3914	13.5496	16.5545	14.2272	18.1378	9.13159	0	5.35839	5.41308	3.43401	9.58342	0	0	11.3902	0	21	10	24	20	36	34	8	63	51	38	18	0	7	7	2	7	0	0	4	0
FBgn0031021	CG12203	1900.55	1983.46	1929.71	1127.29	911.007	1548.68	2152.7	1628.65	1839.22	5486.69	11478.4	21536.4	17368.8	18644.2	78743.6	73346	91535.6	119298	120249	111185	2668	986	1992	1426	3400	3932	1271	6198	6593	11495	22626	4757	22690	24110	45861	53574	43979	32488	42229	52586
FBgn0031022	CG12204	581.277	611.533	561.862	302.772	157.283	248.529	287.929	181.311	198.623	231.973	594.568	212.783	202.853	216.523	195.739	265.598	784.668	146.883	185.09	183.947	816	304	580	383	587	631	170	690	712	486	1172	47	265	280	114	194	377	40	65	87
FBgn0029662	CG12206	2844.41	4636.79	4495.87	389.73	402.451	424.193	718.13	601.217	550.678	700.216	366.785	959.787	645.304	586.933	370.873	837.865	491.198	95.4739	105.359	112.06	3993	2305	4641	493	1502	1077	424	2288	1974	1467	723	212	843	759	216	612	236	26	37	53
FBgn0038220	CG12207	2930.6	4878.18	4628.58	1804.77	2146.49	1697.56	2655.72	2519.17	2155.84	2929.26	2276.81	2689.21	2281.91	2544.92	2860.53	3198.12	3967.05	3407.68	3175.01	3435.8	4114	2425	4778	2283	8011	4310	1568	9587	7728	6137	4488	594	2981	3291	1666	2336	1906	928	1115	1625
FBgn0033498	CG12209	36.3298	36.2092	33.9055	148.619	277.321	349.358	426.813	530.007	384.414	524.088	171.978	22.6365	80.3759	64.1837	91.0013	188.93	14.5694	14.6883	8.54264	59.2015	51	18	35	188	1035	887	252	2017	1378	1098	339	5	105	83	53	138	7	4	3	28
FBgn0260742	CG12213	2075.78	2003.58	1858.99	2313.08	2208.39	1360.02	2493.13	2620.87	2696.48	1889.2	3409.13	2218.38	2259.71	2548.79	1122.92	1522.39	1248.81	1369.68	1426.62	1017	2914	996	1919	2926	8242	3453	1472	9974	9666	3958	6720	490	2952	3296	654	1112	600	373	501	481
FBgn0043796	CG12219	909.669	907.242	1003.6	839.54	588.671	577.406	916.293	700.019	807.326	781.836	961.861	642.876	499.096	646.477	616.405	733.816	501.605	660.973	652.088	471.497	1277	451	1036	1062	2197	1466	541	2664	2894	1638	1896	142	652	836	359	536	241	180	229	223
FBgn0037974	CG12224	53.4262	14.0814	32.9367	332.812	335.465	434.433	323.497	383.644	366.282	267.772	535.213	122.237	166.876	164.712	73.8312	139.644	197.728	205.636	150.92	644.873	75	7	34	421	1252	1103	191	1460	1313	561	1055	27	218	213	43	102	95	56	53	305
FBgn0036723	CG12229	40.6039	32.186	42.624	886.181	1294.43	1702.68	2753.96	2798.24	2248.18	2852.41	495.642	27.1638	566.459	359.583	396.628	706.435	20.8135	33.0486	116.749	183.947	57	16	44	1121	4831	4323	1626	10649	8059	5976	977	6	740	465	231	516	10	9	41	87
FBgn0031026	CG12231	2.13705	6.03487	4.84364	58.499	84.67	161.879	184.614	152.932	126.371	143.193	17.7559	4.5273	36.7433	19.3324	32.6231	60.2386	4.1627	0	17.0853	14.8004	3	3	5	74	316	411	109	582	453	300	35	1	48	25	19	44	2	0	6	7
FBgn0029822	CG12236	1677.58	1128.52	1103.38	952.585	638.508	669.965	618.201	544.985	485.679	405.715	475.857	371.238	356.716	379.689	499.648	282.026	455.815	374.551	350.248	175.49	2355	561	1139	1205	2383	1701	365	2074	1741	850	938	82	466	491	291	206	219	102	123	83
FBgn0031048	CG12237	1924.05	2063.92	1969.42	1705.17	1015.5	1161.11	1554.82	1064.74	1142.92	2185.61	3453.77	4482.02	3488.31	3523.14	4409.27	3362.41	3727.69	4186.16	2255.26	1750.67	2701	1026	2033	2157	3790	2948	918	4052	4097	4579	6808	990	4557	4556	2568	2456	1791	1140	792	828
FBgn0029810	CG12239	48.4397	28.1627	32.9367	32.4116	99.4069	174.088	32.1803	156.085	110.47	18.6151	32.9752	13.5819	38.2742	122.181	595.801	399.765	880.41	462.681	617.917	697.732	68	14	34	41	371	442	19	594	396	39	65	3	50	158	347	292	423	126	217	330
FBgn0038304	CG12241	1076.36	939.428	930.947	940.727	790.7	353.297	1209.3	968.044	932.302	961.782	977.08	932.623	962.214	1084.94	983.844	956.973	730.553	1053.88	1190.27	1031.8	1511	467	961	1190	2951	897	714	3684	3342	2015	1926	206	1257	1403	573	699	351	287	418	488
FBgn0026148	CG12253	371.846	354.046	376.835	290.914	270.623	265.465	254.055	176.844	174.074	89.7345	46.6726	135.819	101.044	84.2895	30.9061	42.4408	52.0337	25.7045	59.7985	50.7441	522	176	389	368	1010	674	150	673	624	188	92	30	132	109	18	31	25	7	21	24
FBgn0039557	CG12259	1324.97	1134.55	1269.03	818.986	475.867	738.103	694.418	567.846	659.474	567.523	1815.66	769.64	673.627	764.018	468.742	772.15	401.7	389.24	635.003	835.164	1860	564	1310	1036	1776	1874	410	2161	2364	1189	3579	170	880	988	273	564	193	106	223	395
FBgn0034346	CG12263	1445.36	1160.71	1193.47	1767.62	1167.96	903.527	1827.5	1249.21	1164.4	1203.3	842.643	2476.43	1674.88	1455.35	1327.24	1069.24	982.396	929.034	976.708	985.282	2029	577	1232	2236	4359	2294	1079	4754	4174	2521	1661	547	2188	1882	773	781	472	253	343	466
FBgn0032393	CG12264	1240.91	1245.19	1224.47	1710.7	860.097	1602.24	2257.7	1359.83	1562.21	2854.8	5167.97	8683.35	7159.58	7433.71	12553	12555.6	9128.79	15044.5	9522.19	8522.9	1742	619	1264	2164	3210	4068	1333	5175	5600	5981	10187	1918	9353	9613	7311	9171	4386	4097	3344	4031
FBgn0038057	CG12267	334.092	303.755	333.242	403.959	310.01	508.48	333.659	313.484	327.226	565.614	528.11	534.221	530.481	364.997	367.439	183.454	289.307	161.571	193.633	141.661	469	151	344	511	1157	1291	197	1193	1173	1185	1041	118	693	472	214	134	139	44	68	67
FBgn0039131	CG12268	4654.49	8885.34	8890.98	806.338	916.633	879.107	218.488	440.402	434.349	110.736	114.145	2123.3	1207.17	1361	944.353	167.025	287.226	367.207	592.29	697.732	6534	4417	9178	1020	3421	2232	129	1676	1557	232	225	469	1577	1760	550	122	138	100	208	330
FBgn0038665	CG12269	48.4397	34.1976	32.9367	36.3642	56.536	98.0724	20.3244	53.605	49.6558	13.842	14.712	31.6911	79.6104	42.5314	214.626	124.584	362.155	99.1459	93.969	86.6879	68	17	34	46	211	249	12	204	178	29	29	7	104	55	125	91	174	27	33	41
FBgn0037491	CG1227	219.403	168.976	176.308	131.227	154.603	165.03	140.577	140.845	125.534	80.1883	137.988	203.728	223.522	205.697	159.681	151.966	235.192	264.389	407.199	386.924	308	84	182	166	577	419	83	536	450	168	272	45	292	266	93	111	113	72	143	183
FBgn0036571	CG12272	362.586	257.488	240.244	525.7	523.293	346.995	408.182	421.746	369.35	271.113	192.778	321.438	293.946	271.428	307.344	254.645	372.561	308.454	284.755	365.78	509	128	248	665	1953	881	241	1605	1324	568	380	71	384	351	179	186	179	84	100	173
FBgn0038847	CG12278	1.4247	2.01162	0.968728	0	1.60766	3.15092	0	4.20432	2.23172	2.38656	5.58042	31.6911	38.2742	35.5717	0	1.36906	4.1627	0	0	16.9147	2	1	1	0	6	8	0	16	8	5	11	7	50	46	0	1	2	0	0	8
FBgn0038080	CG12279	1125.51	921.323	1002.63	270.36	322.336	500.997	189.695	305.601	277.571	225.768	554.998	289.747	283.229	263.695	260.985	309.407	210.216	260.717	244.889	346.751	1580	458	1035	342	1203	1272	112	1163	995	473	1094	64	370	341	152	226	101	71	86	164
FBgn0032620	CG12288	671.033	424.452	481.458	1104.37	767.121	1977.99	1177.12	1168.8	1128.69	1393.75	1340.82	642.876	978.289	769.431	87.5673	83.5126	114.474	58.7531	102.512	86.6879	942	211	497	1397	2863	5022	695	4448	4046	2920	2643	142	1278	995	51	61	55	16	36	41
FBgn0036160	CG12289	0	2.01162	0.968728	226.091	247.044	385.594	736.76	554.97	425.98	679.691	109.072	4.5273	100.278	72.69	132.209	167.025	16.6508	0	19.9328	33.8294	0	1	1	286	922	979	435	2112	1527	1424	215	1	131	94	77	122	8	0	7	16
FBgn0039419	CG12290	592.674	643.719	663.579	614.24	887.963	1015.78	398.02	443.293	463.362	339.368	205.968	470.839	348.296	354.17	501.365	464.111	7842.52	2761.4	2716.56	3076.36	832	320	685	777	3314	2579	235	1687	1661	711	406	104	455	458	292	339	3768	752	954	1455
FBgn0032295	CG12299	1733.14	1645.51	1614.87	2271.97	1430.55	766.462	1490.46	1130.7	1286.31	1444.82	1938.94	909.987	689.702	968.169	386.326	498.338	722.228	238.685	720.429	433.439	2433	818	1667	2874	5339	1946	880	4303	4611	3027	3822	201	901	1252	225	364	347	65	253	205
FBgn0036514	CG12301	1247.32	689.986	756.576	899.62	598.853	914.555	858.707	801.185	770.781	1202.82	2184.48	593.076	729.507	831.295	300.476	291.61	203.972	271.733	227.804	315.036	1751	343	781	1138	2235	2322	507	3049	2763	2520	4306	131	953	1075	175	213	98	74	80	149
FBgn0036515	CG12304	3021.07	2675.46	2454.76	2650.64	1334.09	2395.09	3612.67	1820.47	2081.36	7146.31	9668.83	5111.32	3877.18	3591.19	4527.74	5034.03	3756.83	4303.67	3055.42	3110.19	4241	1330	2534	3353	4979	6081	2133	6928	7461	14972	19059	1129	5065	4644	2637	3677	1805	1172	1073	1471
FBgn0032370	CG12307	1.4247	0	0	635.584	719.427	1487.63	1898.64	1680.94	1350.47	1819.99	411.936	22.6365	360.543	317.825	262.702	717.387	2.08135	11.0162	62.646	152.232	2	0	0	804	2685	3777	1121	6397	4841	3813	812	5	471	411	153	524	1	3	22	72
FBgn0033542	CG12309	28.494	12.0697	6.78109	1494.1	1912.04	3075.69	4676.31	3959.15	2900.96	3774.1	614.353	49.8003	613.919	422.221	223.211	653.041	31.2202	25.7045	28.4755	120.517	40	6	7	1890	7136	7809	2761	15067	10399	7907	1211	11	802	546	130	477	15	7	10	57
FBgn0035134	CG1231	18.5211	8.04649	9.68728	7.90527	29.2058	22.0565	8.46851	22.3354	26.2227	7.63698	13.1901	0	7.65485	14.6927	30.9061	19.1668	49.9524	14.6883	17.0853	31.7151	26	4	10	10	109	56	5	85	94	16	26	0	10	19	18	14	24	4	6	15
FBgn0036467	CG12310	39.8915	28.1627	27.1244	3.16211	2.41149	9.45277	0	2.36493	3.34758	3.34118	0	9.05459	3.82742	1.5466	5.15102	13.6906	530.744	282.75	2018.91	1892.33	56	14	28	4	9	24	0	9	12	7	0	2	5	2	3	10	255	77	709	895
FBgn0036483	CG12316	1008.69	1126.51	1050.1	1180.26	800.882	821.997	1371.9	978.292	929.234	1048.18	644.792	823.968	816.007	787.99	691.953	653.041	532.825	671.989	680.563	412.296	1416	560	1084	1493	2989	2087	810	3723	3331	2196	1271	182	1066	1019	403	477	256	183	239	195
FBgn0038590	CG12320	697.39	694.01	686.828	499.613	320.46	351.722	462.381	286.419	267.249	301.661	660.518	488.948	325.331	339.478	147.662	227.264	137.369	139.539	170.853	186.062	979	345	709	632	1196	893	273	1090	958	632	1302	108	425	439	86	166	66	38	60	88
FBgn0038577	CG12321	1557.19	1186.86	1293.25	996.064	1001.84	1718.43	1231.32	1067.9	957.967	853.91	825.901	1095.61	1028.05	997.554	475.61	884.413	680.601	594.876	1483.57	1492.72	2186	590	1335	1260	3739	4363	727	4064	3434	1789	1628	242	1343	1290	277	646	327	162	521	706
FBgn0033557	CG12325	1106.28	708.091	714.921	1097.25	653.245	634.123	755.391	601.48	551.794	1350.31	690.45	484.421	465.415	417.581	228.362	130.061	247.68	198.292	210.718	196.633	1553	352	738	1388	2438	1610	446	2289	1978	2829	1361	107	608	540	133	95	119	54	74	93
FBgn0035137	CG1233	901.121	1021.9	957.103	830.053	617.877	303.276	1116.15	737.595	750.417	1008.56	606.236	878.296	812.179	919.451	1306.64	1091.14	1277.95	1696.5	1110.54	1071.97	1265	508	988	1050	2306	770	659	2807	2690	2113	1195	194	1061	1189	761	797	614	462	390	507
FBgn0038617	CG12333	385.381	348.011	418.49	515.424	476.939	344.238	934.923	681.888	686.255	902.596	890.837	688.149	660.613	805.003	911.73	932.33	874.166	1090.61	1252.92	962.024	541	173	432	652	1780	874	552	2595	2460	1891	1756	152	863	1041	531	681	420	297	440	455
FBgn0033543	CG12338	287.789	253.464	266.4	432.418	419.867	680.205	484.399	426.738	434.07	384.236	707.191	801.332	670.565	611.679	819.011	770.781	797.156	851.921	1198.82	1454.66	404	126	275	547	1567	1727	286	1624	1556	805	1394	177	876	791	477	563	383	232	421	688
FBgn0037489	CG1234	1304.31	867.009	875.73	1336.78	857.686	957.093	1229.63	988.015	915.007	1663.91	806.624	1041.28	822.131	741.593	384.609	288.872	335.097	392.912	353.096	266.407	1831	431	904	1691	3201	2430	726	3760	3280	3486	1590	230	1074	959	224	211	161	107	124	126
FBgn0033550	CG12341	217.266	191.104	195.683	378.662	368.958	337.543	391.245	309.28	349.265	413.352	316.054	493.475	546.556	470.938	381.175	291.61	555.72	561.827	481.235	416.525	305	95	202	479	1377	857	231	1177	1252	866	623	109	714	609	222	213	267	153	169	197
FBgn0033556	CG12343	720.897	504.917	496.957	731.238	744.078	1103.61	911.212	987.752	995.628	1009.04	1186.6	565.912	770.843	664.263	532.272	657.149	437.083	866.609	728.972	718.875	1012	251	513	925	2777	2802	538	3759	3569	2114	2339	125	1007	859	310	480	210	236	256	340
FBgn0033558	CG12344	76.9337	20.1162	29.0618	20.5537	67.2537	87.4381	81.2977	67.0063	54.9562	62.5278	17.7559	27.1638	9.18582	10.8262	20.6041	13.6906	262.25	128.523	130.987	76.1162	108	10	30	26	251	222	48	255	197	131	35	6	12	14	12	10	126	35	46	36
FBgn0038558	CG12347	1.4247	6.03487	1.93746	72.7285	104.23	210.324	160.902	259.354	178.259	238.656	45.1506	0	38.2742	23.9722	30.9061	58.8696	4.1627	0	19.9328	14.8004	2	3	2	92	389	534	95	987	639	500	89	0	50	31	18	43	2	0	7	7
FBgn0040805	CG12355	7.83584	0	4.84364	30.8306	147.905	157.546	98.2347	142.158	125.255	78.7564	18.2632	13.5819	32.9158	28.612	48.0761	28.7503	122.8	14.6883	119.597	209.319	11	0	5	39	552	400	58	541	449	165	36	3	43	37	28	21	59	4	42	99
FBgn0037370	CG1236	1948.27	2033.75	2091.48	3657.77	5493.64	8000.19	3097.78	3835.13	3665.33	2991.79	4338.01	4309.99	3940.72	3541.7	2774.68	3354.2	1679.65	2577.79	1939.18	1731.64	2735	1011	2159	4627	20503	20312	1829	14595	13139	6268	8551	952	5148	4580	1616	2450	807	702	681	819
FBgn0038111	CG12360	1863.5	1834.6	1898.71	2345.49	2732.48	2011.86	4569.61	4190.13	3535.89	4729.2	1676.15	1607.19	2129.58	1971.91	2922.34	3118.72	2299.89	2948.67	3081.04	2778.24	2616	912	1960	2967	10198	5108	2698	15946	12675	9908	3304	355	2782	2550	1702	2278	1105	803	1082	1314
FBgn0036082	CG12362	0.712349	4.02324	6.78109	285.38	553.57	532.506	982.347	1017.44	658.358	1040.54	71.5308	13.5819	139.318	73.4633	151.096	209.466	6.24405	3.67207	17.0853	63.4301	1	2	7	361	2066	1352	580	3872	2360	2180	141	3	182	95	88	153	3	1	6	30
FBgn0033774	CG12374	292.063	50.2906	57.1549	7.90527	68.3255	93.3461	37.2614	155.034	103.217	38.1849	33.4825	4.5273	61.2388	62.6371	10.302	8.21436	380.887	337.831	32268.4	10635.1	410	25	59	10	255	237	22	590	370	80	66	1	80	81	6	6	183	92	11332	5030
FBgn0031987	CG12375	379.682	309.79	263.494	452.972	387.178	446.643	934.923	553.393	600.334	800.928	1240.37	2408.52	2515.38	2499.3	2130.8	2792.88	1644.27	2295.05	1939.18	1564.61	533	154	272	573	1445	1134	552	2106	2152	1678	2445	532	3286	3232	1241	2040	790	625	681	740
FBgn0033323	CG12376	22.0828	2.01162	10.656	483.803	771.944	472.244	1614.1	1609.47	1107.49	1616.18	134.437	18.1092	212.805	143.833	202.607	245.062	0	22.0324	19.9328	48.6298	31	1	11	612	2881	1199	953	6125	3970	3386	265	4	278	186	118	179	0	6	7	23
FBgn0033624	CG12384	5108.97	4886.23	4600.49	1490.14	1822.01	2651.89	1520.94	1714.57	1781.75	1176.1	2408.71	1693.21	992.068	1034.67	1164.13	1297.87	1956.47	2298.72	5527.09	3530.94	7172	2429	4749	1885	6800	6733	898	6525	6387	2464	4748	374	1296	1338	678	948	940	626	1941	1670
FBgn0037368	CG1239	200.882	239.383	200.527	226.091	118.431	173.695	220.181	138.48	153.431	161.809	316.562	190.146	193.668	187.911	60.0952	68.453	41.627	29.3766	54.1034	57.0871	282	119	207	286	442	441	130	527	550	339	624	42	253	243	35	50	20	8	19	27
FBgn0033581	CG12391	4375.96	4085.6	3869.1	2865.66	1838.36	2011.08	2100.19	1536.15	1801.56	1640.04	3229.03	1643.41	1244.68	1480.87	970.108	1129.47	749.285	826.216	1270.01	811.906	6143	2031	3994	3625	6861	5106	1240	5846	6458	3436	6365	363	1626	1915	565	825	360	225	446	384
FBgn0031768	CG12393	1173.24	1040.01	1111.13	739.143	547.944	744.011	679.174	629.071	644.968	720.74	1052.67	1122.77	682.812	863.774	673.066	936.437	699.333	815.2	1398.15	1224.2	1647	517	1147	935	2045	1889	401	2394	2312	1510	2075	248	892	1117	392	684	336	222	491	579
FBgn0030722	CG12395	0.712349	2.01162	1.93746	24.5063	121.11	138.641	101.622	114.568	88.1531	69.2101	19.7851	0	19.9026	8.50628	15.453	8.21436	0	0	0	4.22868	1	1	2	31	452	352	60	436	316	145	39	0	26	11	9	6	0	0	0	2
FBgn0030596	CG12398	171.676	78.4533	61.9986	7.11474	43.4068	48.4454	5.08111	51.7657	32.639	51.0723	10.1462	22.6365	35.2123	33.2518	12.019	4.10718	16.6508	0	0	16.9147	241	39	64	9	162	123	3	197	117	107	20	5	46	43	7	3	8	0	0	8
FBgn0031505	CG12400	3048.85	3118.01	3311.11	1720.98	1105.8	3277.35	3758.32	2341.02	2811.97	7686.62	20723.6	47862.6	38836.1	39601.4	109226	119370	135408	195846	243821	264144	4280	1550	3418	2177	4127	8321	2219	8909	10080	16104	40850	10572	50734	51211	63614	87191	65058	53334	85625	124930
FBgn0038202	CG12402	23.5075	10.0581	22.2807	128.065	614.394	284.765	296.398	417.804	401.431	203.335	77.6185	67.9095	75.783	97.4355	180.286	168.394	164.427	135.867	79.7313	88.8022	33	5	23	162	2293	723	175	1590	1439	426	153	15	99	126	105	123	79	37	28	42
FBgn0032465	CG12404	1423.27	1388.02	1349.44	1214.25	994.873	1102.43	1400.69	1197.44	1027.43	1249.6	1166.81	1376.3	1103.83	978.995	956.372	807.745	842.946	1017.16	1008.03	816.135	1998	690	1393	1536	3713	2799	827	4557	3683	2618	2300	304	1442	1266	557	590	405	277	354	386
FBgn0039588	CG12413	411.025	372.15	340.023	278.266	155.139	221.352	704.58	387.585	416.216	1100.2	1679.7	4178.7	4297.43	4038.93	2352.3	2823	1413.24	2434.58	896.977	841.507	577	185	351	352	579	562	416	1475	1492	2305	3311	923	5614	5223	1370	2062	679	663	315	398
FBgn0037797	CG12420	2.13705	0	3.87491	0	18.756	27.9644	10.1622	15.7662	22.5962	5.72774	5.0731	13.5819	19.1371	32.4785	6.86802	4.10718	8.32539	0	0	2.11434	3	0	4	0	70	71	6	60	81	12	10	3	25	42	4	3	4	0	0	1
FBgn0039552	CG12426	8.54819	0	0.968728	64.8232	100.479	148.487	203.244	225.982	159.568	226.246	74.0673	9.05459	42.8671	34.0251	32.6231	49.2861	0	0	5.69509	19.029	12	0	1	82	375	377	120	860	572	474	146	2	56	44	19	36	0	0	2	9
FBgn0039543	CG12428	566.317	543.138	526.988	885.39	591.35	431.676	824.833	534.737	597.544	414.306	646.314	642.876	469.242	422.221	339.967	440.837	645.218	473.697	1045.05	1071.97	795	270	544	1120	2207	1096	487	2035	2142	868	1274	142	613	546	198	322	310	129	367	507
FBgn0032065	CG12438	1.4247	2.01162	2.90618	54.5464	208.996	186.298	196.469	274.069	170.169	237.224	13.1901	0	39.8052	6.18638	22.3211	8.21436	0	0	0	12.686	2	1	3	69	780	473	116	1043	610	497	26	0	52	8	13	6	0	0	0	6
FBgn0032094	CG12439	1.4247	0	0.968728	15.02	31.0814	101.617	81.2977	68.5829	38.7762	57.7547	3.04386	0	6.88936	4.63979	5.15102	1.36906	0	0	0	2.11434	2	0	1	19	116	258	48	261	139	121	6	0	9	6	3	1	0	0	0	1
FBgn0031201	CG12446	4.27409	4.02324	5.81237	151.781	216.766	192.206	481.011	439.877	323.879	519.792	140.525	31.6911	48.991	41.7581	60.0952	147.858	10.4067	0	11.3902	27.4864	6	2	6	192	809	488	284	1674	1161	1089	277	7	64	54	35	108	5	0	4	13
FBgn0028857	CG12448	2.13705	0	0.968728	157.315	500.786	543.928	458.993	697.654	449.413	522.656	55.8041	4.5273	85.7343	44.078	37.7741	43.8099	6.24404	0	0	25.3721	3	0	1	199	1869	1381	271	2655	1611	1095	110	1	112	57	22	32	3	0	0	12
FBgn0035360	CG1246	307.022	319.848	264.463	26.8779	121.646	133.914	38.9551	155.823	172.959	169.446	117.696	54.3276	62.0043	102.849	139.077	53.3933	539.069	392.912	1588.93	3031.96	431	159	273	34	454	340	23	593	620	355	232	12	81	133	81	39	259	107	558	1434
FBgn0033861	CG12464	0	0	0	127.275	232.575	381.655	335.353	391.001	328.342	336.982	16.7412	0	73.4865	33.2518	36.0571	19.1668	0	7.34414	0	8.45735	0	0	0	161	868	969	198	1488	1177	706	33	0	96	43	21	14	0	2	0	4
FBgn0040371	CG12470	7.12349	6.03487	5.81237	396.054	1085.71	1223.35	1397.3	1619.45	1430.53	1735.98	351.566	9.05459	301.601	218.843	303.91	659.887	24.9762	14.6883	51.2558	122.632	10	3	6	501	4052	3106	825	6163	5128	3637	693	2	394	283	177	482	12	4	18	58
FBgn0036809	CG12477	2.13705	4.02324	1.93746	147.038	141.742	225.685	326.884	264.084	214.245	212.881	44.136	13.5819	25.261	37.1183	42.9251	39.7027	0	0	8.54264	12.686	3	2	2	186	529	573	193	1005	768	446	87	3	33	48	25	29	0	0	3	6
FBgn0040871	CG12479	7.12349	0	2.90618	67.9853	108.517	309.578	296.398	239.121	197.508	290.683	169.949	0	45.9291	47.9445	32.6231	105.418	0	3.67207	0	8.45735	10	0	3	86	405	786	175	910	708	609	335	0	60	62	19	77	0	1	0	4
FBgn0030542	CG12481	31.3433	44.2557	42.624	51.3843	82.7944	165.423	25.4055	36.525	39.3341	18.6151	40.5848	0	5.35839	6.18638	1.71701	0	0	0	0	0	44	22	44	65	309	420	15	139	141	39	80	0	7	8	1	0	0	0	0	0
FBgn0086604	CG12484	22.0828	26.1511	33.9055	38.7358	387.714	312.729	143.965	347.119	370.187	100.713	165.891	239.947	197.495	269.108	3798.02	2119.3	5867.32	4149.44	4111.86	3213.79	31	13	35	49	1447	794	85	1321	1327	211	327	53	258	348	2212	1548	2819	1130	1444	1520
FBgn0035571	CG12493	2.8494	2.01162	1.93746	177.078	453.36	636.88	591.102	809.857	421.238	493.54	31.9606	0	42.1017	25.5188	72.1142	60.2386	170.671	11.0162	22.7804	141.661	4	1	2	224	1692	1617	349	3082	1510	1034	63	0	55	33	42	44	82	3	8	67
FBgn0040385	CG12496	4.27409	4.02324	2.90618	8.6958	12.3254	33.8724	0	6.56925	11.1586	0.477311	3.04386	9.05459	0.765485	3.09319	0	0	0	0	0	4.22868	6	2	3	11	46	86	0	25	40	1	6	2	1	4	0	0	0	0	0	2
FBgn0040356	CG12498	0.712349	0	0	158.105	218.642	319.819	558.922	463.263	384.414	395.214	80.1551	0	80.3759	56.4507	53.2272	98.5723	2.08135	3.67207	14.2377	10.5717	1	0	0	200	816	812	330	1763	1378	828	158	0	105	73	31	72	1	1	5	5
FBgn0038968	CG12499	1401.19	1285.43	1266.13	1311.48	927.083	1104.4	965.41	822.47	753.486	1745.05	1437.72	1077.5	894.852	880.013	436.119	349.11	316.365	319.47	435.675	422.868	1967	639	1307	1659	3460	2804	570	3130	2701	3656	2834	238	1169	1138	254	255	152	87	153	200
FBgn0035171	CG12502	48.4397	28.1627	21.312	7.90527	80.6509	42.9313	16.937	67.7946	62.4883	16.2286	39.5702	9.05459	18.3716	37.8916	360.571	187.561	526.581	212.98	76.8837	29.6007	68	14	22	10	301	109	10	258	224	34	78	2	24	49	210	137	253	58	27	14
FBgn0031276	CG12506	0	2.01162	1.93746	0	0.803829	1.96933	1.6937	1.31385	2.23172	0.954623	0.50731	0	0	0	18.8871	2.73812	2.08135	3.67207	1284.24	25.3721	0	1	2	0	3	5	1	5	8	2	1	0	0	0	11	2	1	1	451	12
FBgn0030729	CG12507	10.6852	10.0581	2.90618	30.8306	36.4403	38.5988	96.541	107.998	110.749	68.7328	136.467	181.092	88.0307	105.942	8.58503	65.7149	6.24405	33.0486	0	16.9147	15	5	3	39	136	98	57	411	397	144	269	40	115	137	5	48	3	9	0	8
FBgn0031729	CG12511	2.8494	2.01162	0.968728	47.4316	98.6031	278.069	150.739	273.806	184.954	226.723	74.5746	0	77.314	44.078	53.2272	110.894	0	0	17.0853	16.9147	4	1	1	60	368	706	89	1042	663	475	147	0	101	57	31	81	0	0	6	8
FBgn0031703	CG12512	3.56174	2.01162	3.87491	11.8579	15.5407	27.5706	38.9551	20.7588	25.1069	12.4101	29.424	67.9095	31.3849	38.6649	187.154	286.133	1327.9	635.268	1776.87	1752.79	5	1	4	15	58	70	23	79	90	26	58	15	41	50	109	209	638	173	624	829
FBgn0039577	CG12516	0.712349	2.01162	0.968728	79.0527	165.053	232.38	282.848	288.521	190.812	301.183	13.1901	0	52.8184	20.1057	44.6421	13.6906	0	0	0	0	1	1	1	100	616	590	167	1098	684	631	26	0	69	26	26	10	0	0	0	0
[truncated: 11,790 more rows]

## Sheet: Timecourse Mfuzz data
FBgn	CGnumber	Symbol	IFM72vs30hAPF			Mfuzz Clusters		DESeq2 normalized mRNA-Seq counts								standard normalized mRNA-Seq counts (Mfuzz input)
[truncated: 12,420 more rows]

[truncated: 2 more sheets: Mfuzz core profiles, SalmIR Mfuzz data]
