# Supplementary material for: A transcriptomics resource reveals a transcriptional transition during ordered sarcomere morphogenesis in flight muscle
Source: eLife. 2018 May 30;7:e34058. doi: 10.7554/eLife.34058 (PMC6005683; doi:10.7554/eLife.34058)
Supplement: Supplementary file 4. — This table contains multiple tabs containing the output data from DESeq2 differential expression analysis between sequential IFM development time points, from 30 to 72 hr APF as well as between WT and salmIR IFM. [file elife-34058-supp4.xlsx]

## Sheet: DESeq2 pairwise WT timecourse
FBgn	Symbol	WTIFM - 16h APF versus 0h APF			WTIFM - 24h APF versus 16h APF			WTIFM - 30h APF versus 24h APF			WTIFM - 48h APF versus 30h APF			WTIFM - 72h APF versus 48h APF			WTIFM - 90h APF versus 72h APF			WTIFM - 1d adult versus 90h APF			WTIFM - 72h APF versus 30h APF
		log2FC	pvalue	padj	log2FC	pvalue	padj	log2FC	pvalue	padj	log2FC	pvalue	padj	log2FC	pvalue	padj	log2FC	pvalue	padj	log2FC	pvalue	padj	log2FC	pvalue	padj
FBgn0031313	CG5080	8.1299	1.12352e-147	1.49676e-143	0.0212202	0.943825	0.976594	-0.268783	0.424708	0.640503	-2.03873	1.45584e-09	3.44488e-08	0.00826276	0.980462	0.989947	0.363383	0.325609	0.61338	0.184645	0.61747	0.801178	-2.03047	3.79579e-08	3.72094e-07
FBgn0000114	aret	9.1599	8.07918e-138	5.38154e-134	1.41721	2.45364e-05	0.000810153	1.07544	0.00418653	0.032936	-0.316688	0.39907	0.539353	-0.118381	0.752601	0.855335	-0.420079	0.307249	0.593627	-1.43587	0.000484793	0.00724131	-0.435069	0.290251	0.390381
FBgn0033154	CG1850	9.32125	4.53324e-126	2.01306e-122	-3.12051	7.86837e-16	2.53139e-13	-1.54798	0.000351505	0.00447945	-2.62089	1.57271e-09	3.70826e-08	-2.97271	2.0687e-11	6.18386e-10	-1.442	0.00595017	0.0341624	-2.738	0.000119678	0.00230661	-5.5936	5.36272e-31	7.44188e-29
FBgn0027608	CG2082	8.26376	2.49949e-115	8.32455e-112	-0.31656	0.286241	0.599282	0.525089	0.113578	0.332537	-0.920843	0.00558597	0.0191943	-0.945812	0.00457492	0.0197692	-0.283518	0.44018	0.714428	-0.0889793	0.809274	0.919577	-1.86665	3.05308e-07	2.58242e-06
FBgn0002629	E(spl)m4-BFM	-6.42496	3.52826e-113	9.40069e-110	-2.76212	1.16334e-16	4.42316e-14	-2.21329	0.000127747	0.00195025	-2.76626	0.0688784	0.141234	2.672	0.109803	0.245147	0.188497	0.890018	0.959766	-4.86415	0.152837	0.370821	-0.0942624	0.925282	0.946962
FBgn0001142	Gs1	7.64593	6.00607e-105	1.33355e-101	-0.702985	0.0293713	0.186602	0.017045	0.962322	0.977196	0.186242	0.605928	0.724091	0.408197	0.25837	0.43838	-0.293352	0.458605	0.727985	-0.346542	0.381757	0.613759	0.59444	0.132679	0.21608
FBgn0039008	CG6972	6.66886	1.33714e-91	2.54476e-88	1.5373	5.6853e-08	4.45834e-06	0.546314	0.0842608	0.279697	0.455247	0.150284	0.259416	-1.41154	8.36809e-06	8.21897e-05	-0.477297	0.169933	0.410486	-0.602553	0.0839521	0.267619	-0.956288	0.00583701	0.0183111
FBgn0260011	NimC4	10.4516	3.90965e-88	6.51055e-85	-1.40703	4.78171e-05	0.00141835	-0.37876	0.327829	0.56906	-1.08231	0.00537017	0.0185773	-0.0425912	0.913205	0.954072	1.07537	0.0118639	0.0590693	-0.28897	0.498808	0.712038	-1.1249	0.00824753	0.0245418
FBgn0025702	srpk79D	4.25323	1.3195e-85	1.95315e-82	1.42156	2.09997e-12	4.11693e-10	0.793966	0.000438717	0.00533646	-2.93025	6.42852e-38	1.71282e-35	1.81383	1.8875e-15	9.44692e-14	1.08523	1.23259e-05	0.000210576	0.0922452	0.709996	0.86085	-1.11641	6.62553e-06	4.35878e-05
FBgn0029507	Tsp42Ed	6.35974	1.83492e-85	2.4293e-82	-2.2019	5.978e-13	1.29321e-10	-0.947883	0.0056926	0.0413333	0.0109493	0.974708	0.984113	-0.297819	0.393135	0.577285	1.63561	1.6987e-05	0.000271439	1.54578	4.08998e-05	0.000929656	-0.286869	0.448926	0.5484
FBgn0031907	CG5171	9.17439	2.00588e-85	2.4293e-82	-0.968495	0.00828407	0.0812668	-0.785686	0.0555413	0.216374	0.322854	0.432148	0.57273	-2.92979	2.47904e-12	8.32485e-11	1.25484	0.0065188	0.0368121	0.589263	0.197679	0.427487	-2.60693	1.10213e-08	1.16714e-07
FBgn0039297	CG11852	8.54897	2.32147e-85	2.57722e-82	-2.56835	4.77328e-10	5.8146e-08	-1.94265	2.60714e-05	0.000533268	-1.28803	0.00582974	0.0198436	-2.83904	2.64993e-08	4.52497e-07	5.45739	2.09136e-23	9.17808e-21	4.13373	3.42843e-16	7.68153e-14	-4.12707	4.29468e-14	9.61575e-13
FBgn0038465	Irc	7.07118	2.5426e-85	2.60558e-82	-1.5518	2.04905e-08	1.79787e-06	-0.823039	0.00813398	0.0540917	-0.189948	0.548129	0.676064	0.292688	0.361232	0.54647	1.31	0.000162464	0.00176045	1.4065	4.08339e-05	0.000929656	0.10274	0.765811	0.82595
FBgn0037835	CG14687	6.84967	4.30229e-85	4.09394e-82	-0.48097	0.0384162	0.221919	-0.920113	0.000421005	0.00515752	-0.610622	0.022503	0.0580865	1.14339	2.28601e-05	0.000200552	1.04515	0.000315977	0.0030904	0.84311	0.00340004	0.0332763	0.532769	0.0646704	0.125333
FBgn0265356	tn	7.56178	5.80786e-85	5.15815e-82	0.697374	0.0544724	0.270144	0.631213	0.119465	0.340779	1.12195	0.00564717	0.0193421	0.43551	0.282689	0.465671	1.19184	0.00727529	0.0402335	-0.533551	0.229547	0.463415	1.55746	0.000452686	0.00197304
FBgn0037819	CG14688	7.28046	9.41524e-83	7.83936e-80	0.0538288	0.845498	0.93368	-1.08727	0.000439452	0.00534001	1.07532	0.000524713	0.00295195	-0.271553	0.382351	0.566608	0.33739	0.322716	0.610552	1.54489	5.62819e-06	0.000172236	0.803772	0.0179877	0.0464583
FBgn0040398	CG14629	8.35789	5.10939e-82	4.00396e-79	-0.614644	0.116656	0.396018	0.220686	0.614368	0.756934	-0.5711	0.192586	0.313914	0.19785	0.651946	0.786441	-0.902878	0.0606796	0.200644	0.807823	0.0934744	0.286404	-0.373249	0.436845	0.536621
FBgn0037513	pyd3	8.56566	8.88453e-82	6.57554e-79	0.147562	0.559077	0.788066	-0.127027	0.652811	0.782047	1.28059	5.79456e-06	6.35875e-05	-1.02713	0.000286515	0.00183199	-0.278747	0.37137	0.657265	-1.11051	0.000425949	0.00653347	0.253463	0.413352	0.514259
FBgn0033366	Ance-4	9.22742	1.7264e-79	1.21048e-76	-0.430532	0.272287	0.587008	0.38019	0.385874	0.613219	-1.56526	0.000365421	0.00220178	0.406771	0.355098	0.54032	-0.546753	0.257312	0.533526	-2.57632	1.62128e-07	7.73467e-06	-1.15849	0.0159807	0.0422118
FBgn0037447	Neurochondrin	9.12982	5.1033e-79	3.39931e-76	1.6595	9.47375e-05	0.00253448	1.25446	0.0082994	0.0547079	-1.13396	0.0170359	0.0464115	-3.7179	5.73077e-15	2.70256e-13	-0.189682	0.716759	0.884919	0.359905	0.491478	0.70622	-4.85186	1.31236e-20	6.64763e-19
FBgn0032773	fon	7.86542	1.41598e-75	8.98269e-73	-0.706639	0.0895647	0.350258	0.413419	0.374336	0.603062	-1.06197	0.0225294	0.0581236	-0.922866	0.0476045	0.133727	0.555479	0.276592	0.556102	-1.2745	0.0126549	0.083657	-1.98484	9.98011e-05	0.000512154
FBgn0003886	alphaTub85E	9.26263	4.56615e-75	2.76501e-72	1.25783	0.00957134	0.0907771	0.374826	0.489825	0.67692	-4.20092	1.02764e-14	4.70453e-13	-2.26209	3.27871e-05	0.0002765	-1.28503	0.0329903	0.129069	-0.300047	0.621792	0.80424	-6.46301	2.14544e-27	2.25051e-25
FBgn0015575	alpha-Est7	9.18297	8.14933e-75	4.72024e-72	-0.890377	0.00345832	0.0435659	-0.145183	0.670005	0.791845	-0.517333	0.130775	0.232881	1.42223	3.33291e-05	0.000279626	0.808783	0.0304984	0.121795	0.689202	0.0649597	0.230173	0.904894	0.0153796	0.0410348
FBgn0029975	CG1444	4.52892	8.85613e-75	4.91589e-72	0.69427	0.000869868	0.0150958	1.14061	9.16565e-07	3.1938e-05	0.028611	0.902062	0.941276	-0.133251	0.567793	0.722279	0.748421	0.00339405	0.0219737	0.0169816	0.946991	0.989394	-0.10464	0.681183	0.756619
FBgn0028956	mthl3	-3.9874	1.07744e-74	5.74144e-72	1.18119	1.0607e-07	7.69282e-06	1.1131	3.49519e-06	9.82409e-05	-3.06527	2.11665e-29	3.24115e-27	0.516634	0.0940691	0.220259	-0.00871564	0.980504	0.99577	1.64803	1.36342e-06	5.0913e-05	-2.54864	9.34274e-18	3.2927e-16
FBgn0023549	Mct1	6.03314	7.65541e-71	3.92252e-68	-0.493436	0.0884779	0.348222	0.469848	0.14674	0.382717	-0.303117	0.350592	0.491848	0.129882	0.690307	0.813032	-0.191327	0.593405	0.820493	0.14011	0.69665	0.853596	-0.173235	0.625982	0.709007
FBgn0037788	CG3940	5.82728	4.36079e-69	2.15165e-66	-1.13841	0.000286752	0.00612926	0.0328931	0.925351	0.955602	0.317387	0.366579	0.508335	-0.243443	0.489564	0.660932	0.975355	0.011465	0.0575265	1.21459	0.00161041	0.0187469	0.0739438	0.847745	0.889202
FBgn0027578	CG14526	7.87136	7.24528e-69	3.4472e-66	-0.381968	0.214171	0.523748	-0.574987	0.0947806	0.300349	-0.0270756	0.937622	0.963737	0.0268079	0.938571	0.968295	0.216017	0.571699	0.809075	0.171785	0.653378	0.824906	-0.000267722	0.999436	0.999886
FBgn0025456	CREG	4.26123	1.51374e-68	6.95381e-66	-1.02836	1.81032e-05	0.000638036	-0.660964	0.0137925	0.0799634	-0.170541	0.526497	0.655763	-2.00103	2.78178e-13	1.03528e-11	-1.20643	0.000140261	0.00154716	1.72777	5.20136e-08	2.74208e-06	-2.17157	3.35407e-13	6.73392e-12
FBgn0036617	Cpr72Ea	10.7466	7.42634e-68	3.29779e-65	-2.14424	0.000437105	0.00848971	-1.78635	0.00878689	0.0571076	-4.66692	9.09345e-12	2.88436e-10	-3.28825	3.91764e-06	4.19476e-05	1.91206	0.0148758	0.0708505	-4.69929	2.87473e-06	9.51695e-05	-7.95517	7.38433e-25	5.65997e-23
FBgn0039685	Obp99b	12.1638	1.77527e-65	7.62907e-63	-0.900907	0.183872	0.489713	0.620261	0.413155	0.632528	-0.957415	0.206534	0.330902	-1.14773	0.129996	0.275762	-2.04571	0.0138047	0.0665745	-0.310124	0.709093	0.860635	-2.10515	0.0112348	0.0317032
FBgn0035091	CG3829	3.59666	2.33149e-65	9.7063e-63	-1.09208	1.08332e-07	7.81174e-06	-0.297337	0.196433	0.447386	-0.861052	0.000217102	0.00143607	-0.19792	0.402718	0.586871	0.662353	0.0107024	0.0545238	-0.166948	0.520911	0.728962	-1.05897	3.39222e-05	0.00019322
FBgn0263376	CR43428	9.213	2.93584e-65	1.18519e-62	-4.07021	2.01947e-20	1.68922e-17	-1.01426	0.0403251	0.175067	-1.39889	0.00670455	0.0222516	-3.11276	2.01753e-05	0.000179042	-0.208956	0.84277	0.940665	-5.81672	0.0828212	0.265596	-4.51166	1.72787e-09	2.06817e-08
FBgn0001114	Glt	5.80962	3.54726e-64	1.3899e-61	-0.321931	0.341298	0.645754	-0.0660296	0.861418	0.917169	-0.895781	0.0179553	0.0484016	1.30021	0.000594424	0.00347425	-0.149137	0.719091	0.885389	-0.79533	0.0552768	0.211193	0.404425	0.329108	0.430347
FBgn0036752	Adgf-A	7.41519	1.12209e-63	4.27101e-61	0.211048	0.557517	0.787123	-1.86416	3.72303e-06	0.000102961	-2.19034	1.18725e-07	1.99703e-06	0.0541118	0.898834	0.946722	0.193742	0.680937	0.867318	2.22911	1.479e-06	5.39447e-05	-2.13623	2.41864e-06	1.74074e-05
FBgn0002735	E(spl)mgamma-HLH	-5.79322	3.16245e-63	1.17028e-60	-2.03586	2.00656e-08	1.77298e-06	-1.19872	0.00622607	0.0441625	-0.0423655	0.931301	0.959536	-3.26971	0.00331597	0.0149832	2.5297	0.0403918	0.149067	-1.86964	0.130944	0.343571	-3.31208	0.00293795	0.0101529
FBgn0051374	sals	6.27499	7.25833e-63	2.61339e-60	-0.471564	0.196459	0.503055	-0.00442704	0.991346	0.995152	2.11067	2.32314e-07	3.6976e-06	1.25465	0.00210796	0.0102289	-0.161981	0.717075	0.884919	-0.602969	0.17741	0.40289	3.36532	5.14949e-14	1.13956e-12
FBgn0033724	CG8501	7.33194	1.50411e-62	5.2731e-60	-1.438	0.00021201	0.00483654	-0.369502	0.39501	0.619715	-0.448012	0.304606	0.443299	-0.332954	0.448606	0.627544	0.0349918	0.942367	0.983052	-1.27505	0.0097363	0.0702077	-0.780965	0.102695	0.177307
FBgn0000591	E(spl)m8-HLH	-6.10433	2.38346e-62	7.99059e-60	-2.8886	1.13665e-13	2.79638e-11	-2.6634	1.92675e-06	5.94327e-05	-1.11719	0.1884	0.308564	1.09441	0.274245	0.456169	-5.24912	0.113758	0.313844	0	1	1	-0.0227755	0.978872	0.985381
FBgn0000557	Ef1alpha100E	6.38513	2.39922e-62	7.99059e-60	0.912704	0.0168812	0.132962	1.74915	4.21085e-05	0.000793922	-0.238774	0.576104	0.699683	-0.295709	0.488694	0.660271	-0.707494	0.130484	0.343792	-1.07128	0.0220418	0.119727	-0.534483	0.253272	0.350987
FBgn0000639	Fbp1	11.8104	1.80649e-61	5.86977e-59	-0.20852	0.761443	0.894317	0.00811649	0.991567	0.99529	-0.901592	0.240385	0.371165	-0.776846	0.311765	0.496656	-2.06564	0.014112	0.0678768	-0.886333	0.292568	0.53161	-1.67844	0.0460276	0.0973146
FBgn0002732	E(spl)malpha-BFM	-5.23528	1.94901e-61	6.18207e-59	-1.29741	4.66508e-05	0.00139364	-2.02027	2.57167e-08	1.5947e-06	-1.52965	0.000142901	0.00101478	-1.7148	0.00238113	0.011348	-0.581809	0.498538	0.760336	1.63319	0.0512618	0.202449	-3.24445	8.54939e-09	9.22974e-08
FBgn0010263	Rbp9	4.82685	4.38144e-61	1.35743e-58	1.7105	3.65063e-10	4.58044e-08	1.40083	4.3e-06	0.000114583	0.659398	0.0304723	0.0740383	1.2656	3.27651e-05	0.000276492	-0.0803017	0.809876	0.923854	-0.994008	0.00290794	0.0296634	1.925	8.03067e-09	8.69087e-08
FBgn0034501	CG13868	3.11491	1.53027e-60	4.63325e-58	-0.177283	0.326947	0.633252	-0.108753	0.590814	0.739979	-1.30269	2.73288e-10	7.25247e-09	5.60198	2.57726e-163	3.36667e-159	-0.358388	0.1038	0.294164	-1.46648	3.13377e-11	3.27662e-09	4.29929	1.7871e-84	4.76156e-81
FBgn0261673	nemy	3.7016	1.57779e-60	4.67097e-58	-0.0179017	0.934865	0.972385	1.43651	4.3424e-09	3.7582e-07	-0.421567	0.085051	0.166732	-1.77743	5.28725e-13	1.89226e-11	0.0450678	0.868215	0.950773	0.601535	0.0268039	0.136662	-2.199	3.07383e-16	8.92148e-15
FBgn0036589	CG13067	9.34936	1.61789e-60	4.68555e-58	-2.77764	1.20391e-07	8.49233e-06	-1.35256	0.0212874	0.110393	0.994321	0.0908539	0.175278	6.07781	4.27042e-25	5.75098e-23	2.15479	0.000794617	0.00676663	-2.98391	3.39638e-06	0.000110974	7.07213	3.86066e-28	4.28598e-26
FBgn0035144	Kah	6.58532	2.38224e-59	6.75239e-57	0.657092	0.0829551	0.337312	0.559969	0.18623	0.433588	-3.41304	1.04799e-15	5.32875e-14	-1.2596	0.0034641	0.0155771	0.688322	0.14697	0.372449	0.321023	0.497883	0.711775	-4.67264	2.19083e-23	1.44486e-21
FBgn0011206	bol	5.21756	2.73517e-59	7.59124e-57	0.700217	0.0259849	0.175381	-0.207796	0.554515	0.717765	-0.190648	0.58783	0.709144	0.350238	0.319588	0.504799	-0.648509	0.0927183	0.272045	-0.239646	0.534809	0.740564	0.159591	0.678695	0.754437
FBgn0035173	CG13907	4.2381	3.85236e-59	1.04737e-56	-1.84807	9.16796e-13	1.88575e-10	-0.0645224	0.823608	0.892131	-1.01501	0.000483892	0.00276864	2.1802	6.77982e-14	2.76765e-12	1.0199	0.0013021	0.0101139	-0.32117	0.311258	0.551136	1.16519	0.000238301	0.00111508
FBgn0037448	CG15186	5.89261	8.48941e-59	2.26192e-56	-1.35006	2.51435e-08	2.10317e-06	1.00917	0.000192213	0.00273971	2.18889	3.03772e-16	1.59955e-14	-0.520147	0.0521263	0.142583	-0.381577	0.197683	0.452605	-0.415281	0.165637	0.387301	1.66875	1.31385e-08	1.37711e-07
FBgn0039682	Obp99c	9.13215	5.13648e-58	1.34173e-55	-0.377458	0.478411	0.740585	1.04296	0.0797832	0.269604	-0.66184	0.266291	0.401577	-1.86299	0.00176596	0.00878808	-0.856892	0.189956	0.443003	2.60175	6.86577e-05	0.00145515	-2.52483	0.000108989	0.000553971
FBgn0035578	CG13707	8.29434	1.43044e-57	3.66467e-55	-1.30287	0.0014567	0.0224537	-0.00350418	0.993894	0.996514	-0.774055	0.092397	0.177365	-1.11883	0.0163863	0.0572492	-0.670268	0.201152	0.457051	0.32747	0.537052	0.742359	-1.89288	0.000188957	0.000904521
FBgn0028939	NimC2	8.67598	2.57689e-57	6.47724e-55	-0.0532525	0.887339	0.953124	-0.103533	0.805409	0.879386	-1.89216	7.83069e-06	8.29916e-05	-1.58366	0.000269741	0.00174264	0.406443	0.402222	0.684367	1.03074	0.0321105	0.152264	-3.47582	1.54903e-13	3.20936e-12
FBgn0031913	CG5958	8.16019	7.10918e-57	1.75386e-54	-0.471799	0.276503	0.591624	0.51894	0.284324	0.535175	-1.0766	0.0265699	0.0662111	0.167076	0.731167	0.841222	-1.21905	0.0228069	0.0982094	2.00667	0.000178235	0.00319931	-0.909521	0.0870874	0.156781
FBgn0000640	Fbp2	10.9461	9.73844e-57	2.35883e-54	-0.931806	0.152117	0.449814	0.635233	0.382542	0.610262	-1.1468	0.114954	0.210504	-0.469349	0.51891	0.684629	-2.04018	0.0105612	0.0540057	-0.401669	0.615103	0.799523	-1.61615	0.0425782	0.0916805
FBgn0031264	CG11835	6.60045	9.44069e-56	2.24587e-53	1.80009	1.62803e-05	0.000592085	0.778309	0.0955032	0.301154	0.0146364	0.974991	0.984206	-2.5147	7.21046e-08	1.14017e-06	-0.601772	0.239446	0.509667	-2.46694	1.44345e-06	5.34246e-05	-2.50007	1.01834e-06	7.83999e-06
FBgn0011828	Pxn	5.77642	5.44009e-55	1.27145e-52	1.0336	0.00294927	0.0384661	1.24256	0.00138323	0.0135507	-0.0983181	0.80024	0.873194	-0.706571	0.0691487	0.175977	-0.133701	0.753728	0.900512	-1.19582	0.00509235	0.0445844	-0.804889	0.058669	0.116412
FBgn0265048	cv-d	4.05114	5.99664e-55	1.37737e-52	-0.272035	0.267651	0.58195	-0.77975	0.00455607	0.0349551	-1.20135	1.82444e-05	0.000173733	0.578242	0.0419462	0.121549	0.854282	0.00563946	0.0328425	-0.686585	0.0270566	0.137496	-0.623106	0.0409694	0.089022
FBgn0032136	Apoltp	4.86429	1.07477e-54	2.4268e-52	-0.173153	0.551243	0.784126	-0.0486259	0.88103	0.929448	-0.591732	0.0699272	0.142857	0.327405	0.318082	0.503227	0.0567272	0.874711	0.953381	0.289082	0.422276	0.65046	-0.264327	0.459118	0.558573
FBgn0030993	Mec2	6.01842	1.30159e-54	2.88997e-52	-1.22797	0.000353296	0.00726689	0.326868	0.395225	0.619829	-1.13571	0.00341813	0.0129623	-0.503669	0.20187	0.373062	0.324708	0.456588	0.726662	1.5968	0.000220904	0.00379162	-1.63937	0.000122693	0.000615635
FBgn0032726	CG10621	7.29721	4.02628e-54	8.79313e-52	-0.924019	0.041726	0.232579	0.493954	0.330259	0.570618	-1.62492	0.00137882	0.00632748	-1.63317	0.00137419	0.00712678	-0.567186	0.314683	0.601442	1.37503	0.0147565	0.0928539	-3.25808	5.23079e-09	5.8657e-08
FBgn0002592	E(spl)m2-BFM	-5.27037	2.71214e-53	5.82759e-51	-1.13306	0.00101122	0.0169623	-1.11753	0.00395244	0.0315095	0.159148	0.68617	0.78871	-0.912833	0.0252115	0.0808786	-1.77038	0.000725978	0.00626902	-0.263701	0.656152	0.826717	-0.753685	0.0856733	0.1548
FBgn0010424	TpnC73F	7.95682	1.10034e-52	2.32679e-50	2.60274	6.31313e-08	4.90441e-06	1.00838	0.0608122	0.228259	-4.44445	1.49763e-16	8.17679e-15	1.05395	0.0503363	0.138871	-0.475679	0.420092	0.699353	0.0288329	0.96104	0.995454	-3.39049	8.79021e-09	9.43619e-08
FBgn0029990	CG2233	6.81479	2.32748e-51	4.84479e-49	-0.817951	0.0663485	0.302278	-0.826431	0.0971054	0.30453	-0.215246	0.665831	0.772262	-1.314	0.00848336	0.0333488	-1.57176	0.00432883	0.0266886	1.0462	0.0580367	0.216851	-1.52924	0.00513201	0.0164348
FBgn0264753	Rgk1	5.76509	2.459e-51	5.03982e-49	-0.307173	0.399865	0.688791	1.10815	0.00658466	0.046153	-1.89159	3.68322e-06	4.25198e-05	-0.184974	0.651868	0.78642	-0.53464	0.235999	0.504516	0.118867	0.792844	0.909646	-2.07656	3.52755e-06	2.45656e-05
FBgn0026721	fat-spondin	5.7796	5.93659e-51	1.19829e-48	-0.630798	0.0889584	0.349032	0.477159	0.249797	0.504119	-1.47003	0.000404656	0.00239592	0.286148	0.492176	0.663087	0.631488	0.166189	0.404702	0.910194	0.0457493	0.188449	-1.18388	0.00926521	0.0269913
FBgn0029147	NtR	5.23519	6.04863e-51	1.20268e-48	-0.977441	0.000259612	0.00565512	-0.592849	0.0494721	0.20059	-0.377319	0.227259	0.355972	1.66481	1.11843e-07	1.7028e-06	1.26768	0.000133395	0.00148798	-0.0811686	0.805867	0.917569	1.28749	0.000104739	0.000535021
FBgn0039073	CG4408	6.87016	6.8042e-51	1.33302e-48	-0.565191	0.153989	0.452618	-0.4268	0.335903	0.573877	-0.530307	0.23399	0.363924	-1.36217	0.0026107	0.0122763	-2.90492	4.92015e-07	1.54626e-05	1.13065	0.0609622	0.22292	-1.89248	0.000120459	0.000606941
FBgn0036323	CG14118	6.32916	7.47242e-51	1.44272e-48	-0.681586	0.0966902	0.365083	0.0148382	0.974199	0.985007	-0.83578	0.0687939	0.141083	-2.71282	4.9691e-09	9.81189e-08	-1.56259	0.0031672	0.0207455	0.542902	0.313557	0.553669	-3.5486	2.50418e-12	4.48396e-11
FBgn0033304	Cyp6a13	4.96603	3.15356e-50	6.00168e-48	-1.01186	0.000248984	0.00546155	0.152084	0.623091	0.76262	0.914006	0.00320874	0.0123225	-1.32916	2.78817e-05	0.000239303	1.24835	0.000347544	0.00336005	1.04982	0.00222979	0.0240147	-0.415156	0.228085	0.323324
FBgn0032775	CG17544	-3.89698	1.25153e-49	2.34829e-47	0.30377	0.251013	0.564622	-0.547445	0.0645677	0.238204	-1.29159	2.69904e-05	0.000246719	-0.514505	0.117975	0.257711	1.04063	0.00402955	0.0251985	2.85634	8.0357e-17	2.01648e-14	-1.80609	1.62394e-07	1.43749e-06
FBgn0034761	CG4250	6.16298	3.8783e-49	7.17593e-47	0.0763397	0.830112	0.925815	0.142063	0.720923	0.825833	-1.84587	4.32041e-06	4.91096e-05	0.407711	0.314375	0.499293	0.903409	0.0409366	0.150427	2.03198	3.68471e-06	0.000119463	-1.43816	0.0010446	0.00410264
FBgn0002930	nec	4.24176	6.60512e-49	1.20539e-46	-0.492597	0.0696949	0.310249	0.46317	0.127039	0.353361	-1.62639	1.19669e-07	2.01038e-06	0.862671	0.00532725	0.0224483	1.3707	4.44436e-05	0.000601457	0.828962	0.0130556	0.0855396	-0.76372	0.0223296	0.0552005
FBgn0022355	Tsf1	5.98526	7.02914e-49	1.26544e-46	-0.194258	0.629357	0.82669	0.588401	0.191015	0.439597	0.198068	0.659841	0.767989	-4.0799	1.6087e-19	1.28137e-17	1.55294	0.00170732	0.01254	3.72618	4.4711e-14	7.47984e-12	-3.88183	4.0188e-15	1.01784e-13
FBgn0085276	CG34247	8.83933	8.70689e-49	1.54658e-46	-1.32444	0.026199	0.175782	-2.3113	0.000520859	0.00609527	-6.02875	9.11674e-19	6.16514e-17	-0.983021	0.171009	0.333809	-1.04857	0.233612	0.501507	-1.59241	0.151241	0.369178	-7.01177	4.38137e-20	2.08459e-18
FBgn0050359	Mal-A5	4.88192	1.87535e-48	3.28729e-46	-0.537226	0.100026	0.370213	-0.304633	0.404287	0.626265	-0.316894	0.386458	0.527013	1.38175	0.000159995	0.00111112	1.01941	0.010876	0.0552247	0.512949	0.199873	0.429712	1.06486	0.00779623	0.0233661
FBgn0265262	Vha68-1	4.17261	4.29065e-48	7.42338e-46	0.952225	0.000345316	0.00712612	0.581236	0.0504094	0.203021	0.601094	0.0430885	0.0973749	1.58031	1.04058e-07	1.58984e-06	0.404939	0.212994	0.473639	-0.115033	0.723543	0.866866	2.18141	1.96354e-11	3.04875e-10
FBgn0010385	Def	8.55414	7.87509e-48	1.34503e-45	-3.25496	1.71285e-08	1.53508e-06	1.0963	0.0893889	0.288917	-2.4412	0.000158856	0.001108	-3.5243	9.74463e-08	1.49934e-06	0.0629478	0.932535	0.979233	0.541445	0.466952	0.687774	-5.9655	1.21448e-16	3.6771e-15
FBgn0012042	AttA	7.44377	1.04441e-47	1.76122e-45	-2.9477	2.8171e-10	3.64394e-08	-0.152	0.771484	0.859432	-1.31779	0.0130637	0.0374913	-3.16002	3.08817e-07	4.20568e-06	0.357621	0.635185	0.843787	3.81717	3.19421e-08	1.73497e-06	-4.47781	7.50717e-12	1.25013e-10
FBgn0002564	Lsp1gamma	8.39135	1.44115e-47	2.39987e-45	-1.00576	0.0766089	0.325955	-0.442102	0.486335	0.674045	-0.564584	0.37412	0.515892	-0.118575	0.85197	0.917905	1.29428	0.0629386	0.205798	0.51601	0.458369	0.679966	-0.68316	0.326225	0.427361
FBgn0035638	Tektin-C	5.63495	3.96918e-47	6.52808e-45	0.764322	0.0355228	0.210436	-0.0322905	0.936663	0.962506	-0.693645	0.0883378	0.171575	-0.532124	0.192421	0.361669	-1.56988	0.00053106	0.00486264	0.221973	0.627214	0.807937	-1.22577	0.00601089	0.0187402
FBgn0039612	CG14523	7.60509	1.13665e-46	1.84664e-44	-0.672878	0.0613325	0.289736	0.264185	0.511215	0.69098	-0.662764	0.10157	0.190955	-0.101601	0.803626	0.888888	0.0535955	0.905266	0.965952	0.178426	0.69296	0.851657	-0.764365	0.0848069	0.153547
FBgn0015801	Reg-5	-3.80714	1.27969e-46	2.05398e-44	-0.141775	0.595751	0.808096	0.12781	0.668689	0.790885	1.43758	1.46722e-06	1.92392e-05	1.87403	2.96614e-10	7.31069e-09	-0.297852	0.359514	0.645448	-2.23392	1.09472e-11	1.22638e-09	3.31161	2.56358e-24	1.85609e-22
FBgn0264490	Eip93F	6.68185	3.35474e-46	5.32046e-44	-1.33977	0.00402482	0.0481592	-1.04364	0.0450952	0.189154	-1.53192	0.00329896	0.0126072	0.83562	0.10916	0.243961	0.633801	0.267116	0.544152	0.636483	0.26501	0.502674	-0.696296	0.222532	0.316999
FBgn0259789	vfl	-3.79935	4.00362e-46	6.27485e-44	-1.20042	7.23312e-06	0.000292599	-0.773086	0.0100309	0.0630137	-1.10153	0.000352741	0.00214185	-0.163788	0.607778	0.75134	0.00629388	0.985986	0.99828	-1.12674	0.00338165	0.0331222	-1.26532	0.000191671	0.000914884
FBgn0015576	alpha-Est8	6.15835	2.55026e-45	3.95053e-43	-0.80659	0.00251321	0.0341639	-0.611486	0.0423792	0.18156	-0.767832	0.0154884	0.0430137	1.33268	3.62775e-05	0.000301458	1.34187	7.20941e-05	0.000894014	0.816979	0.013776	0.0891601	0.56485	0.0922573	0.163612
FBgn0030362	regucalcin	5.3621	1.19165e-44	1.82473e-42	-0.947273	0.0127367	0.110212	0.2424	0.568588	0.726577	-1.39055	0.00108173	0.0052314	0.12962	0.760798	0.860921	0.833104	0.0740059	0.232045	0.839438	0.0717346	0.244314	-1.26093	0.00681391	0.0208918
FBgn0034512	CG18067	7.61026	2.27885e-44	3.44987e-42	-0.567053	0.243085	0.555943	-0.726327	0.1813	0.427153	0.252208	0.642986	0.753971	-1.35799	0.0129922	0.0471828	1.95496	0.00108974	0.00877503	1.13895	0.0561195	0.212536	-1.10578	0.0642636	0.124744
FBgn0010225	Gel	1.82748	4.24e-44	6.34665e-42	0.350886	0.00687391	0.0710437	-0.424253	0.0034685	0.0282697	0.103475	0.477296	0.612989	-0.0184111	0.899722	0.946836	-0.117094	0.465944	0.733853	0.0442124	0.783717	0.904045	0.0850634	0.593682	0.679762
FBgn0002563	Lsp1beta	7.79555	7.30579e-44	1.08142e-41	-0.265303	0.627757	0.825625	-0.19518	0.749681	0.845156	-0.955923	0.118266	0.215502	0.0403712	0.947421	0.972858	-1.37328	0.0408601	0.150281	-0.394124	0.557963	0.757905	-0.915551	0.171993	0.260938
FBgn0000477	DNaseII	6.6374	7.66466e-44	1.12207e-41	-0.765103	0.066533	0.302639	0.127713	0.784186	0.866676	-0.254957	0.585587	0.707334	0.444838	0.342523	0.527087	0.939543	0.066727	0.215151	2.89911	1.40845e-08	8.37525e-07	0.189881	0.710479	0.780876
FBgn0265422	CR44334	-5.1658	2.40873e-43	3.48795e-41	-1.30613	0.00185151	0.0269813	-1.89076	0.0022753	0.0201857	0.13431	0.863758	0.915797	1.03219	0.212481	0.386634	-1.21566	0.323479	0.611444	-1.11451	0.542489	0.74549	1.1665	0.144982	0.230483
FBgn0003996	w	3.44082	4.78449e-43	6.85365e-41	0.268335	0.277726	0.592261	0.27038	0.32786	0.56906	0.717573	0.00942446	0.0290106	0.868115	0.00168437	0.00847571	0.0202294	0.946725	0.984543	0.291265	0.336056	0.573517	1.58569	1.61219e-07	1.42898e-06
FBgn0046763	CG17278	-3.88656	5.71073e-43	8.09344e-41	-1.06084	0.000201216	0.00461545	-0.498166	0.120609	0.34309	1.51396	2.529e-06	3.06563e-05	-1.44081	1.14824e-05	0.000108534	0.908077	0.0124885	0.0614816	1.98229	2.66594e-08	1.49998e-06	0.0731553	0.837907	0.881914
FBgn0031558	CG16704	8.7015	1.51543e-42	2.12511e-40	-0.643175	0.250279	0.563334	-1.25055	0.0456681	0.190724	0.742254	0.235944	0.36609	-2.3438	0.000198488	0.00133377	0.0705532	0.919144	0.972987	-2.12974	0.00291432	0.0296802	-1.60154	0.0200852	0.0507925
FBgn0033234	CG8791	4.84993	1.94327e-42	2.6967e-40	-0.710521	0.0262981	0.175782	-0.0382294	0.914934	0.948932	-1.2255	0.000767278	0.00400536	-1.22788	0.00139671	0.0072144	-0.51552	0.259184	0.536171	1.09724	0.0166228	0.100634	-2.45338	2.24001e-09	2.64552e-08
FBgn0004919	gol	5.18022	2.21847e-42	3.04686e-40	0.440755	0.209648	0.519545	-1.4806	0.000166783	0.00244088	-1.26606	0.00150286	0.00673884	-0.0926715	0.81921	0.899654	0.647738	0.145075	0.369008	0.964084	0.0289096	0.143428	-1.35873	0.00188713	0.00690481
FBgn0003651	svp	3.21515	4.12559e-42	5.60828e-40	-0.658602	0.00484426	0.0551228	-0.254476	0.330461	0.570775	0.36472	0.163748	0.276659	0.247337	0.345608	0.530425	-0.0509499	0.859378	0.946585	-1.29412	7.79668e-06	0.000224462	0.612057	0.0327733	0.0751532
FBgn0085484	Pdxk	2.4616	1.54002e-41	2.05495e-39	-1.07844	2.03448e-09	2.23918e-07	-0.0421376	0.834261	0.899297	0.14474	0.474458	0.610699	-0.72566	0.000396846	0.00244413	1.22932	4.26842e-08	1.92126e-06	0.454859	0.0412941	0.176892	-0.58092	0.00908563	0.0265844
FBgn0001089	Gal	5.53953	1.54252e-41	2.05495e-39	-0.375211	0.326922	0.633252	0.232331	0.587161	0.737939	-1.15743	0.00707766	0.0232181	-0.747531	0.0849205	0.205045	0.215752	0.65209	0.852526	0.614238	0.198922	0.428648	-1.90496	5.50217e-05	0.000299795
FBgn0002562	Lsp1alpha	7.93677	3.01577e-41	3.97783e-39	-0.0101061	0.983876	0.993918	-0.588362	0.292711	0.541824	-0.493064	0.378858	0.519909	-0.316283	0.573513	0.725879	-1.3508	0.0298994	0.120106	-0.294928	0.639223	0.815983	-0.809348	0.187457	0.278282
FBgn0050197	CG30197	6.80757	3.62098e-41	4.72929e-39	-2.21701	8.60388e-06	0.000342708	-1.68999	0.00243909	0.0213089	1.61552	0.00378734	0.0140857	-0.709001	0.204185	0.375626	2.62489	1.74825e-05	0.000276125	-0.203665	0.73868	0.875906	0.906519	0.138192	0.222396
FBgn0035710	SP1173	-3.88499	4.20022e-41	5.43255e-39	1.71865	2.96794e-09	3.02754e-07	-0.0322093	0.920565	0.9528	0.253664	0.43308	0.573337	2.70105	6.5731e-17	3.95688e-15	0.623538	0.0774926	0.239434	-0.674919	0.0560961	0.212512	2.95471	6.23958e-17	1.94214e-15
FBgn0010052	Jhe	7.52337	5.36462e-41	6.87187e-39	-0.927481	0.077312	0.327244	-0.330434	0.573578	0.729557	-0.585983	0.319002	0.458441	-1.72104	0.00364674	0.0162529	-1.24676	0.0601351	0.199649	-1.44181	0.0387049	0.169386	-2.30702	0.00036099	0.00160786
FBgn0001991	Ca-alpha1D	4.08768	1.02755e-40	1.30372e-38	1.14581	3.50922e-05	0.00110907	0.88705	0.00408267	0.0323655	1.53661	6.41377e-07	9.21729e-06	2.04998	3.01908e-11	8.72529e-10	-0.2102	0.53373	0.784787	-1.53804	5.36639e-06	0.000165435	3.58658	2.52972e-26	2.35493e-24
FBgn0035904	GstO3	-3.48542	1.47086e-40	1.84857e-38	-0.268801	0.305674	0.613751	0.283309	0.334039	0.572531	2.18338	8.77839e-14	3.58729e-12	-0.95296	0.00114608	0.0060834	-0.193038	0.549412	0.795139	0.671177	0.0374896	0.165978	1.23042	0.000126683	0.000633508
FBgn0030040	CG15347	5.35444	1.71316e-40	2.13297e-38	-0.0999674	0.724452	0.875996	-0.363781	0.252209	0.506016	-1.03112	0.00175595	0.00761729	1.28999	0.000113532	0.000818919	1.44709	4.40991e-05	0.000598707	2.31083	3.12403e-11	3.27662e-09	0.25887	0.462252	0.56177
FBgn0038818	Nep4	6.01077	2.86687e-40	3.53634e-38	1.21546	0.00131735	0.0207649	-0.605163	0.152387	0.391132	-1.16924	0.0059925	0.0202928	1.83513	1.64369e-05	0.000149315	0.105601	0.820243	0.92893	-0.652553	0.161338	0.381174	0.665888	0.150948	0.23767
FBgn0036230	CG11570	12.8491	3.3213e-40	4.05929e-38	-3.41833	2.11901e-05	0.000720519	-5.78436	1.82424e-10	2.58184e-08	-1.68174	0.08151	0.161277	-1.72225	0.148807	0.303067	-4.95321	0.150732	0.378539	7.16104	0.0351246	0.160666	-3.40399	0.00530388	0.016908
FBgn0051781	CR31781	4.84158	6.90549e-40	8.36318e-38	1.76276	6.01029e-07	3.36657e-05	-0.0294644	0.940498	0.964481	1.07422	0.00650411	0.0216724	1.84786	2.84693e-06	3.14365e-05	0.637044	0.140586	0.361785	0.368126	0.394457	0.626395	2.92207	1.39152e-11	2.19642e-10
FBgn0027585	CG8740	-4.63086	8.43585e-40	1.01245e-37	-0.045243	0.897691	0.957338	-0.320946	0.414866	0.63424	1.64398	2.97271e-05	0.000268128	2.79572	1.06589e-12	3.67382e-11	0.332859	0.437788	0.712427	-1.16549	0.0066318	0.0533392	4.4397	5.36707e-25	4.20589e-23
FBgn0259682	Jabba	4.72881	1.2549e-39	1.49265e-37	-0.411864	0.227973	0.54	0.0218037	0.954485	0.972702	-0.822349	0.0321778	0.0773137	-0.851338	0.0283773	0.0890351	0.690266	0.106127	0.299036	0.55185	0.194898	0.424693	-1.67369	7.42478e-05	0.000392356
FBgn0039239	CG13641	7.82088	1.55961e-39	1.83868e-37	-0.24939	0.597054	0.808698	0.323267	0.539895	0.708361	-0.910486	0.0850554	0.166732	-0.138729	0.793749	0.882679	-0.18658	0.749058	0.898255	-1.32194	0.0251917	0.131045	-1.04922	0.0700826	0.133054
FBgn0002862	Mst87F	9.94933	1.64402e-39	1.92119e-37	0.716675	0.275768	0.590757	-0.401372	0.5851	0.736966	-2.37738	0.00123459	0.00578111	1.24244	0.0914591	0.215928	-4.00203	9.06372e-07	2.47191e-05	2.18556	0.00742503	0.0576496	-1.13494	0.1589	0.246404
FBgn0028550	Atf3	-5.07502	1.95779e-39	2.26798e-37	-0.727838	0.0616834	0.29096	-0.0733485	0.866539	0.920268	1.75157	5.88795e-05	0.000485391	1.91482	1.004e-05	9.64354e-05	0.0746126	0.874734	0.953381	0.0463219	0.92209	0.977646	3.66638	1.16802e-14	2.80874e-13
FBgn0040296	Ocho	-4.17944	2.11562e-39	2.42968e-37	-0.453265	0.163344	0.463665	-2.77354	6.53733e-12	1.20991e-09	-0.681405	0.174358	0.291004	-7.3299	0.024518	0.0791986	4.54775	0.201118	0.457051	-3.86934	0.27674	0.515555	-8.0113	0.0138216	0.0375854
FBgn0032900	CG14401	4.48968	2.50699e-39	2.85454e-37	-1.35519	6.50432e-06	0.000267224	0.0948318	0.778527	0.863674	-0.447299	0.19349	0.315003	0.240026	0.494713	0.665159	0.424678	0.270831	0.548318	1.46415	0.00011824	0.00228944	-0.207273	0.580659	0.668701
FBgn0034580	Cht8	7.83842	3.29476e-39	3.71973e-37	-2.53851	1.35953e-05	0.00050768	-2.07448	0.00149412	0.014414	-2.43677	0.000249179	0.00161383	1.22084	0.0687208	0.175263	3.49999	1.21699e-06	3.14168e-05	1.60618	0.0247982	0.129968	-1.21594	0.0917349	0.162924
FBgn0033953	CG12861	10.1894	3.76974e-39	4.2202e-37	1.15348	0.057669	0.28002	-0.533168	0.43257	0.644197	-2.6339	0.000108396	0.000814929	1.30767	0.0547827	0.147815	-4.60282	1.80434e-09	1.16693e-07	2.06971	0.00711864	0.056104	-1.32623	0.0748968	0.139863
FBgn0040607	CG14244	14.2303	4.20778e-39	4.63273e-37	-3.17741	2.39694e-06	0.000113918	-1.01901	0.176217	0.421307	-5.95467	7.95419e-14	3.29086e-12	4.91006	7.86392e-10	1.81775e-08	0.504299	0.543068	0.791322	-2.38053	0.00451974	0.040798	-1.04461	0.206543	0.299735
FBgn0050026	CG30026	10.4886	4.18899e-39	4.63273e-37	-1.69931	0.000331265	0.00692729	-1.02531	0.0531548	0.210693	0.0399613	0.940226	0.965284	-1.98312	0.000286304	0.00183153	-1.0322	0.10777	0.302761	1.56586	0.0149104	0.0933534	-1.94315	0.00106565	0.00417792
FBgn0259715	CG42369	6.3667	1.23814e-38	1.35201e-36	0.18221	0.649344	0.836481	0.680186	0.12869	0.355977	0.789765	0.0777155	0.155291	0.349072	0.435726	0.616266	-0.377344	0.442231	0.715676	-0.566183	0.249947	0.486078	1.13884	0.0201621	0.0509387
FBgn0040260	Ugt36Bc	5.82778	1.99182e-38	2.15732e-36	0.327421	0.303692	0.612222	-0.483075	0.17489	0.419946	1.8658	1.61419e-07	2.65157e-06	2.85422	8.09213e-16	4.31459e-14	0.96242	0.0128547	0.0629064	0.268983	0.486794	0.702486	4.72002	5.61645e-34	1.0392e-31
FBgn0259111	Ndae1	4.54038	4.09183e-38	4.39608e-36	-0.95169	0.00449458	0.0523131	-0.310623	0.407455	0.62834	0.507362	0.177335	0.294755	1.45485	0.000108685	0.000787873	1.18013	0.00400603	0.025141	-1.18166	0.00400024	0.0373724	1.96221	1.7443e-06	1.27961e-05
FBgn0043806	CG32032	6.21178	5.68182e-38	6.05546e-36	-0.045328	0.906649	0.960956	-0.307647	0.476721	0.66771	1.33099	0.0020948	0.00877299	0.0871416	0.840441	0.911548	0.200822	0.672143	0.8625	0.225327	0.635062	0.813655	1.41814	0.00275048	0.00958838
FBgn0043575	PGRP-SC2	4.89041	8.80767e-38	9.31236e-36	-0.836151	0.00962367	0.0911307	0.196369	0.586953	0.737879	-0.869268	0.018272	0.0490714	-1.63302	4.46511e-05	0.000360282	-0.373618	0.445071	0.717721	4.18889	2.19608e-19	6.56053e-17	-2.50228	3.81534e-09	4.34799e-08
FBgn0033633	CG7759	5.46077	9.17684e-38	9.62629e-36	1.63866	4.01785e-05	0.00123862	0.0914579	0.837502	0.900828	0.592163	0.184287	0.303245	0.261151	0.558266	0.715455	-0.253016	0.604716	0.825628	-0.945625	0.0532546	0.207038	0.853314	0.0806872	0.147683
FBgn0003507	srp	4.34877	1.34566e-37	1.40053e-35	-0.444665	0.165787	0.467549	-0.142061	0.692249	0.805931	-0.957135	0.00824946	0.0262039	0.344485	0.345773	0.530425	0.669791	0.0933586	0.273531	0.393287	0.323514	0.56369	-0.61265	0.121631	0.201765
FBgn0259716	CG42370	6.6917	1.51302e-37	1.56251e-35	-0.672686	0.105505	0.379574	-0.39522	0.3956	0.619832	-0.874838	0.063307	0.132374	-0.66089	0.170996	0.333809	-1.35975	0.0175358	0.0803687	1.09393	0.0603849	0.2216	-1.53573	0.00316024	0.01082
FBgn0264494	CG17646	3.01091	1.77436e-37	1.81831e-35	-0.936875	3.57665e-05	0.00112754	0.856626	0.000718437	0.00796571	-0.0499288	0.84415	0.902567	0.433978	0.0888116	0.211531	0.302122	0.279315	0.559659	-0.25977	0.353843	0.587413	0.38405	0.166319	0.254766
FBgn0037228	CG1092	7.50271	3.13987e-37	3.16889e-35	-0.418097	0.261655	0.576997	-1.00446	0.0162359	0.0906348	-0.263528	0.53467	0.663197	0.846336	0.047567	0.133685	0.889182	0.0549858	0.186648	-0.560439	0.227817	0.461617	0.582808	0.205963	0.299132
FBgn0266450	Kr-h1	-7.49363	3.13465e-37	3.16889e-35	0.362368	0.596043	0.80813	-0.58112	0.476324	0.667386	-2.27977	0.157797	0.268878	-2.65021	0.457322	0.634654	11.929	0.000267765	0.00267932	-0.145306	0.796973	0.911792	-4.92998	0.137106	0.220998
FBgn0085360	CG34331	8.25558	4.9238e-37	4.93195e-35	-1.27995	0.000345311	0.00712612	0.0530477	0.894666	0.937114	-1.18057	0.00395313	0.0145467	1.98678	1.35289e-06	1.58932e-05	0.36344	0.411367	0.692692	0.0202793	0.963501	0.995536	0.806211	0.0666292	0.127798
FBgn0265185	CG44250	5.57437	5.67807e-37	5.64502e-35	-2.18787	2.91313e-09	3.01862e-07	-0.0405404	0.922154	0.953461	-1.50112	0.000627025	0.00340948	2.86722	7.1524e-11	1.97269e-09	1.79418	7.32985e-05	0.000903402	1.80328	5.66496e-05	0.0012383	1.3661	0.0026194	0.00919031
FBgn0033868	S-Lap7	9.89855	7.26854e-37	7.17271e-35	1.28113	0.0740886	0.319886	-0.21669	0.787001	0.868828	-2.96723	0.000217055	0.00143607	1.67494	0.0368629	0.109715	-4.999	1.70045e-08	9.00653e-07	2.36386	0.00773412	0.0593517	-1.29229	0.141326	0.226048
FBgn0050021	metro	4.11624	8.88116e-37	8.69962e-35	1.60617	3.57747e-08	2.93251e-06	0.849966	0.00892026	0.057725	0.45548	0.161151	0.273414	-0.047987	0.882745	0.936362	0.0924918	0.795383	0.91855	-0.121564	0.733441	0.872484	0.407493	0.252414	0.350059
FBgn0053340	CG33340	9.82948	9.98241e-37	9.70698e-35	0.824062	0.237846	0.551636	-0.409736	0.599616	0.746519	-2.6628	0.000652628	0.00351002	1.56238	0.0455563	0.129595	-4.5432	1.52859e-07	5.74413e-06	2.00162	0.0210362	0.116928	-1.10042	0.198193	0.290306
FBgn0030666	CG12708	-3.16808	1.01022e-36	9.75232e-35	-0.309267	0.227621	0.53973	1.36937	1.32107e-06	4.29527e-05	-0.242821	0.393536	0.533878	-0.770138	0.00990873	0.0378473	-0.936579	0.0103055	0.0529185	-0.218398	0.582837	0.777715	-1.01296	0.00145292	0.0054554
FBgn0032770	CG13086	6.18297	1.14963e-36	1.10183e-34	-0.78867	0.0472933	0.249743	0.0544131	0.90265	0.94163	-0.859845	0.0560319	0.120338	-0.490682	0.285705	0.468665	1.03901	0.0390403	0.145592	1.16032	0.0195511	0.111504	-1.35053	0.00643619	0.0198801
FBgn0085488	CG34459	6.51096	2.11495e-36	2.01253e-34	1.01019	0.00569547	0.0618711	-0.117036	0.774227	0.860649	-0.324222	0.428634	0.569205	-0.779759	0.0592606	0.156895	-1.39901	0.00285073	0.0191356	-0.707613	0.149823	0.367807	-1.10398	0.0142028	0.0384183
FBgn0015924	crq	2.73252	2.49545e-36	2.35776e-34	-0.894001	2.57389e-05	0.000841005	-0.66656	0.0051547	0.0386844	0.296751	0.216953	0.343592	0.477319	0.0480806	0.134673	-0.0237128	0.928749	0.977262	0.513202	0.0532552	0.207038	0.774069	0.00314824	0.0107928
FBgn0262737	mub	2.63958	3.11755e-36	2.92479e-34	0.340544	0.104052	0.377107	0.976992	3.02399e-05	0.000608339	-1.54519	4.26339e-11	1.24828e-09	-0.66508	0.00457744	0.0197735	-0.587727	0.0224323	0.0971327	-0.651073	0.0116624	0.0794828	-2.21027	7.40667e-18	2.67403e-16
FBgn0030796	CG4829	3.30721	4.2212e-36	3.9325e-34	-0.48115	0.0560601	0.274524	0.0313925	0.911271	0.946929	-0.243034	0.391838	0.532279	2.11354	9.30175e-14	3.75027e-12	-0.317118	0.304751	0.59038	-1.60477	2.94217e-07	1.31841e-05	1.8705	1.26692e-09	1.5456e-08
FBgn0044047	Ilp6	4.4222	7.48896e-36	6.92833e-34	-0.901409	0.00887849	0.0857571	0.0223883	0.953662	0.972554	-0.660995	0.0874665	0.170305	-0.501892	0.197655	0.368588	-0.269683	0.531165	0.782845	-0.757948	0.0830357	0.26571	-1.16289	0.00614759	0.0191038
FBgn0032156	CG13124	3.14915	8.78043e-36	8.06709e-34	0.607557	0.0141748	0.119766	0.529033	0.0559568	0.21703	1.56662	1.49997e-08	2.98247e-07	0.0685733	0.804278	0.889459	0.105808	0.727091	0.887954	-0.0289973	0.923819	0.978474	1.63519	6.84675e-08	6.49661e-07
FBgn0040732	CG16926	11.7958	9.12732e-36	8.32836e-34	-0.676832	0.230084	0.541931	-0.343491	0.585955	0.737271	-0.0229159	0.971028	0.982459	-1.12578	0.0748813	0.187267	-1.34812	0.0530935	0.181832	1.25361	0.0724217	0.24612	-1.14869	0.0967996	0.169497
FBgn0259736	CG42390	5.78227	1.1213e-35	1.01619e-33	2.92235	6.64396e-11	9.26242e-09	1.77919	0.000376503	0.00470335	-1.65963	0.000910447	0.00458043	0.541984	0.278765	0.461418	0.261197	0.633717	0.842696	0.185894	0.734517	0.873057	-1.11764	0.0414382	0.0898355
FBgn0034840	CG3124	10.3641	1.57638e-35	1.41896e-33	1.07676	0.118784	0.399566	-0.307138	0.690639	0.805077	-2.96878	0.000121693	0.000890279	1.60863	0.0374005	0.110961	-4.71148	4.33508e-08	1.94414e-06	1.91292	0.0267095	0.136451	-1.36016	0.107743	0.184112
FBgn0039800	Npc2g	7.71306	1.91016e-35	1.70786e-33	-0.307741	0.519434	0.763977	0.226315	0.671731	0.792947	-0.952881	0.0754783	0.151899	1.63365	0.00232858	0.0111463	-1.26182	0.0320824	0.12624	0.467109	0.428762	0.655738	0.680768	0.244685	0.341616
FBgn0000279	CecC	11.7094	2.5364e-35	2.25266e-33	-3.06044	8.4364e-05	0.00230613	0.456814	0.599696	0.746519	-2.23354	0.0104809	0.0315611	-3.90122	1.9992e-05	0.000177536	1.56853	0.122384	0.32871	2.5474	0.00941135	0.0685983	-6.13475	6.23429e-10	7.90982e-09
FBgn0038530	AttD	7.22822	3.82797e-35	3.37723e-33	-0.570636	0.2494	0.562809	0.620391	0.262625	0.516178	-1.39301	0.0122075	0.035555	-3.15095	6.07792e-08	9.74182e-07	-2.07774	0.00842072	0.045483	2.32868	0.00340552	0.033304	-4.54396	5.54934e-13	1.09361e-11
FBgn0037127	CG14566	4.82385	3.86011e-35	3.38319e-33	-2.10526	4.67955e-08	3.73976e-06	-1.42567	0.000960974	0.0101099	-1.67135	0.000147911	0.00104541	0.628123	0.159493	0.318329	1.11703	0.0209032	0.0922049	-0.39281	0.41649	0.646105	-1.04322	0.0294115	0.068825
FBgn0259795	loopin-1	9.03655	4.85528e-35	4.22758e-33	1.38543	0.0469656	0.248784	-0.221322	0.776516	0.862238	-3.01835	0.000109057	0.000817592	1.64481	0.0350036	0.105176	-4.57691	1.01383e-07	3.98019e-06	2.05887	0.0167456	0.100915	-1.37354	0.10784	0.184195
FBgn0261925	CG42792	12.4204	8.11793e-35	7.02254e-33	-0.922793	0.182796	0.488381	-0.860503	0.266575	0.519193	-0.165174	0.83121	0.893643	-2.05179	0.00827033	0.0326728	-2.39235	0.00592625	0.0341068	-1.93811	0.0367829	0.164533	-2.21696	0.00913005	0.0266851
FBgn0035612	CG10625	-5.2893	9.88149e-35	8.49298e-33	-1.10039	0.0109431	0.099064	-1.11243	0.0222369	0.114174	3.69228	2.8438e-14	1.24213e-12	0.216314	0.653629	0.787962	-0.483233	0.361044	0.646533	-1.60049	0.00271727	0.0281998	3.9086	1.80301e-13	3.70673e-12
FBgn0038353	CG5399	7.73444	1.2653e-34	1.06015e-32	-2.43744	5.9895e-05	0.00173557	-0.969648	0.153614	0.392852	-2.39065	0.000511821	0.00289287	5.22665	2.9561e-14	1.25375e-12	1.71195	0.0213473	0.0934706	0.0759151	0.918685	0.976479	2.836	0.000138495	0.000685121
FBgn0038846	CG5697	5.22	1.26358e-34	1.06015e-32	-0.297247	0.449785	0.72253	-0.0914001	0.835375	0.899947	-1.1885	0.00733253	0.0238953	-0.190362	0.670912	0.800529	-0.08486	0.863911	0.948427	1.05837	0.0322327	0.152572	-1.37886	0.00455084	0.0147905
FBgn0052182	CG32182	6.73816	1.2453e-34	1.06015e-32	-1.44049	2.34125e-08	1.97152e-06	-0.813352	0.0062433	0.0442586	-1.36311	7.88107e-05	0.000623095	-1.10508	0.0245965	0.0793734	-0.893448	0.266173	0.54299	-2.44359	0.129924	0.34247	-2.46819	2.65133e-07	2.25693e-06
FBgn0014031	Spat	5.29253	1.25319e-34	1.06015e-32	-0.831953	0.04775	0.251308	0.549455	0.242245	0.497815	-0.8719	0.0638863	0.133233	-0.468529	0.320761	0.50599	-0.986961	0.0580459	0.194519	0.613217	0.240302	0.476467	-1.34043	0.00935188	0.0271843
FBgn0039637	CG11880	3.51894	2.09792e-34	1.74678e-32	-0.728405	0.0103746	0.0953179	-0.686735	0.0308054	0.144423	0.52372	0.100221	0.188954	-0.159988	0.616332	0.757613	1.16927	0.000819901	0.00691486	0.784363	0.0245389	0.128986	0.363732	0.297321	0.397601
FBgn0037933	Ho	4.47112	2.20502e-34	1.82455e-32	-0.887991	0.0131274	0.11266	-0.0882489	0.825564	0.893204	-0.106079	0.791463	0.866945	-0.385279	0.338486	0.523581	0.0308254	0.94443	0.983579	0.329012	0.457302	0.679107	-0.491358	0.263822	0.362222
FBgn0037553	CG18249	5.2809	2.63173e-34	2.16419e-32	-0.850001	0.00584205	0.0630269	-0.329663	0.342391	0.57875	-0.554752	0.124416	0.224286	0.158244	0.674696	0.802546	0.176852	0.674614	0.863685	1.23097	0.00293866	0.0298312	-0.396509	0.315461	0.41622
FBgn0052064	S-Lap4	9.77088	4.47042e-34	3.65367e-32	1.21573	0.102566	0.374534	-0.452367	0.5869	0.737879	-2.63854	0.0015365	0.00686196	1.36149	0.102207	0.233333	-4.51169	9.11376e-07	2.47366e-05	1.92309	0.0366457	0.164265	-1.27704	0.161515	0.249166
FBgn0033439	CG1773	8.76268	4.61724e-34	3.75067e-32	-0.641792	0.15422	0.452738	-0.690132	0.171136	0.414907	-0.0750442	0.882338	0.928622	-1.87949	0.000307965	0.00194627	-1.65086	0.00959702	0.0499907	0.96069	0.143287	0.35899	-1.95454	0.000543636	0.00230794
FBgn0038299	Spn88Eb	8.005	7.48396e-34	6.0425e-32	-0.792114	0.0865401	0.344386	0.0222414	0.965684	0.978985	-0.963025	0.0645475	0.134297	-1.06867	0.0447173	0.127626	-0.913024	0.13658	0.354895	1.31887	0.032153	0.152408	-2.03169	0.000424107	0.00185671
FBgn0031322	CG5001	-2.83063	8.51876e-34	6.83656e-32	0.521979	0.0261562	0.175782	0.321757	0.218485	0.473082	1.21495	3.34688e-06	3.90773e-05	0.762439	0.00350213	0.0157103	-0.334903	0.242278	0.513384	-0.316637	0.271203	0.509497	1.97739	4.27607e-12	7.35043e-11
FBgn0000044	Act57B	6.28806	8.70956e-34	6.94783e-32	-0.0467508	0.927906	0.97072	-1.13503	0.0494472	0.200556	-0.307797	0.594246	0.713974	2.46815	1.94053e-05	0.000173032	-0.62379	0.32431	0.612221	0.223952	0.723453	0.866866	2.16036	0.000640811	0.00267446
FBgn0034718	wdp	-2.19599	1.05535e-33	8.36867e-32	-0.0628056	0.73048	0.878494	0.114444	0.574261	0.730117	-0.995418	1.67513e-06	2.14578e-05	2.03139	1.89374e-22	2.0277e-20	1.97813	7.10413e-19	1.98399e-16	0.596667	0.00715214	0.056262	1.03597	3.4614e-06	2.41554e-05
FBgn0037610	CG8043	3.49227	1.12121e-33	8.83836e-32	1.10683	5.64055e-05	0.00164267	-0.0589143	0.847788	0.907858	0.300305	0.328567	0.46859	0.0399096	0.896865	0.945504	-0.563278	0.0960503	0.279385	-0.365416	0.282573	0.521414	0.340215	0.312131	0.41289
FBgn0037146	CG7470	6.59491	1.21034e-33	9.48483e-32	-0.703075	0.15297	0.450935	0.504364	0.359133	0.591184	-0.29412	0.593313	0.713355	2.01723	0.0002494	0.00162896	0.659377	0.273541	0.552115	1.05535	0.0796036	0.259493	1.72311	0.00421565	0.0138574
FBgn0260653	serp	-4.74557	1.61015e-33	1.25441e-31	-0.786951	0.0463468	0.246822	0.131385	0.766242	0.856443	7.20861	3.21199e-60	2.67438e-57	-2.28728	1.8988e-07	2.71973e-06	-1.84139	0.000132718	0.00148393	-0.23892	0.620591	0.803401	4.92133	1.89423e-24	1.40977e-22
FBgn0010381	Drs	5.33159	1.97352e-33	1.52856e-31	-0.698379	0.0974595	0.366444	0.94739	0.0442865	0.18682	-1.13014	0.0166595	0.0455538	-0.530211	0.263652	0.444627	3.43969	3.09622e-11	2.71759e-09	2.22196	1.63759e-05	0.000420213	-1.66035	0.0013408	0.00509908
FBgn0034132	S-Lap8	9.60124	2.08882e-33	1.60851e-31	1.31322	0.0689999	0.308642	-0.255861	0.751321	0.846291	-2.92736	0.00029098	0.00182678	1.44072	0.0746339	0.186878	-4.98286	2.84117e-08	1.38541e-06	2.3456	0.00912701	0.0669688	-1.48664	0.0928629	0.164379
FBgn0040089	meso18E	4.23789	4.19704e-33	3.21339e-31	0.700991	0.0432805	0.236722	0.0597002	0.877627	0.927093	-0.764921	0.0487542	0.107374	0.517065	0.183168	0.35006	0.18623	0.661634	0.856618	-0.714967	0.0933161	0.286248	-0.247856	0.559735	0.651932
FBgn0031728	Hsp60C	9.53894	4.78193e-33	3.64028e-31	1.35112	0.0615453	0.290632	-0.237827	0.76849	0.85771	-2.78273	0.000577452	0.00319602	1.35196	0.0945581	0.22085	-4.77101	1.00937e-07	3.97535e-06	2.13377	0.0174757	0.103623	-1.43077	0.106052	0.181947
FBgn0031751	CG9016	9.51638	5.34137e-33	4.04305e-31	0.728151	0.288418	0.600927	-0.807596	0.292291	0.54163	-2.20817	0.00404036	0.0148117	0.984852	0.20012	0.37111	-4.0205	2.96154e-06	6.40693e-05	1.94113	0.0246662	0.129438	-1.22332	0.14561	0.231234
FBgn0040099	lectin-28C	5.24837	5.37861e-33	4.04824e-31	-0.844819	0.0373367	0.217586	-1.31512	0.00387373	0.0309847	0.50979	0.266421	0.401727	-0.691018	0.136923	0.285678	-0.0692933	0.893411	0.961653	0.351261	0.498943	0.712038	-0.181228	0.719628	0.788078
FBgn0085195	CG34166	10.1799	8.10509e-33	6.06607e-31	0.00691482	0.993159	0.996973	0.642842	0.475873	0.667355	-1.37471	0.12738	0.228332	0.023287	0.9794	0.989321	-2.24351	0.0232639	0.0994667	0.675625	0.494579	0.708956	-1.35143	0.171273	0.26029
FBgn0033782	sug	4.89741	1.01347e-32	7.54268e-31	0.221267	0.582444	0.801959	-1.48234	0.000991517	0.0103902	-2.18853	1.48507e-06	1.94534e-05	-0.0725417	0.874717	0.931705	0.396109	0.43311	0.707344	0.609628	0.226693	0.460096	-2.26107	5.67435e-06	3.79868e-05
FBgn0000490	dpp	-2.53021	1.04615e-32	7.74269e-31	-0.200695	0.348137	0.652248	-0.386057	0.107412	0.322016	0.164651	0.498567	0.632081	-0.788186	0.00176133	0.00877172	0.762974	0.00629192	0.0357279	0.195819	0.480502	0.697888	-0.623535	0.0211853	0.0529712
FBgn0086915	Mst77F	9.58679	1.08635e-32	7.99579e-31	0.60803	0.398733	0.687496	-0.465934	0.562991	0.724072	-2.70974	0.000780823	0.004056	1.08239	0.179902	0.345598	-4.0909	5.43601e-06	0.000105359	1.83508	0.042168	0.179532	-1.62735	0.0653057	0.126179
FBgn0038681	Cyp12a4	4.11502	1.20648e-32	8.78472e-31	-2.00051	2.05617e-10	2.71565e-08	-1.43623	7.63983e-05	0.00129083	-0.889516	0.0275056	0.0681222	2.62967	6.63675e-11	1.84852e-09	2.28608	6.40664e-09	3.67873e-07	1.79527	2.80796e-06	9.32049e-05	1.74015	1.46639e-05	8.95291e-05
FBgn0030237	CG15209	5.53727	1.20673e-32	8.78472e-31	0.305325	0.382115	0.675254	-0.0661987	0.865306	0.919417	1.65917	2.11013e-05	0.000197687	-0.185952	0.633785	0.772252	0.393093	0.358451	0.644504	0.696193	0.103556	0.301604	1.47322	0.000564045	0.00238448
FBgn0004359	T48	-2.18538	1.23334e-32	8.92964e-31	0.187931	0.310081	0.6184	-0.579347	0.00529578	0.0393503	0.264552	0.213117	0.339043	1.14762	7.21828e-08	1.14017e-06	0.949496	3.2887e-05	0.000467185	-0.707093	0.00210874	0.0230474	1.41217	6.12317e-10	7.7911e-09
FBgn0031327	CG5397	3.06189	1.34093e-32	9.65614e-31	-0.889589	0.000328191	0.00687448	-0.787706	0.00466008	0.035549	-1.35958	3.02285e-06	3.57324e-05	1.47896	5.62457e-07	7.21746e-06	3.87354	2.83666e-36	2.90474e-33	0.72033	0.0170505	0.101647	0.119381	0.699611	0.771477
FBgn0086680	vvl	-3.16761	1.43581e-32	1.02838e-30	-0.80747	0.00249188	0.0339843	-0.819458	0.00612624	0.0436955	0.832013	0.00550171	0.0189684	0.683492	0.0226097	0.0740971	-0.197131	0.548575	0.794542	1.06749	0.00115633	0.0145668	1.5155	3.74082e-06	2.59019e-05
FBgn0031432	Cyp309a1	7.11305	2.15308e-32	1.53386e-30	-0.77498	0.166986	0.469647	0.0902003	0.885618	0.931129	-0.740105	0.238571	0.369305	-1.14747	0.0689047	0.175561	-0.357639	0.607279	0.826658	0.942111	0.175893	0.400823	-1.88758	0.00617873	0.0191827
FBgn0032857	CG10947	4.42262	2.18478e-32	1.54817e-30	1.25096	6.01517e-05	0.001739	1.50344	1.48402e-05	0.000331835	-0.790271	0.0230131	0.0591855	0.838893	0.0159901	0.0560748	1.26396	0.000893244	0.00745158	-0.289881	0.445941	0.669846	0.0486218	0.898218	0.927386
FBgn0034897	Sesn	2.39812	2.87557e-32	2.0269e-30	-0.0360216	0.85792	0.938581	2.33927	2.32919e-25	3.50252e-22	-1.07462	1.75454e-06	2.23674e-05	-1.29883	8.28765e-09	1.57129e-07	1.03629	2.73571e-05	0.000400196	0.546685	0.026758	0.136588	-2.37345	6.27675e-22	3.61986e-20
FBgn0085325	CG34296	8.95034	4.22346e-32	2.95366e-30	-0.559332	0.351673	0.654373	0.0922479	0.890732	0.934628	-1.24271	0.0648532	0.134701	-4.92307	2.39495e-11	7.06214e-10	2.51801	0.00193838	0.0139613	1.06739	0.161618	0.381251	-6.16577	8.37382e-15	2.03942e-13
FBgn0020414	Idgf3	5.06785	4.23471e-32	2.95366e-30	-0.592481	0.143012	0.437359	-0.638232	0.158659	0.399661	-0.0508801	0.910962	0.946412	1.95522	1.71712e-05	0.000154934	1.19006	0.0163306	0.0760477	0.757837	0.125843	0.335841	1.90434	0.0001228	0.000615944
FBgn0002865	Mst98Ca	9.86256	4.41984e-32	3.06673e-30	1.10621	0.134735	0.424653	-0.408524	0.621265	0.761624	-2.72086	0.00100963	0.00496688	1.47444	0.0748915	0.187267	-4.35831	1.96345e-06	4.67575e-05	1.9994	0.0294211	0.14465	-1.24642	0.168912	0.257848
FBgn0083972	CG34136	6.55995	6.44414e-32	4.44813e-30	-0.663162	0.213037	0.5236	-0.791974	0.183647	0.429794	0.547309	0.358611	0.500044	-1.8114	0.00249189	0.0118026	0.566588	0.389416	0.6733	-1.34792	0.0421599	0.179532	-1.26409	0.0536379	0.109011
FBgn0037396	CG11459	9.91371	6.86583e-32	4.71477e-30	-0.596171	0.280757	0.594287	-0.333384	0.589645	0.739296	-0.500279	0.419335	0.560487	-1.71662	0.00606472	0.0251343	-1.52168	0.0327917	0.12849	0.496025	0.494226	0.708732	-2.2169	0.00116314	0.00450708
FBgn0267726	CG46059	10.1421	8.45729e-32	5.77785e-30	0.570954	0.440633	0.716607	-0.710585	0.390682	0.615816	-2.19877	0.00797372	0.0255	1.34535	0.104656	0.237266	-4.66094	4.74497e-07	1.50803e-05	2.35097	0.011311	0.0778765	-0.853423	0.346827	0.44802
FBgn0027610	Dic1	-2.67357	8.60687e-32	5.85004e-30	0.47412	0.0387144	0.222515	-0.115607	0.651304	0.780942	1.65845	8.7582e-11	2.49309e-09	-0.194333	0.447745	0.627286	0.852296	0.00235765	0.016442	0.322419	0.248789	0.485227	1.46412	1.68731e-07	1.48864e-06
FBgn0033917	CG8503	3.66184	8.8742e-32	6.00112e-30	0.156916	0.606054	0.815372	0.379621	0.264271	0.516938	3.27083	6.22295e-22	5.5639e-20	-0.121147	0.721319	0.834892	0.0313292	0.932902	0.979534	-1.02082	0.00610566	0.0505605	3.14968	2.61468e-17	8.57949e-16
FBgn0036587	CG4950	8.00381	1.02808e-31	6.91724e-30	-1.21987	0.0143899	0.12085	-1.36729	0.0145659	0.083204	-0.315642	0.578657	0.70137	0.450584	0.432496	0.613364	1.22464	0.04929	0.172606	-0.261168	0.674311	0.840011	0.134942	0.827513	0.874515
FBgn0038762	CG4836	8.10945	1.28859e-31	8.62644e-30	1.45576	0.032877	0.200052	-0.451343	0.554073	0.717723	-2.83779	0.000199943	0.00134189	1.66209	0.0294	0.0916592	-4.37253	1.83289e-07	6.70313e-06	1.87417	0.025482	0.131899	-1.1757	0.159474	0.247122
FBgn0045770	S-Lap3	9.40509	1.36814e-31	9.11317e-30	1.27745	0.0923272	0.355637	-0.631577	0.456661	0.658169	-2.62299	0.00200206	0.00845908	1.12552	0.18498	0.351663	-4.67322	6.46613e-07	1.90086e-05	1.92932	0.0403219	0.173904	-1.49747	0.107224	0.183445
FBgn0001145	Gs2	3.58434	1.45441e-31	9.63962e-30	-0.83798	0.00544863	0.0597588	0.148119	0.660464	0.786127	-0.519926	0.124362	0.224218	3.96019	1.06557e-31	2.20944e-29	1.41394	0.000125056	0.00140981	0.655797	0.0751582	0.251402	3.44026	1.10255e-20	5.62765e-19
FBgn0051092	LpR2	-2.83676	2.41486e-31	1.59261e-29	-0.269191	0.271793	0.586823	-0.484292	0.077788	0.265925	1.66425	1.41026e-09	3.36091e-08	1.68073	7.87604e-10	1.81775e-08	0.850148	0.00433516	0.0266886	-0.0752116	0.800728	0.914254	3.34498	5.47491e-29	6.57088e-27
FBgn0031859	CG17377	9.54011	2.80036e-31	1.83775e-29	1.04405	0.137645	0.428607	-0.181017	0.817906	0.888193	-2.94481	0.000183757	0.00125668	1.4578	0.0642222	0.166655	-4.01722	4.3702e-06	8.77468e-05	1.43768	0.101677	0.298978	-1.48701	0.0843802	0.152857
FBgn0046876	Obp83ef	5.72851	2.82372e-31	1.83975e-29	0.261412	0.562398	0.789867	0.611626	0.225204	0.480868	-1.08273	0.0321601	0.077305	-1.03327	0.0421818	0.122123	-0.884508	0.117828	0.320301	-0.267283	0.641136	0.816609	-2.11599	0.00013797	0.000683284
FBgn0033355	CG13748	8.7712	2.85451e-31	1.83975e-29	-2.56581	0.000413715	0.00813618	0.235213	0.772198	0.859877	3.38449	3.09325e-05	0.000277684	-2.59162	0.00142346	0.00733519	-1.75431	0.0491536	0.172325	-1.39403	0.119609	0.326851	0.792874	0.373029	0.474596
FBgn0030157	CG1468	9.39128	2.8366e-31	1.83975e-29	-0.809461	0.0820723	0.335667	-0.760698	0.144445	0.380319	-0.102561	0.84487	0.903229	-0.707233	0.181998	0.348855	0.680332	0.242921	0.514113	0.531494	0.360027	0.592869	-0.809794	0.160022	0.247781
FBgn0085197	CG34168	8.69471	2.85864e-31	1.83975e-29	0.680855	0.325276	0.631526	-0.449586	0.561255	0.722824	-2.30249	0.00295741	0.0115531	1.17453	0.129684	0.275323	-4.47174	2.3488e-07	8.24321e-06	2.2551	0.00935119	0.0682544	-1.12797	0.183497	0.273715
FBgn0263652	CR43643	-4.81855	3.30579e-31	2.11729e-29	0.481644	0.276649	0.591633	-0.192118	0.695315	0.807743	2.46722	2.72711e-07	4.26414e-06	0.34993	0.443595	0.623151	-0.780732	0.140911	0.362214	-3.48663	8.81533e-05	0.00180434	2.81715	4.72278e-08	4.57244e-07
FBgn0038462	CG17556	3.37727	3.45606e-31	2.20295e-29	-0.110536	0.679429	0.853418	0.308907	0.301146	0.549074	0.196261	0.513112	0.644175	-1.14378	0.000187984	0.00127235	0.00903749	0.978996	0.994947	-0.300513	0.389879	0.62221	-0.947515	0.0043398	0.0142016
FBgn0035798	frac	6.52844	3.52761e-31	2.23785e-29	1.15922	0.0270229	0.17801	0.0375657	0.948887	0.969766	-3.02664	2.66712e-07	4.19003e-06	-2.03777	0.000668346	0.00385627	-0.346487	0.607451	0.826801	-1.622	0.0248554	0.130159	-5.06441	7.82682e-15	1.91577e-13
FBgn0000278	CecB	8.63133	3.80455e-31	2.4021e-29	-3.00401	6.55974e-06	0.000267224	-0.390608	0.600571	0.747142	-1.26249	0.0936117	0.179129	-3.56748	3.04884e-05	0.000259628	0.443103	0.665937	0.859653	2.41519	0.011967	0.0806823	-4.82997	1.2021e-07	1.09164e-06
FBgn0034117	CG7997	6.49586	5.61287e-31	3.52711e-29	-2.90417	1.65007e-07	1.11308e-05	-0.517703	0.404151	0.626216	0.0217944	0.972024	0.98272	5.35149	6.87482e-18	4.62916e-16	0.578642	0.394138	0.677734	-4.4404	6.46518e-11	6.43799e-09	5.37329	2.6009e-15	6.76741e-14
FBgn0036549	CG10516	2.89333	5.93804e-31	3.71392e-29	-1.59369	1.45074e-10	1.95724e-08	-0.667133	0.0165673	0.0921569	-0.497488	0.0761831	0.152963	-1.53556	1.02552e-07	1.57051e-06	-0.392905	0.234151	0.502225	1.7762	5.77606e-08	3.00715e-06	-2.03305	7.58939e-11	1.09186e-09
FBgn0030653	CG7860	4.91061	8.50073e-31	5.2919e-29	-0.888742	0.0362734	0.21386	0.670111	0.157922	0.398699	-1.34309	0.00466282	0.0166047	-2.24534	2.3461e-06	2.63744e-05	-2.48678	2.64591e-06	5.85818e-05	0.472548	0.376294	0.609365	-3.58844	5.49553e-12	9.31443e-11
FBgn0004171	Mst98Cb	9.89223	9.83091e-31	6.0915e-29	0.978389	0.141118	0.433759	-0.476117	0.5218	0.697347	-2.5701	0.000559014	0.00311337	1.3989	0.060554	0.159319	-4.51057	8.20375e-08	3.36381e-06	1.90446	0.0244672	0.128717	-1.17119	0.150579	0.237342
FBgn0035665	Jon65Aiii	-4.98039	1.39531e-30	8.60568e-29	-2.09004	0.000302543	0.00644483	1.30085	0.0496093	0.200943	-0.71431	0.337846	0.478501	-0.986601	0.42097	0.603197	8.46851	6.99121e-14	9.33782e-12	6.20717	8.80447e-39	1.57814e-35	-1.70091	0.147324	0.233371
FBgn0030158	CG9686	6.988	2.16829e-30	1.33115e-28	-1.22054	0.0431168	0.236389	0.0317052	0.962521	0.977224	-0.613142	0.363627	0.505503	-1.83782	0.00654991	0.026847	0.348778	0.638059	0.844701	3.7199	5.0785e-07	2.10993e-05	-2.45097	0.000926299	0.00369134
FBgn0015568	alpha-Est1	6.58387	2.80379e-30	1.7134e-28	-0.596427	0.154726	0.453463	0.466448	0.31941	0.563964	-0.0390508	0.933818	0.960939	-0.363608	0.443334	0.622872	0.152911	0.769959	0.908862	1.11023	0.0331924	0.155352	-0.402658	0.435118	0.535041
FBgn0030887	CG6867	5.02282	2.93154e-30	1.78329e-28	0.972677	0.00451906	0.0525492	0.367607	0.335705	0.573877	1.39815	0.000248801	0.00161291	-3.15007	5.97863e-16	3.22722e-14	0.432653	0.319528	0.606916	-1.08247	0.0152208	0.0949181	-1.75192	3.72689e-05	0.000210647
FBgn0040503	CG7763	9.83206	3.65721e-30	2.21461e-28	-1.18542	0.0690705	0.308848	-1.04606	0.151621	0.390027	-0.47205	0.51902	0.649299	-3.2385	2.11898e-05	0.000187535	-3.70743	0.00473368	0.0285687	2.13181	0.121296	0.328998	-3.71055	7.14977e-06	4.66908e-05
FBgn0260753	Pdfr	4.98415	4.12186e-30	2.48468e-28	-0.870656	0.0385287	0.222262	-0.0167689	0.971576	0.983015	-0.98924	0.0364981	0.0856035	-1.63428	0.00071717	0.00409995	1.34459	0.0113573	0.0571257	0.403182	0.443488	0.668081	-2.62352	5.70195e-07	4.58981e-06
FBgn0042189	CG17376	10.1192	4.27767e-30	2.56699e-28	0.626967	0.424277	0.705554	-0.288618	0.74216	0.839704	-2.57142	0.00340243	0.0129174	1.44577	0.0997165	0.228968	-4.17892	1.6676e-05	0.000267452	2.02215	0.0375605	0.166233	-1.12565	0.241583	0.338348
FBgn0261341	verm	-4.51574	6.73795e-30	4.02524e-28	0.00119792	0.997598	0.998394	0.412048	0.354264	0.588239	5.34352	2.70316e-33	5.21905e-31	-2.40092	6.52021e-08	1.0387e-06	-1.62157	0.000874665	0.00730155	-0.152356	0.754743	0.886965	2.9426	1.50871e-09	1.81563e-08
FBgn0050046	CG30046	4.11167	7.4018e-30	4.40209e-28	-0.742763	0.0132324	0.113407	-0.290303	0.389404	0.614584	0.0361227	0.916661	0.949347	-0.664377	0.0679259	0.173875	2.15903	3.3283e-08	1.573e-06	-0.0923671	0.806688	0.918218	-0.628255	0.103974	0.179097
FBgn0028516	ZnT35C	6.15931	8.76238e-30	5.18811e-28	0.185667	0.704704	0.865921	-0.780722	0.154218	0.393728	-2.04322	0.000231247	0.00151014	0.262519	0.640111	0.777695	0.492867	0.42257	0.700041	3.01027	7.6555e-07	3.00167e-05	-1.7807	0.00332018	0.0112965
FBgn0016122	Acer	3.19698	9.85981e-30	5.81205e-28	0.818384	0.00269568	0.0359815	0.281309	0.355801	0.588753	1.7147	1.7965e-08	3.53355e-07	-2.77492	1.24195e-19	9.95314e-18	-0.239144	0.47976	0.745198	-0.0827137	0.807835	0.918773	-1.06022	0.00155081	0.00577739
FBgn0021767	org-1	3.73875	1.06859e-29	6.27124e-28	0.730746	0.00525442	0.0584575	-0.822993	0.00498751	0.0376174	1.48826	4.35564e-07	6.56401e-06	-0.890774	0.00285163	0.0132099	0.323069	0.330908	0.61787	-0.396128	0.239878	0.47606	0.597484	0.0662187	0.127278
FBgn0028988	Spn42Dd	4.34842	1.07823e-29	6.30006e-28	-0.0958073	0.794141	0.909563	-0.0815968	0.842449	0.904881	-1.29066	0.0018048	0.00777857	-0.963707	0.0221449	0.0729396	0.249814	0.593154	0.820493	0.772153	0.0975636	0.292921	-2.25437	7.90727e-07	6.20016e-06
FBgn0261461	RhoGAP18B	-2.9076	1.48516e-29	8.63985e-28	-0.342673	0.184383	0.490367	-0.224176	0.43762	0.648027	-0.229952	0.428628	0.569205	0.692857	0.0174482	0.0602539	0.715292	0.0245718	0.103759	0.234872	0.460039	0.68167	0.462906	0.144334	0.229837
FBgn0033710	CG17739	3.22357	1.63803e-29	9.48775e-28	0.882282	0.000142155	0.00347936	-0.183148	0.477737	0.668249	-1.97429	8.43864e-13	3.10551e-11	1.91728	9.13437e-12	2.83426e-10	2.91213	3.07322e-24	1.39866e-21	1.33337	1.91536e-06	6.76957e-05	-0.0570176	0.842595	0.885187
FBgn0038017	CG4115	-3.36367	1.71511e-29	9.89123e-28	-1.1926	9.15033e-05	0.00246901	0.109675	0.749217	0.844712	4.8908	1.26578e-47	5.62091e-45	3.7697	4.89091e-30	8.8736e-28	-0.537174	0.137988	0.357089	-1.78959	7.92059e-07	3.06727e-05	8.6605	1.41429e-122	1.88412e-118
FBgn0034894	CG4091	2.8862	1.80366e-29	1.0357e-27	-1.68334	2.96934e-11	4.54346e-09	0.0558279	0.843894	0.905624	0.368626	0.194954	0.316853	-0.371587	0.194305	0.364058	-0.0951506	0.763388	0.905515	0.00537847	0.986498	1	-0.00296145	0.992425	0.99489
FBgn0039611	CG14528	4.49868	1.83584e-29	1.04966e-27	-0.325519	0.259685	0.575304	-0.2734	0.399312	0.622406	-0.170671	0.609827	0.727511	2.22034	2.64205e-11	7.73835e-10	1.19559	0.000667353	0.00585745	-0.938081	0.00782192	0.0597642	2.04967	6.60295e-09	7.2758e-08
FBgn0035153	ebd1	2.62184	2.31495e-29	1.31794e-27	-0.0543389	0.809559	0.918237	1.3887	3.38619e-08	1.98712e-06	-0.420246	0.0952179	0.181487	-0.748589	0.00317225	0.014474	0.10689	0.702345	0.878592	-0.179159	0.523802	0.731304	-1.16883	2.38406e-05	0.000139791
FBgn0004174	Mst84Dc	9.51269	2.64119e-29	1.49728e-27	0.64351	0.361108	0.660604	-0.126213	0.872711	0.923938	-2.65155	0.000779903	0.00405379	1.24869	0.113889	0.251368	-4.4823	4.82648e-07	1.52071e-05	2.55838	0.00420746	0.0389314	-1.40286	0.104251	0.179481
FBgn0034435	CG9975	7.9845	2.84616e-29	1.60663e-27	1.02278	0.130134	0.417273	-0.595858	0.430281	0.64296	-2.97565	8.41112e-05	0.000657588	1.60771	0.0337161	0.102094	-4.80549	1.58199e-08	8.41539e-07	1.67133	0.0508011	0.201136	-1.36794	0.0985035	0.171717
FBgn0051988	CG31988	10.1094	3.97388e-29	2.23376e-27	0.773455	0.324593	0.631207	-0.745868	0.395525	0.619832	-2.17628	0.0132522	0.0379179	1.1019	0.209989	0.383273	-4.66828	1.91325e-06	4.59179e-05	2.23457	0.0230405	0.123784	-1.07439	0.264062	0.362392
FBgn0033954	CG12860	8.9596	4.12744e-29	2.31033e-27	1.05492	0.157409	0.456221	-0.412803	0.620701	0.761243	-2.63255	0.00161404	0.00712467	1.56739	0.0605229	0.159269	-4.35688	2.3637e-06	5.43918e-05	2.41806	0.00890112	0.0657342	-1.06516	0.243867	0.340687
FBgn0262362	CG43060	7.88967	4.94538e-29	2.75658e-27	-0.714573	0.261166	0.576964	-1.29623	0.0684832	0.246515	0.228107	0.748981	0.836864	-2.53275	0.000461196	0.00279694	-1.50427	0.0729503	0.229496	-2.31731	0.0232625	0.12436	-2.30464	0.00349094	0.0117722
FBgn0039104	CG10252	9.92728	6.17696e-29	3.42873e-27	0.814504	0.313634	0.621387	-0.489336	0.588194	0.738542	-2.42084	0.00742761	0.0241284	1.00602	0.266081	0.447295	-4.7347	2.46959e-06	5.54778e-05	2.38953	0.0176763	0.104423	-1.41481	0.153084	0.239957
FBgn0039511	CG3330	9.90535	6.56625e-29	3.62969e-27	0.909312	0.175014	0.478873	-0.511878	0.494665	0.680172	-2.6098	0.000514837	0.00290498	1.26428	0.0928545	0.218455	-4.4398	2.15525e-07	7.69874e-06	2.182	0.0113472	0.0780553	-1.34552	0.101598	0.176075
FBgn0030105	CG15369	10.6037	8.17662e-29	4.5012e-27	-0.878023	0.232966	0.545933	-0.0714933	0.930782	0.958536	-0.387716	0.6378	0.750263	0.127053	0.877471	0.933572	-1.07998	0.232411	0.499452	-3.55766	0.000127686	0.00244736	-0.260663	0.772606	0.831326
FBgn0016061	side	2.90952	9.48321e-29	5.19899e-27	-0.375967	0.138731	0.42966	0.470319	0.0974564	0.305184	1.45177	3.05705e-07	4.74109e-06	0.509272	0.0723734	0.182442	-0.704932	0.0234468	0.0999357	-3.4815	4.48671e-27	2.96288e-24	1.96104	2.619e-10	3.47513e-09
FBgn0044028	Notum	-2.80653	1.16487e-28	6.36001e-27	-0.190665	0.458091	0.726373	-0.745233	0.0104529	0.0650196	0.283888	0.347074	0.488269	-1.09771	0.00112122	0.00597328	-0.640467	0.147582	0.373004	1.26133	0.00446009	0.0404633	-0.813819	0.0211565	0.052919
FBgn0011244	Hsp60B	8.58972	1.26636e-28	6.88591e-27	1.36807	0.0551839	0.272381	-0.410611	0.60672	0.751065	-2.68861	0.00075941	0.00397207	1.37198	0.085878	0.206674	-4.70558	1.25652e-07	4.81002e-06	2.13375	0.0169004	0.101265	-1.31663	0.131998	0.215262
FBgn0034075	Asph	3.80317	1.28177e-28	6.94137e-27	0.859567	0.011158	0.100215	1.03604	0.00620806	0.0440669	1.90814	4.63306e-07	6.93502e-06	-2.25506	2.59474e-09	5.36314e-08	-0.179643	0.665153	0.859172	0.645063	0.120175	0.327506	-0.346911	0.402938	0.504079
FBgn0030156	CG15247	5.16049	1.65142e-28	8.90696e-27	-0.92523	0.0291755	0.186273	0.0365319	0.938654	0.963811	1.99608	2.56285e-05	0.000235464	-0.643079	0.17535	0.339147	0.739605	0.155083	0.386309	0.279138	0.591317	0.783861	1.353	0.0092347	0.0269378
FBgn0040799	CG13051	8.16064	1.65864e-28	8.90983e-27	-3.90248	5.30894e-10	6.40493e-08	1.3293	0.0586345	0.223432	-5.50554	1.45715e-11	4.52498e-10	14.8677	1.64115e-74	2.14383e-71	0.453188	0.553273	0.798147	-8.63007	2.43671e-29	2.18382e-26	9.36215	2.2602e-34	4.42801e-32
FBgn0061197	SIP2	10.0845	1.8087e-28	9.67691e-27	1.31076	0.121057	0.402342	-0.727671	0.441404	0.650109	-2.74401	0.00371165	0.0138817	0.865481	0.360207	0.545437	-4.14413	7.1845e-05	0.00089265	1.74318	0.095512	0.289972	-1.87853	0.0697094	0.132478
FBgn0037206	CG12768	2.83035	1.8372e-28	9.79008e-27	0.0118512	0.959862	0.982922	-0.58147	0.0276688	0.133516	-0.130041	0.629602	0.743446	-0.951889	0.000815194	0.00458411	0.606205	0.0576681	0.193666	-0.138111	0.667739	0.834975	-1.08193	0.000357127	0.00159332
FBgn0041710	yellow-f	5.23638	2.36358e-28	1.25449e-26	-0.556932	0.205341	0.515673	-0.501978	0.307738	0.555036	-0.215745	0.662863	0.769914	-1.00875	0.0444939	0.127252	-0.773738	0.173104	0.415449	-0.486947	0.407769	0.638258	-1.22449	0.024821	0.0602525
FBgn0087002	Rfabg	9.9322	2.48927e-28	1.31596e-26	-1.94817	0.0258179	0.174958	-0.392933	0.687624	0.802958	-0.575915	0.555744	0.683252	-1.71449	0.079765	0.195933	-2.60447	0.0161912	0.0756203	1.53869	0.156364	0.375197	-2.2904	0.0325497	0.074815
FBgn0085359	CG34330	6.37521	2.70661e-28	1.4252e-26	-0.942233	0.0785839	0.328383	0.303718	0.612114	0.755332	-0.94092	0.117345	0.214106	-1.61664	0.00794056	0.0315665	0.0885915	0.895811	0.962634	1.93656	0.00394441	0.0369382	-2.55756	0.000115451	0.000583696
FBgn0033287	CG8701	7.57052	3.5913e-28	1.88359e-26	0.82684	0.215237	0.524628	-0.487495	0.513406	0.69256	-2.60585	0.000483267	0.00276669	1.50516	0.0439013	0.125902	-4.76453	1.02727e-08	5.66061e-07	2.38057	0.00432128	0.0397132	-1.10069	0.178102	0.267615
FBgn0263117	CG34377	4.96428	3.75091e-28	1.95959e-26	0.354718	0.408038	0.693439	-1.45271	0.00246471	0.0214083	-2.47093	5.03177e-07	7.40214e-06	-2.58804	6.67414e-06	6.76371e-05	-1.24956	0.146138	0.371098	-1.07803	0.355427	0.588563	-5.05897	5.58024e-17	1.75745e-15
FBgn0010620	Sip1	-3.40399	3.76956e-28	1.96164e-26	-0.549801	0.0766113	0.325955	-1.05121	0.00255964	0.0220893	2.32403	2.63302e-11	7.95398e-10	-0.491694	0.158138	0.316155	0.381131	0.319074	0.60665	0.747048	0.0505372	0.200566	1.83234	1.61264e-06	1.19155e-05
FBgn0030191	CG15306	10.0181	3.86917e-28	2.00565e-26	0.840166	0.21134	0.521883	-0.951221	0.205631	0.458166	-2.31261	0.00215684	0.00897641	0.793916	0.293178	0.47735	-4.96682	3.88141e-08	1.80662e-06	2.50862	0.00605898	0.0502127	-1.5187	0.0655165	0.126403
FBgn0034824	Klp59C	8.24181	4.22382e-28	2.181e-26	1.23344	0.0498619	0.25768	-0.573741	0.414491	0.633912	-2.57769	0.000259102	0.00166369	1.49365	0.0345121	0.103902	-5.28236	2.95762e-10	2.16329e-08	2.77562	0.00103077	0.0132647	-1.08404	0.159743	0.247487
FBgn0039114	Lsd-1	5.44565	4.73593e-28	2.43599e-26	-0.68707	0.150375	0.448268	-0.222112	0.677608	0.796914	-0.807786	0.131803	0.234242	1.33244	0.0130142	0.0472498	-0.98297	0.0948821	0.276807	1.07251	0.0686205	0.23784	0.524653	0.370338	0.471861
FBgn0263025	CG43320	-1.65869	4.85424e-28	2.48724e-26	0.364739	0.0170137	0.133456	-0.113357	0.50412	0.685726	-0.159974	0.379609	0.520604	1.08607	7.07409e-09	1.35497e-07	-0.286236	0.174798	0.418206	-0.611096	0.00902643	0.066425	0.926091	1.12577e-06	8.5995e-06
FBgn0030277	CG1394	8.89704	4.87483e-28	2.48822e-26	0.674778	0.358153	0.659294	-0.47383	0.56385	0.724102	-2.38114	0.00377579	0.0140466	1.17365	0.153674	0.30936	-4.41942	1.61381e-06	3.95817e-05	1.69242	0.0677611	0.236166	-1.20749	0.179629	0.269303
FBgn0034144	CG5089	8.29661	6.03936e-28	3.07085e-26	1.2684	0.0789936	0.328611	-0.573671	0.477333	0.66821	-2.57055	0.00146409	0.00662523	1.46453	0.0699524	0.177595	-4.23169	2.14551e-06	5.0313e-05	1.6935	0.0584383	0.217768	-1.10602	0.211169	0.304821
FBgn0039897	CG1674	4.13555	6.19712e-28	3.13909e-26	1.4276	0.000100586	0.00264655	0.98666	0.0161473	0.0903916	1.33248	0.00115745	0.00552013	0.371672	0.364775	0.54935	0.0870004	0.846444	0.941277	-1.61948	0.000314265	0.00517098	1.70415	0.000148442	0.000727839
FBgn0259896	NimC1	4.46182	6.50769e-28	3.28392e-26	-1.41287	6.55918e-06	0.000267224	-0.927256	0.0104137	0.0648268	0.59791	0.112591	0.207203	1.51966	4.53045e-05	0.000364417	1.34699	0.000530433	0.00486052	0.286881	0.45456	0.676636	2.11757	8.6937e-08	8.09912e-07
FBgn0033635	CG7777	5.16498	6.57509e-28	3.30541e-26	-1.10205	0.0110804	0.0998553	-0.56368	0.246349	0.501781	5.01721	4.44429e-25	5.06041e-23	-0.0792131	0.869775	0.92889	-0.8392	0.113128	0.312667	-0.528487	0.318976	0.559355	4.938	1.39886e-20	7.00585e-19
FBgn0001112	Gld	-3.71712	7.05325e-28	3.52803e-26	1.48802	1.45505e-05	0.000537267	1.37887	0.000213252	0.00299	4.12297	3.22487e-29	4.82715e-27	0.42151	0.248913	0.428343	-1.57029	9.19328e-05	0.00109042	-4.88518	4.73117e-29	3.71012e-26	4.54448	1.24999e-29	1.57097e-27
FBgn0031561	CG16712	7.61379	7.07089e-28	3.52803e-26	-0.809757	0.148914	0.445884	-0.789385	0.208797	0.461635	0.281324	0.655369	0.764253	0.188631	0.765376	0.862873	2.90589	2.48176e-05	0.000366536	0.400168	0.560102	0.759413	0.469955	0.495646	0.593315
FBgn0037616	CG8136	4.52914	7.54692e-28	3.75149e-26	1.15044	0.003974	0.047852	-0.253182	0.570631	0.727744	-0.335901	0.452311	0.591392	0.912973	0.0411737	0.11984	-0.4829	0.324361	0.612221	-0.946519	0.0539948	0.208453	0.577072	0.238149	0.334594
FBgn0034219	mthl4	-3.36339	7.64945e-28	3.78833e-26	1.17484	0.000153333	0.00371404	0.416636	0.222339	0.477889	-2.60717	3.49292e-12	1.16916e-10	-0.101016	0.813332	0.895755	0.200982	0.686893	0.8709	1.829	0.000101852	0.00202526	-2.70818	1.90033e-10	2.56541e-09
FBgn0010397	LamC	-4.42619	9.90046e-28	4.88496e-26	3.37051	9.54692e-17	3.86404e-14	1.76948	9.23254e-05	0.00152147	-2.7426	1.41283e-09	3.36101e-08	0.0693254	0.878533	0.933942	0.445907	0.369566	0.655583	-0.0962711	0.846438	0.938961	-2.67328	7.14516e-08	6.7653e-07
FBgn0003889	betaTub85D	8.89834	1.01355e-27	4.98246e-26	1.18189	0.131788	0.419787	-0.517369	0.555135	0.717929	-2.66229	0.00240436	0.00980135	1.12401	0.200143	0.37111	-4.78345	8.26514e-07	2.2967e-05	1.95104	0.0448277	0.186428	-1.53828	0.109304	0.185924
FBgn0002631	E(spl)m5-HLH	-4.40658	1.33554e-27	6.54119e-26	-1.84224	0.000221975	0.00500022	-0.711966	0.309336	0.55675	-0.654245	0.501542	0.634585	-0.872076	0.601343	0.746532	-2.91328	0.413309	0.694386	0	1	1	-1.52632	0.33503	0.436079
FBgn0040505	Alk	3.15264	1.53512e-27	7.49115e-26	0.102927	0.717122	0.872266	0.623494	0.0495178	0.200707	-1.43676	6.57246e-06	7.10124e-05	0.914138	0.00423233	0.0185402	0.786771	0.0242092	0.102545	0.0275113	0.93717	0.984007	-0.522627	0.133444	0.216903
FBgn0032129	jp	3.81983	1.58989e-27	7.73011e-26	1.85529	5.52981e-08	4.36368e-06	1.91365	5.25211e-07	1.99946e-05	1.3085	0.00060117	0.00329444	0.835701	0.0284238	0.0891476	-0.000512179	0.999022	1	-0.852986	0.0411841	0.176662	2.1442	2.85441e-07	2.42052e-06
FBgn0046294	CG12699	8.90438	1.61766e-27	7.83653e-26	0.979208	0.217942	0.527765	-0.558363	0.529769	0.701886	-2.47612	0.0053436	0.0185095	1.20693	0.17461	0.338418	-4.8588	7.38865e-07	2.11636e-05	2.3505	0.0167502	0.100915	-1.2692	0.192341	0.28373
FBgn0085446	CG34417	-3.04288	1.8873e-27	9.07674e-26	1.14208	4.62663e-05	0.00138876	0.374736	0.231772	0.487878	1.34788	1.69813e-05	0.000163339	-1.009	0.00128525	0.00672916	0.616439	0.0726279	0.228834	0.0296092	0.931287	0.981838	0.338874	0.323608	0.424879
FBgn0051740	CG31740	10.1582	1.88235e-27	9.07674e-26	0.51753	0.498841	0.752136	-0.357379	0.676147	0.796486	-2.38049	0.00545886	0.0188499	1.04522	0.222782	0.398669	-4.25026	9.50262e-06	0.000168012	2.08035	0.0308694	0.149254	-1.33528	0.154465	0.241531
FBgn0267319	CR45755	-4.90233	1.94344e-27	9.31311e-26	0.0261187	0.957436	0.982172	-0.424287	0.451537	0.655053	-1.80267	0.0243355	0.061799	-1.52502	0.350519	0.535505	1.77925	0.336107	0.62309	-4.84782	0.156993	0.375771	-3.3277	0.0323043	0.0743674
FBgn0259878	Fs	-4.9387	2.05007e-27	9.78891e-26	1.11112	0.0151561	0.124903	0.0430435	0.932628	0.959533	0.440004	0.389403	0.530052	-1.61614	0.00205853	0.0100375	0.41885	0.474903	0.740593	-1.03503	0.0874783	0.274741	-1.17614	0.0387498	0.0855384
FBgn0053493	CG33493	4.84835	2.13303e-27	1.01486e-25	-0.663197	0.126891	0.412569	0.440496	0.364474	0.59499	-0.817105	0.0932016	0.178498	-0.522016	0.285515	0.468578	0.650651	0.224772	0.488936	0.00127424	0.998103	1	-1.33912	0.0121079	0.0337099
FBgn0030257	CG11160	6.0624	2.43356e-27	1.15373e-25	3.2834	1.69554e-13	3.86799e-11	1.40542	0.00469569	0.0357527	-0.506678	0.308135	0.447214	-2.20099	9.89991e-06	9.53003e-05	0.574391	0.293028	0.575932	1.18313	0.0301873	0.147092	-2.70766	6.83844e-07	5.4195e-06
FBgn0261788	Ank2	3.92235	3.11107e-27	1.4697e-25	0.592199	0.0976739	0.366662	0.195139	0.625383	0.764059	0.253223	0.526501	0.655763	0.887258	0.0264917	0.0841999	0.373225	0.394067	0.677718	-0.768457	0.079409	0.259469	1.14048	0.00918857	0.0268267
FBgn0037310	Tim17b1	4.98231	3.36034e-27	1.58185e-25	0.935028	0.0163084	0.129836	-0.527326	0.225355	0.480889	-2.42447	6.46575e-08	1.15775e-06	0.361473	0.43339	0.614159	-1.59723	0.00396145	0.0248994	1.45591	0.00972314	0.0701531	-2.063	2.41596e-05	0.000141475
FBgn0266446	CG45076	4.78668	3.72329e-27	1.74654e-25	3.18137	7.00292e-14	1.75731e-11	1.44472	0.00233964	0.020691	-1.79845	0.00015207	0.00106907	0.118034	0.803736	0.888934	-0.70035	0.17848	0.423598	0.373154	0.473578	0.692135	-1.68042	0.00123419	0.00475751
FBgn0011270	Pglym87	7.31706	3.82199e-27	1.78655e-25	0.915657	0.122478	0.404723	-0.41144	0.534734	0.705201	-2.36377	0.000385071	0.00229784	1.41873	0.033419	0.101406	-4.14752	6.60149e-08	2.83633e-06	2.32565	0.00264232	0.0276046	-0.945037	0.193678	0.285323
FBgn0030628	CG9114	-2.63502	3.83697e-27	1.78728e-25	-0.625834	0.012234	0.107043	-0.213769	0.448332	0.653479	0.164361	0.572266	0.696231	1.07941	0.000234268	0.00154248	0.727958	0.0201429	0.089712	-0.825181	0.0098423	0.0707281	1.24377	6.02181e-05	0.000324788
FBgn0052813	CG32813	3.2551	4.91334e-27	2.28068e-25	1.30779	1.02278e-05	0.000397302	0.504414	0.127714	0.354499	-1.46319	1.03203e-05	0.000105072	0.774234	0.0197607	0.0666498	0.453191	0.212601	0.473478	-1.43412	8.36892e-05	0.00173562	-0.688958	0.057738	0.115134
FBgn0003435	sm	3.91362	5.12793e-27	2.37202e-25	1.16589	0.00126356	0.0201448	-0.363	0.369231	0.598631	-0.306261	0.448831	0.588285	-0.671203	0.0971243	0.225153	-0.964136	0.0298442	0.119991	-0.892846	0.0448104	0.186428	-0.977465	0.0273675	0.0649546
FBgn0033949	CG10131	7.4467	5.67138e-27	2.61433e-25	-1.33492	0.0261247	0.175782	0.831618	0.215185	0.469472	-1.06565	0.113214	0.207975	-0.601182	0.374553	0.558602	2.11112	0.0043179	0.0266491	0.0580765	0.937187	0.984007	-1.66683	0.0239663	0.058551
FBgn0261556	CG42674	-2.98551	5.91021e-27	2.71503e-25	0.0775835	0.780274	0.903812	0.651644	0.0359771	0.161857	-1.17586	0.000164231	0.00113893	0.515567	0.0997005	0.228968	0.2652	0.439286	0.713543	0.306834	0.371033	0.603572	-0.660292	0.0529228	0.107796
FBgn0041150	hoe1	3.80868	5.93531e-27	2.71719e-25	-0.157418	0.639253	0.832196	-0.274912	0.464297	0.661397	-0.286375	0.448972	0.588412	0.772607	0.0417946	0.121241	1.39253	0.000749693	0.00644492	0.615034	0.13531	0.348561	0.486232	0.238558	0.335036
FBgn0037939	CG14718	8.25965	6.04507e-27	2.75796e-25	1.23988	0.0763397	0.325572	-0.250401	0.748841	0.844591	-3.15355	5.72017e-05	0.000474792	1.43978	0.0663953	0.170968	-4.93216	3.25097e-08	1.54534e-06	1.81447	0.0438374	0.18385	-1.71378	0.0456044	0.0966039
FBgn0032360	CG14926	9.99004	6.19711e-27	2.81768e-25	0.782857	0.28154	0.595096	-0.54763	0.500449	0.68336	-2.4287	0.00286132	0.0112444	1.31775	0.105928	0.239112	-4.52039	9.11919e-07	2.47366e-05	1.95346	0.0350099	0.1602	-1.11095	0.212424	0.306036
FBgn0031129	CG1324	9.50554	6.98587e-27	3.1655e-25	0.777784	0.294179	0.605352	-0.405687	0.624558	0.763441	-2.62745	0.00155843	0.00693667	1.49301	0.0724321	0.182555	-4.05663	1.22091e-05	0.000209241	1.79349	0.054198	0.208832	-1.13445	0.211817	0.305492
FBgn0028542	NimB4	4.9513	7.06148e-27	3.18892e-25	-0.337595	0.319079	0.626131	0.469008	0.214951	0.469218	0.627757	0.0977802	0.185348	0.416199	0.274073	0.456021	0.721097	0.0825355	0.25079	-1.05894	0.0115223	0.078742	1.04396	0.0115995	0.0325391
FBgn0002565	Lsp2	16.6803	8.72714e-27	3.9278e-25	-1.66802	0.00381799	0.0465542	-0.236578	0.713645	0.821467	-1.408	0.029028	0.0711843	-1.24519	0.053811	0.145746	-1.93577	0.00656328	0.0369952	-1.90052	0.00905019	0.0664846	-2.65318	0.000174607	0.000842186
FBgn0045064	bwa	3.48335	8.98299e-27	4.02934e-25	-1.48483	2.39532e-06	0.000113918	-0.533136	0.131525	0.358867	-0.085106	0.812351	0.880857	0.353283	0.329643	0.51521	0.957026	0.0151805	0.0719112	0.583272	0.13632	0.349706	0.268177	0.492595	0.590511
FBgn0035070	CG3650	6.97997	9.115e-27	4.07483e-25	-3.67112	2.56408e-11	3.97179e-09	0.15626	0.800873	0.876849	-1.67224	0.010731	0.032093	-8.5171	0.00964609	0.0369739	4.53007	0.2087	0.468164	-3.85165	0.285124	0.523657	-10.1893	0.00198437	0.00720125
FBgn0259219	CG42319	4.04529	9.26274e-27	4.12703e-25	3.25519	6.32103e-21	5.665e-18	1.79762	3.38127e-06	9.58489e-05	1.22425	0.00155154	0.00691062	1.09837	0.00451769	0.0195607	-0.0232111	0.956314	0.987578	-0.190991	0.652184	0.824063	2.32262	4.21583e-08	4.1055e-07
FBgn0032785	CG10026	3.51857	1.14743e-26	5.09535e-25	-0.0918246	0.77281	0.899966	-0.726426	0.041295	0.177866	-1.57351	1.45734e-05	0.000142755	0.577617	0.116677	0.255388	0.0966018	0.810922	0.923948	0.311392	0.441938	0.66674	-0.99589	0.0116693	0.0326938
FBgn0086907	Cyt-c-d	7.23445	1.21735e-26	5.38788e-25	0.722494	0.221982	0.532709	-0.578424	0.381818	0.609671	-2.4112	0.000292393	0.00183392	1.20599	0.0708911	0.179467	-2.24123	0.00260291	0.0178088	0.745998	0.320904	0.561122	-1.20521	0.097056	0.169794
FBgn0023550	CG18031	4.69223	1.24424e-26	5.48866e-25	0.275414	0.486848	0.745771	1.246	0.00483099	0.0365745	0.71402	0.106128	0.197864	-1.60206	0.000304549	0.00193122	-1.23015	0.0126114	0.0619949	-1.04873	0.0380871	0.167853	-0.88804	0.0672381	0.128792
FBgn0036763	CG7441	2.6935	1.34349e-26	5.90693e-25	1.33166	7.88829e-08	5.85647e-06	0.0697637	0.801197	0.876857	0.636417	0.0216652	0.0563058	-0.113939	0.681191	0.806598	-0.48602	0.110134	0.307784	-0.412076	0.176382	0.401573	0.522477	0.0852615	0.154216
FBgn0032734	CG15169	7.68611	1.6036e-26	7.02735e-25	-1.56696	0.0226285	0.160679	-1.90521	0.013278	0.0776916	-1.2454	0.108364	0.200979	-3.12574	0.000195289	0.0013143	-0.682162	0.51789	0.773467	2.3993	0.0197756	0.112325	-4.37114	1.25931e-06	9.51592e-06
FBgn0037985	ssp5	8.71642	1.77112e-26	7.73602e-25	1.36692	0.054639	0.270864	-0.624169	0.4325	0.644197	-2.58068	0.00119836	0.00565118	1.1325	0.15554	0.312108	-4.87329	8.8173e-08	3.58765e-06	2.35521	0.0102004	0.0725506	-1.44818	0.0966683	0.169394
FBgn0033286	CG2127	7.19406	1.84635e-26	8.03827e-25	1.29035	0.0496626	0.257486	-0.288168	0.69499	0.807634	-2.86993	9.56434e-05	0.000733119	1.71879	0.0194981	0.065934	-4.40851	6.09594e-08	2.63757e-06	2.0612	0.0114934	0.0786303	-1.15113	0.152865	0.239697
FBgn0051632	sens-2	4.31951	2.03626e-26	8.83617e-25	0.515033	0.0958401	0.363377	-0.347402	0.314561	0.560202	0.0641725	0.854727	0.909479	0.494382	0.162454	0.322415	0.321651	0.406174	0.687664	-0.27834	0.475984	0.694104	0.558554	0.142882	0.228152
FBgn0032798	CG10132	3.38512	2.53553e-26	1.0967e-24	1.37111	7.2371e-06	0.000292599	1.37744	5.38787e-05	0.000971754	0.180219	0.597243	0.716541	1.39812	4.14991e-05	0.000339026	-0.146903	0.694128	0.874984	-0.861303	0.0212081	0.117327	1.57834	2.3731e-05	0.000139393
FBgn0034467	CG15128	8.49569	2.5996e-26	1.12077e-24	1.20499	0.0724431	0.316374	-0.443255	0.554467	0.717765	-2.90298	0.000114593	0.000852998	1.27979	0.0895285	0.212716	-4.96435	2.31801e-08	1.16736e-06	2.3482	0.00896102	0.0660599	-1.62319	0.0484556	0.101148
FBgn0040364	CG11378	4.3319	2.63171e-26	1.13096e-24	-0.616966	0.0454354	0.244354	-0.328687	0.344275	0.580198	-0.251018	0.486767	0.621284	2.37066	4.03629e-11	1.14373e-09	1.91777	2.94309e-07	9.96273e-06	1.89196	3.13056e-07	1.38795e-05	2.11964	2.09502e-08	2.12242e-07
FBgn0037275	CG14655	4.13144	2.87285e-26	1.23061e-24	1.95869	5.26065e-09	4.92577e-07	1.24796	0.000834971	0.00908201	1.10768	0.00300455	0.011697	-0.0567274	0.879251	0.934227	-0.539164	0.187951	0.439494	-1.03214	0.011948	0.0806668	1.05095	0.0101619	0.0291322
FBgn0051313	CG31313	6.46463	3.28764e-26	1.40378e-24	-0.787797	0.180242	0.485822	-0.370708	0.572845	0.728932	-1.10693	0.0930499	0.178233	0.34503	0.601388	0.746532	3.5243	1.0317e-06	2.762e-05	1.76919	0.0139855	0.0898495	-0.761899	0.290919	0.391004
FBgn0051226	CG31226	10.4989	3.96447e-26	1.68737e-24	0.473532	0.585774	0.803507	-1.03434	0.28702	0.537148	-1.57837	0.104447	0.195208	0.750864	0.440039	0.619489	-4.5702	2.39956e-05	0.000357837	2.15647	0.0468473	0.191401	-0.827509	0.436971	0.536726
FBgn0086365	Orct2	-3.64657	4.16692e-26	1.76789e-24	-0.359005	0.301646	0.610871	0.217113	0.576298	0.731393	0.399185	0.306539	0.445432	-1.70498	2.5456e-05	0.000220805	1.91784	1.51705e-05	0.000248262	0.473335	0.274123	0.512276	-1.30579	0.00286147	0.00990916
FBgn0020269	mspo	3.37595	4.40107e-26	1.8613e-24	0.167228	0.590025	0.805116	0.75629	0.0291707	0.138595	-1.33991	0.000118697	0.000874603	1.72908	7.00535e-07	8.80759e-06	-0.755115	0.047783	0.168385	-2.33448	1.96372e-09	1.43249e-07	0.389171	0.305606	0.4062
FBgn0038200	CG9920	9.22902	4.42407e-26	1.86511e-24	0.542909	0.488607	0.74661	-0.126104	0.885597	0.931129	-2.55035	0.00365588	0.0137155	1.15941	0.186654	0.353833	-4.4548	5.59797e-06	0.000107818	1.91336	0.0521197	0.204806	-1.39094	0.147597	0.233692
FBgn0034121	CG6262	7.53069	4.50469e-26	1.89311e-24	1.41946	0.0295933	0.187179	-0.527658	0.469438	0.664224	-2.8105	0.000121574	0.000890186	1.69488	0.0205824	0.0689297	-4.13267	4.71716e-07	1.50557e-05	1.81884	0.0274433	0.138976	-1.11563	0.162942	0.250662
FBgn0031538	CG3246	3.81535	4.94875e-26	2.07318e-24	-0.457748	0.187212	0.492787	0.177254	0.647848	0.778601	-1.26106	0.00129253	0.00600595	0.118759	0.764432	0.862776	0.165057	0.704899	0.879728	0.319942	0.463596	0.685047	-1.1423	0.00771978	0.0231785
FBgn0061356	CG18003	4.89234	5.75829e-26	2.40476e-24	-0.636701	0.133735	0.42277	0.33103	0.485624	0.673435	-1.15912	0.0156079	0.0432824	-0.246813	0.612062	0.754138	0.237036	0.658977	0.855496	1.77554	0.000856738	0.0114262	-1.40593	0.00753686	0.0227214
FBgn0025632	CG4313	-2.03743	6.1946e-26	2.57889e-24	-0.343431	0.0846912	0.341021	-0.246392	0.27514	0.526944	0.210019	0.375063	0.516764	-0.811974	0.00285296	0.013211	0.919937	0.00296235	0.019719	0.188078	0.530663	0.736693	-0.601955	0.0320266	0.0738674
FBgn0031470	CG18557	5.8694	7.12526e-26	2.95709e-24	-0.496732	0.225526	0.536736	0.63818	0.163272	0.405817	-1.2123	0.00912751	0.0283442	-1.3881	0.00493986	0.0210605	-1.07066	0.0849864	0.255583	0.941128	0.140806	0.355401	-2.6004	7.96049e-07	6.23822e-06
FBgn0040496	CG17104	-3.58086	7.19568e-26	2.97704e-24	0.234203	0.494692	0.749772	-0.523747	0.172692	0.416667	3.3078	5.23839e-18	3.32313e-16	-0.743558	0.0507684	0.139663	-0.5064	0.228402	0.493773	-1.92897	9.1001e-06	0.000256582	2.56425	9.36552e-10	1.16605e-08
FBgn0031724	CG18266	9.85474	8.02124e-26	3.30833e-24	1.20653	0.100007	0.370213	-0.463688	0.571781	0.728504	-2.94072	0.000346149	0.00211201	1.10864	0.177844	0.342602	-4.37495	2.78444e-06	6.1252e-05	1.59017	0.0915589	0.283423	-1.83208	0.0415964	0.0900759
FBgn0259938	cwo	-1.54738	8.0854e-26	3.31427e-24	0.119035	0.420144	0.702748	0.673225	4.32526e-05	0.000806711	-0.693599	2.97063e-05	0.000268121	0.11319	0.500868	0.668933	0.258592	0.161849	0.397284	0.305692	0.0985676	0.294179	-0.580409	0.00139949	0.00528757
FBgn0259923	2017-09-04	3.18454	8.08247e-26	3.31427e-24	1.48401	3.62687e-07	2.14652e-05	0.125315	0.70042	0.811627	-3.11348	4.75693e-21	4.01087e-19	0.517195	0.122501	0.264794	0.477248	0.191928	0.445319	-0.144007	0.694643	0.852512	-2.59628	5.98714e-13	1.17468e-11
FBgn0040532	CG8369	6.7957	9.76719e-26	3.99136e-24	-0.656318	0.294905	0.605823	1.02722	0.142545	0.377215	-0.948103	0.176083	0.293075	-0.220447	0.753259	0.855786	-0.059123	0.938691	0.982173	0.992765	0.196474	0.426131	-1.16855	0.127978	0.209885
FBgn0032013	Scgalpha	3.8852	1.03494e-25	4.21634e-24	0.407772	0.210108	0.520274	0.614846	0.090096	0.2905	-0.322477	0.376312	0.518084	-0.466833	0.205506	0.37757	-0.446492	0.277741	0.557569	-2.4772	7.22796e-08	3.71677e-06	-0.789309	0.0486793	0.10144
FBgn0262858	CG43222	5.46304	1.10586e-25	4.49155e-24	0.676589	0.140832	0.433677	0.795462	0.121074	0.343723	1.15734	0.0240535	0.0612698	-0.970536	0.0587516	0.155927	-0.623198	0.269349	0.546707	0.574053	0.309386	0.549143	0.186804	0.73969	0.804486
FBgn0030829	CG12998	6.13406	1.1267e-25	4.56227e-24	-4.53633	1.39803e-15	4.17644e-13	-0.620149	0.332702	0.57169	-1.80537	0.00810849	0.0258362	6.22718	3.60552e-20	3.11913e-18	-0.250311	0.717862	0.884919	-1.32353	0.057198	0.214891	4.42181	2.18996e-10	2.92331e-09
FBgn0035583	CG13704	5.49386	1.18028e-25	4.76474e-24	-1.60317	0.00023783	0.00525362	-0.384085	0.434009	0.645381	0.189254	0.704228	0.802886	2.84153	9.65118e-09	1.80105e-07	0.933308	0.0789773	0.242323	0.82542	0.119597	0.326851	3.03078	1.41167e-08	1.475e-07
FBgn0051151	wge	-1.59432	1.235e-25	4.9706e-24	-0.082972	0.586686	0.804027	0.314333	0.0652702	0.239902	0.0884766	0.605035	0.723479	-0.0250489	0.884179	0.937046	0.0536541	0.77657	0.910851	0.246595	0.192981	0.423383	0.0634276	0.734905	0.801114
FBgn0036373	Tgi	-3.06038	1.24634e-25	5.00114e-24	-0.347874	0.234952	0.548353	0.105304	0.747793	0.84366	-0.169252	0.606264	0.724298	-0.503932	0.126978	0.271475	-0.210049	0.564161	0.805393	-0.131548	0.719554	0.864823	-0.673183	0.0616395	0.120617
FBgn0031220	CG4822	5.03528	1.33673e-25	5.34771e-24	-0.173022	0.700347	0.864538	0.177273	0.724297	0.827787	0.504353	0.316043	0.455811	-4.30685	3.05112e-16	1.7254e-14	1.43414	0.0145264	0.0694499	0.697569	0.223433	0.456692	-3.8025	3.05132e-11	4.61929e-10
FBgn0035806	PGRP-SD	5.88651	1.49637e-25	5.96847e-24	-0.657476	0.208533	0.518488	0.685246	0.240979	0.496399	-1.14229	0.0513201	0.111915	-1.56439	0.00843569	0.0332114	-1.54284	0.0243294	0.102912	2.29684	0.000796432	0.0108148	-2.70668	2.86129e-05	0.000165228
FBgn0264489	CG43897	3.78917	1.61323e-25	6.41536e-24	3.30495	2.98553e-20	2.34122e-17	1.78801	8.08784e-06	0.000197356	-0.426843	0.286699	0.424379	1.92022	1.64465e-06	1.90124e-05	0.317815	0.468965	0.736043	-0.207012	0.637148	0.81483	1.49337	0.00066703	0.00277433
FBgn0038921	CG6332	6.51377	1.79231e-25	7.1063e-24	0.883306	0.13298	0.421339	-0.505007	0.442278	0.65064	-2.44613	0.000209178	0.00139463	1.22476	0.0638462	0.165975	-3.47658	3.05288e-06	6.54691e-05	1.80776	0.0158819	0.0973948	-1.22137	0.0902696	0.160899
FBgn0040996	CG12617	9.11208	1.82219e-25	7.20332e-24	0.625398	0.263232	0.57888	-0.426275	0.495165	0.680417	-1.88224	0.00274658	0.010918	0.062513	0.921262	0.958844	-4.96111	1.77238e-08	9.34719e-07	2.72602	0.00247545	0.0262106	-1.81972	0.00818433	0.0243919
FBgn0030745	CG4239	2.85049	2.57345e-25	1.01431e-23	1.83399	7.06171e-12	1.24793e-09	1.0649	0.000363032	0.00458748	1.79431	1.85829e-09	4.32045e-08	0.00207869	0.994445	0.998036	-0.20063	0.53965	0.788492	-1.39296	2.08601e-05	0.000517673	1.79639	3.95765e-08	3.87106e-07
FBgn0035007	CG3492	8.79009	2.69899e-25	1.05934e-23	1.26979	0.0580276	0.280929	-0.224569	0.764266	0.855735	-2.76307	0.00023458	0.0015289	1.57429	0.0362907	0.108259	-5.22422	2.59996e-09	1.63838e-07	2.43104	0.00603303	0.0501529	-1.18878	0.147641	0.233735
FBgn0051639	CG31639	9.00861	2.70361e-25	1.05934e-23	0.682246	0.363736	0.662132	-0.298158	0.722558	0.826653	-2.58486	0.00212699	0.00889384	1.46635	0.0816225	0.198961	-4.31413	4.96444e-06	9.79183e-05	2.17229	0.0220433	0.119727	-1.11851	0.224319	0.319134
FBgn0263005	CG43313	-2.13563	2.96439e-25	1.15811e-23	-0.74974	0.000317824	0.0066856	0.0348506	0.881406	0.929707	-1.42216	9.34732e-09	1.93362e-07	1.6895	2.09148e-11	6.23767e-10	0.189867	0.47836	0.743967	0.274989	0.306536	0.546728	0.267346	0.30243	0.402736
FBgn0030041	CG12116	6.58512	3.07401e-25	1.19743e-23	-0.59226	0.279667	0.593737	0.441015	0.471483	0.665409	-0.813255	0.18576	0.304991	-0.633739	0.306215	0.490989	-0.049685	0.942066	0.983052	1.28327	0.0599338	0.220719	-1.44699	0.0320091	0.0738398
FBgn0051146	Nlg1	4.68923	3.11327e-25	1.20663e-23	1.14553	0.00861816	0.0836699	0.160702	0.741604	0.839197	-0.356574	0.464704	0.601987	0.77506	0.112156	0.2487	-0.707843	0.18563	0.435642	-1.47071	0.00613437	0.0506702	0.418485	0.433223	0.533302
FBgn0052351	S-Lap2	7.62234	3.12482e-25	1.20663e-23	1.40958	0.0469511	0.248784	-0.25874	0.744277	0.840788	-2.81353	0.000393507	0.00234031	1.31271	0.0982908	0.22693	-4.44778	4.26332e-07	1.38592e-05	1.74834	0.0474467	0.192971	-1.50081	0.0842073	0.152627
FBgn0031939	CG13796	5.06309	3.11605e-25	1.20663e-23	-0.643837	0.152099	0.449814	0.0975005	0.846241	0.907048	-0.643667	0.203278	0.327082	-0.89947	0.0801827	0.196626	1.96971	0.000445435	0.00417507	1.48356	0.00738182	0.0574338	-1.54314	0.00567151	0.0179042
FBgn0250844	CG4218	8.67903	3.23805e-25	1.24674e-23	0.826098	0.247682	0.560488	-0.580461	0.467512	0.663775	-2.60464	0.00115458	0.00551499	1.14643	0.153214	0.308769	-4.18479	5.05039e-06	9.92947e-05	1.45635	0.116824	0.322888	-1.45821	0.0961047	0.168595
FBgn0023001	melt	-3.32013	3.42668e-25	1.31557e-23	2.01754	2.97996e-10	3.81526e-08	-0.0189993	0.957633	0.974272	0.493858	0.167503	0.28193	-3.28839	8.6442e-20	7.14678e-18	0.379031	0.342421	0.628674	0.375269	0.347052	0.58188	-2.79454	1.4596e-12	2.71576e-11
FBgn0028870	CG4691	10.1035	3.67058e-25	1.40516e-23	1.07953	0.18096	0.486445	-0.388733	0.666546	0.789616	-2.57129	0.00441125	0.0158617	1.42856	0.113837	0.251318	-4.54879	6.05106e-06	0.000114923	2.05585	0.0414843	0.177586	-1.14273	0.247713	0.344831
FBgn0038373	CG4546	7.7382	3.91174e-25	1.49319e-23	1.12458	0.114389	0.393324	-0.483872	0.543453	0.710789	-2.62559	0.000991273	0.00490045	1.37838	0.0840021	0.203283	-5.0275	2.06976e-08	1.05532e-06	2.37156	0.00844042	0.063225	-1.24721	0.152976	0.239814
FBgn0267366	mil	8.23285	4.41289e-25	1.67967e-23	0.853992	0.243057	0.555943	-0.557558	0.495419	0.680417	-2.8278	0.000561777	0.00312426	1.11051	0.176041	0.33993	-6.0427	1.90078e-09	1.22287e-07	3.27355	0.0012543	0.0154443	-1.7173	0.0555063	0.111852
FBgn0031814	retm	2.22422	4.5368e-25	1.72192e-23	-1.08537	3.84903e-07	2.26731e-05	0.195887	0.41273	0.632341	-0.898699	0.000187003	0.0012743	-0.367199	0.130669	0.27662	0.377122	0.158176	0.391604	0.551902	0.0386136	0.169223	-1.2659	1.62279e-06	1.19838e-05
FBgn0039651	CG14508	5.96303	5.01589e-25	1.89834e-23	0.70858	0.16166	0.462355	-0.3167	0.575738	0.731068	-2.85991	6.70359e-07	9.6234e-06	0.956049	0.0999387	0.229357	-3.18395	7.93746e-06	0.000144927	0.0844361	0.913126	0.973986	-1.90386	0.00232214	0.00825828
FBgn0020493	Dad	-2.28209	5.45672e-25	2.05933e-23	0.137997	0.533253	0.772092	0.179823	0.467421	0.663775	0.166216	0.50302	0.63579	-0.611904	0.0143969	0.0514266	-0.0226077	0.93475	0.980175	0.299393	0.279522	0.518427	-0.445688	0.101924	0.176447
FBgn0035611	CG13285	5.73088	5.97716e-25	2.24937e-23	-4.05964	1.37007e-15	4.17644e-13	-1.37059	0.0208286	0.109038	1.37669	0.0234533	0.0601318	4.04925	3.55151e-12	1.15694e-10	0.605405	0.322402	0.610343	0.0534724	0.930357	0.981435	5.42594	1.36146e-17	4.711e-16
FBgn0038876	CG5919	2.99742	7.0463e-25	2.64425e-23	-0.969204	0.000684915	0.0124185	1.23828	0.000103232	0.00165144	1.01161	0.00149389	0.00671672	0.397519	0.212137	0.386196	-0.118152	0.735092	0.891279	-0.195953	0.575127	0.771416	1.40913	5.3236e-05	0.000291137
FBgn0003028	ovo	-2.75349	7.63957e-25	2.85883e-23	-0.245147	0.360354	0.660195	0.402377	0.179176	0.424895	-1.3814	4.71527e-06	5.301e-05	-0.360409	0.238302	0.416725	0.180242	0.593058	0.820493	0.422761	0.210334	0.440578	-1.74181	1.46782e-07	1.31591e-06
FBgn0039031	CG17244	9.57715	8.07144e-25	3.00696e-23	-0.39466	0.488633	0.74661	0.26458	0.677964	0.797176	-1.10758	0.0831017	0.163694	-0.00554642	0.993102	0.997223	-1.4209	0.0461234	0.16428	0.711281	0.320967	0.561122	-1.11312	0.111779	0.189336
FBgn0035859	CG13678	5.05671	8.08057e-25	3.00696e-23	-2.90729	2.08996e-09	2.28024e-07	-0.121846	0.822526	0.891521	-4.74449	1.35979e-15	6.81019e-14	13.0135	9.55214e-107	3.11949e-103	0.551028	0.352821	0.639732	-8.951	1.15822e-50	4.84408e-47	8.26905	4.62633e-44	1.83513e-41
FBgn0014073	Tie	-2.58778	8.55758e-25	3.1756e-23	0.138978	0.58414	0.802496	0.208086	0.462282	0.660638	3.51542	5.83506e-36	1.43953e-33	1.39043	5.93383e-07	7.59193e-06	-0.665653	0.0290966	0.117765	-2.33294	3.59893e-14	6.27163e-12	4.90585	1.36021e-57	1.29433e-54
FBgn0030482	CG1673	-3.38699	8.66006e-25	3.20471e-23	0.477775	0.148495	0.44546	0.857094	0.020038	0.10568	1.03322	0.00501095	0.0175766	0.332287	0.366995	0.551593	0.80587	0.0456004	0.162889	-0.707054	0.0797591	0.259662	1.36551	0.000701264	0.00289772
FBgn0040519	CG15219	10.6643	9.03408e-25	3.33385e-23	0.426821	0.616032	0.820438	-0.8892	0.350088	0.584858	-2.21093	0.0203251	0.0535333	0.686624	0.471551	0.645918	-3.83377	0.000320765	0.00312574	1.52388	0.154927	0.373174	-1.5243	0.143971	0.229475
FBgn0025697	santa-maria	5.96967	9.18494e-25	3.38016e-23	-0.764546	0.139067	0.430089	1.25077	0.0303252	0.14256	-2.47088	2.25476e-05	0.000210349	2.78855	1.7766e-06	2.03935e-05	-0.263589	0.677742	0.865784	-1.78558	0.0052849	0.0456678	0.31767	0.615437	0.699442
FBgn0041102	ocn	10.1631	9.27522e-25	3.40398e-23	0.567442	0.508623	0.758462	-0.968125	0.313149	0.559052	-2.05504	0.0324551	0.0778058	0.945775	0.325239	0.510587	-4.36788	4.7574e-05	0.000631305	2.04727	0.0575276	0.215656	-1.10926	0.291665	0.391789
FBgn0038706	CG3517	10.1067	9.35794e-25	3.4249e-23	1.01162	0.15758	0.456252	-0.343023	0.668179	0.790505	-2.78425	0.000519137	0.00292374	1.53826	0.0553891	0.148909	-4.22329	2.89059e-06	6.2978e-05	1.8895	0.0374126	0.165871	-1.24599	0.155513	0.242669
FBgn0034199	Gbp	6.97863	1.1704e-24	4.27179e-23	-0.781946	0.182272	0.487417	-1.36685	0.0374773	0.166305	1.08307	0.100194	0.188929	-2.12117	0.00155033	0.00790473	0.748706	0.313089	0.599818	1.855	0.0114183	0.0782871	-1.0381	0.15541	0.242574
FBgn0004173	Mst84Db	8.92387	1.2846e-24	4.67579e-23	0.663083	0.381935	0.675195	0.0477585	0.95508	0.973006	-2.8566	0.000771867	0.00402144	1.63273	0.0547669	0.147815	-4.59426	1.51526e-06	3.77678e-05	2.55497	0.0076875	0.0591342	-1.22388	0.187816	0.27866
FBgn0036899	tey	-2.77429	1.37507e-24	4.99147e-23	-0.468643	0.0863849	0.344386	-1.23211	6.79768e-05	0.00118104	0.587429	0.0632664	0.132345	-0.637598	0.0524414	0.142985	1.12109	0.00189192	0.0136833	-0.0956983	0.78891	0.907401	-0.0501692	0.886681	0.918832
FBgn0033732	CG13157	-5.13295	1.48305e-24	5.36879e-23	1.31467	0.00998863	0.0932495	-0.242606	0.665433	0.788875	2.38456	1.91256e-05	0.00018096	-5.22191	4.85864e-12	1.5518e-10	1.0204	0.272392	0.550247	-1.33619	0.209178	0.439665	-2.83736	0.000372996	0.00165635
FBgn0052445	CG32445	7.1288	1.73648e-24	6.26922e-23	1.17865	0.0540199	0.268856	-0.159246	0.81585	0.887024	-3.06274	8.48016e-06	8.90156e-05	1.80292	0.00888413	0.0346118	-4.51611	1.82078e-08	9.48042e-07	2.22232	0.00611982	0.0505832	-1.25982	0.0930621	0.164582
FBgn0000547	ed	-1.80147	2.24723e-24	8.09126e-23	-0.0228011	0.897447	0.957338	-0.569901	0.00397031	0.031631	0.674316	0.000662426	0.00355205	-1.5037	4.12594e-14	1.72747e-12	0.1265	0.563764	0.805393	0.333681	0.128136	0.339757	-0.829383	0.000137879	0.000683087
FBgn0033137	Tsp42Ep	4.54601	2.48563e-24	8.9255e-23	-0.565077	0.193118	0.500032	0.586548	0.226893	0.482329	-1.16729	0.0164841	0.0451298	-0.918165	0.0612153	0.16067	-2.25116	6.92213e-05	0.000867065	0.0398188	0.945975	0.988847	-2.08546	9.65165e-05	0.000497021
FBgn0046113	GluRIIC	5.98961	2.61521e-24	9.36556e-23	1.31737	0.00434864	0.0510406	0.641561	0.213374	0.468239	-3.72434	1.5314e-12	5.38292e-11	1.08506	0.0417798	0.121241	0.160394	0.782243	0.913268	-0.739014	0.209424	0.439665	-2.63928	3.70557e-06	2.56812e-05
FBgn0037801	CG3999	5.35194	2.65163e-24	9.47052e-23	-0.462384	0.265122	0.579952	-0.702726	0.131523	0.358867	-0.371212	0.436212	0.57651	0.10258	0.833541	0.907303	-0.140779	0.796494	0.918753	1.26321	0.0198434	0.112557	-0.268632	0.606345	0.691031
FBgn0052846	CG32846	8.02239	2.664e-24	9.48712e-23	0.991624	0.0722868	0.316024	-0.678473	0.271302	0.523575	-2.829	6.28618e-06	6.81958e-05	1.03193	0.102334	0.233541	-0.649599	0.350376	0.637155	-2.73044	0.00041747	0.00645869	-1.79707	0.00827712	0.0246243
FBgn0033364	CG13747	8.89373	2.67052e-24	9.48712e-23	0.949868	0.167656	0.470056	-0.577455	0.453075	0.656053	-2.51323	0.00114304	0.00546772	0.919095	0.23528	0.413489	-4.8088	2.37753e-07	8.24321e-06	1.7773	0.0613593	0.223541	-1.59414	0.0591232	0.117004
FBgn0020257	Ppa	-1.98199	3.09936e-24	1.09813e-22	-0.683458	0.000470595	0.00902838	-1.36386	4.87932e-10	5.98962e-08	-0.289002	0.192462	0.31379	-0.888397	9.25262e-05	0.000683637	0.419575	0.0967453	0.280776	0.628739	0.0123704	0.082558	-1.1774	1.61224e-06	1.19155e-05
FBgn0015372	RabX1	2.15331	3.21345e-24	1.13553e-22	-0.835047	6.32412e-05	0.00181161	0.0523337	0.822756	0.89161	-0.149776	0.524581	0.654413	-0.371206	0.11979	0.2605	-0.191794	0.470288	0.737101	0.595027	0.0255295	0.13209	-0.520982	0.0438927	0.0937681
FBgn0034741	CG4269	5.77289	3.29547e-24	1.16144e-22	-0.456102	0.324373	0.63096	0.50029	0.33338	0.572283	-1.28749	0.0138933	0.039355	-1.27561	0.0192204	0.0652484	-0.750871	0.244227	0.515647	2.16505	0.000680768	0.0095118	-2.56309	1.198e-05	7.46829e-05
FBgn0051337	CG31337	6.06952	3.87719e-24	1.36285e-22	-1.0145	0.0515125	0.262957	-0.053819	0.926458	0.956021	0.27515	0.638118	0.750263	-3.01706	9.31947e-07	1.13961e-05	-0.49772	0.497749	0.75989	-2.67821	0.00873634	0.0650147	-2.74191	3.82386e-05	0.000215762
FBgn0030617	CG9095	-4.12122	4.02429e-24	1.41083e-22	0.666106	0.102709	0.374838	1.89181	3.14693e-05	0.000628862	2.06414	5.26448e-06	5.864e-05	-0.216356	0.633088	0.771673	-0.29818	0.54841	0.794542	-1.72647	0.000535006	0.00781458	1.84779	0.000197848	0.000940995
FBgn0036893	CG9376	1.75722	4.07477e-24	1.42478e-22	0.332425	0.0372406	0.21722	-0.244648	0.169895	0.413935	0.418596	0.0207532	0.0543491	-1.34533	3.78012e-12	1.2253e-10	0.286661	0.201187	0.457051	0.32618	0.146957	0.363656	-0.926734	7.32677e-06	4.76365e-05
FBgn0033320	CG8586	4.9485	4.0942e-24	1.42783e-22	0.570119	0.190762	0.497296	0.61292	0.207829	0.46061	-1.86824	0.000139144	0.000991269	0.908863	0.0651137	0.168499	0.945897	0.0780852	0.24066	1.03938	0.0521877	0.204856	-0.959382	0.0728202	0.13699
FBgn0033330	CG8746	8.2587	4.21805e-24	1.46718e-22	0.949179	0.13575	0.425858	-0.461641	0.516312	0.694394	-2.42068	0.000712244	0.00376379	1.38943	0.052544	0.143145	-5.14109	5.33666e-09	3.10791e-07	2.37993	0.00786229	0.0599685	-1.03126	0.186435	0.276996
FBgn0032638	SPH93	7.21214	4.51496e-24	1.56636e-22	-0.760299	0.270382	0.585214	0.408124	0.596679	0.744275	-1.3228	0.0865616	0.16879	-0.952259	0.218231	0.393425	-2.43759	0.00465608	0.0282538	0.409321	0.637889	0.815279	-2.27506	0.00717591	0.0217969
FBgn0050376	CG30376	10.2762	5.31735e-24	1.83994e-22	0.745766	0.339576	0.64419	-0.196187	0.822199	0.891296	-2.60448	0.00289746	0.0113563	1.34133	0.125307	0.269004	-4.60355	2.91107e-06	6.32e-05	2.11266	0.032689	0.153902	-1.26316	0.186811	0.277415
FBgn0040843	CG15213	7.59872	5.59102e-24	1.92963e-22	-4.64548	3.72436e-10	4.62669e-08	-3.05774	0.000253443	0.00344511	2.04712	0.0147359	0.0413724	3.2881	7.90239e-05	0.00059498	0.952802	0.293972	0.577307	1.39068	0.125445	0.335242	5.33522	5.26821e-09	5.90201e-08
FBgn0000075	amd	-2.85936	5.70422e-24	1.96361e-22	-0.818616	0.00461188	0.0531361	-1.42049	2.28341e-05	0.00047525	3.39012	3.05109e-24	3.33169e-22	-3.37765	3.09861e-20	2.71659e-18	1.67313	5.12819e-05	0.000670375	0.648259	0.091641	0.283556	0.0124753	0.975283	0.982733
FBgn0259986	nab	-3.34811	6.76296e-24	2.32207e-22	-1.44771	1.77949e-05	0.0006325	-1.50858	0.00010527	0.00166631	-2.51238	5.74112e-07	8.3315e-06	-0.597288	0.41622	0.599391	-0.449388	0.678626	0.866079	1.93304	0.0590733	0.218835	-3.10967	6.17306e-06	4.09958e-05
FBgn0030884	CG6847	-3.63392	6.91278e-24	2.3674e-22	0.724161	0.0453714	0.244114	0.165117	0.682406	0.800131	3.12084	8.88159e-15	4.12179e-13	0.0863332	0.829782	0.904644	-0.49307	0.262947	0.5403	-0.275447	0.532396	0.738527	3.20717	3.35635e-13	6.73392e-12
FBgn0025680	cry	3.70144	7.21519e-24	2.46464e-22	0.972629	0.00453608	0.052626	-1.61663	2.53365e-05	0.000520133	1.16284	0.00254957	0.0103019	0.0762856	0.843317	0.913226	0.77531	0.0664201	0.21433	1.89371	6.77847e-06	0.000199179	1.23913	0.00329619	0.011222
FBgn0039151	CG13607	5.25314	7.32787e-24	2.49672e-22	-0.25738	0.580494	0.800879	0.515336	0.322063	0.565315	-1.6831	0.00136689	0.00628569	-0.134437	0.800956	0.887287	-0.879293	0.143455	0.366557	1.02021	0.0913764	0.283016	-1.81753	0.00161514	0.00600285
FBgn0086687	Desat1	-2.11799	7.57039e-24	2.57278e-22	0.0461854	0.82647	0.92415	0.32799	0.163508	0.406094	1.11613	2.12074e-06	2.64042e-05	0.67063	0.00438004	0.0190722	1.17271	5.25648e-06	0.000102526	-0.0912797	0.722893	0.866546	1.78676	4.01508e-12	6.93759e-11
FBgn0036479	CG13458	2.98142	8.22564e-24	2.78834e-22	2.65499	2.28117e-29	7.15546e-26	0.928613	0.000350863	0.00447945	1.64282	2.37614e-10	6.38205e-09	-0.196291	0.449219	0.627841	-0.841236	0.00318072	0.0208084	-1.02036	0.00038539	0.00604436	1.44653	3.53161e-07	2.95714e-06
FBgn0052333	CG32333	3.8724	8.35257e-24	2.82419e-22	0.638221	0.0532244	0.267123	4.19859	2.46407e-30	5.92856e-27	-1.30839	0.000348247	0.00212036	-2.1588	4.77614e-09	9.49631e-08	-0.530665	0.195513	0.449816	-0.747965	0.0732826	0.247771	-3.46719	7.47996e-18	2.68383e-16
FBgn0037853	CG14696	-2.82329	8.71816e-24	2.94034e-22	-0.0707865	0.802524	0.91464	-0.345508	0.275953	0.52739	0.17223	0.592816	0.712848	-0.847616	0.01146	0.0426381	1.70652	2.89602e-06	6.29845e-05	0.661537	0.0619751	0.224481	-0.675386	0.0601386	0.118342
FBgn0267113	CR45553	6.88796	9.34548e-24	3.14395e-22	-0.895012	0.120755	0.402073	0.152593	0.813025	0.885051	0.442279	0.493584	0.627027	-2.86885	1.45072e-05	0.00013355	-1.33789	0.0887711	0.263802	1.3892	0.0800508	0.260158	-2.42657	0.00075789	0.00309712
FBgn0037064	CG9389	7.56177	9.43614e-24	3.16645e-22	1.45654	0.0310776	0.192654	-0.517185	0.493445	0.679582	-2.63341	0.000506091	0.00287022	1.49543	0.0485192	0.135486	-4.88419	2.04322e-08	1.04613e-06	2.64642	0.00251795	0.0264818	-1.13798	0.169307	0.258273
FBgn0011656	Mef2	2.6277	9.5574e-24	3.19909e-22	0.752476	0.00391923	0.04742	0.423428	0.146501	0.382638	-0.871664	0.00280812	0.0110877	-0.130069	0.655862	0.789415	0.264707	0.40782	0.689027	-0.72399	0.0236669	0.125801	-1.00173	0.00172057	0.00635646
FBgn0266046	CR44811	-3.83591	9.95403e-24	3.3235e-22	-0.37913	0.324813	0.631281	-0.108816	0.800735	0.876849	2.41988	1.79834e-08	3.53355e-07	-1.88497	1.38013e-05	0.000127862	0.768792	0.108462	0.304115	-0.0260581	0.956588	0.993981	0.534906	0.260018	0.35781
FBgn0037852	Tpc1	-1.90512	1.24171e-23	4.13551e-22	0.532088	0.00531335	0.0587371	0.494992	0.0195289	0.103921	0.0110735	0.95867	0.975738	0.135491	0.531114	0.693587	0.291147	0.220939	0.483509	0.0539021	0.821446	0.926777	0.146565	0.530238	0.62617
FBgn0031526	CG8838	8.0261	1.30836e-23	4.34662e-22	1.08153	0.109669	0.38598	-0.746129	0.323571	0.566768	-2.2209	0.00342296	0.0129769	0.712207	0.349146	0.534	-3.91414	9.28313e-06	0.000165801	1.05771	0.241237	0.477564	-1.50869	0.0690347	0.131533
FBgn0031381	Npc2a	3.91841	1.4235e-23	4.71738e-22	-1.14015	0.00335715	0.0425759	0.426306	0.326687	0.5685	-0.831411	0.0561286	0.120507	-0.874416	0.0453834	0.129216	0.543737	0.256853	0.533105	1.32074	0.00578682	0.0487952	-1.70583	0.000354078	0.00158343
FBgn0015351	CG14906	-2.96746	1.43819e-23	4.75424e-22	-0.0813302	0.786016	0.906319	-0.357862	0.286659	0.536941	0.0602823	0.860429	0.913306	0.472045	0.174806	0.338645	-0.262684	0.497335	0.759752	-0.249495	0.530367	0.736693	0.532328	0.152646	0.239511
FBgn0004780	Ccp84Ad	5.30355	1.54966e-23	5.11003e-22	-2.64315	1.06012e-11	1.75018e-09	-0.324789	0.471067	0.665174	-1.99425	0.000407632	0.00241033	5.68342	5.8841e-25	7.6864e-23	-0.650396	0.167873	0.407208	-3.61407	1.94502e-09	1.42714e-07	3.68916	1.13825e-14	2.74209e-13
FBgn0250840	CG12907	8.78213	1.6115e-23	5.30083e-22	0.618722	0.411988	0.696653	-0.628561	0.455998	0.657987	-2.5277	0.00280596	0.0110877	1.64121	0.0525916	0.143245	-4.05278	2.11675e-05	0.000324726	1.88341	0.0495002	0.197966	-0.886485	0.3376	0.438824
FBgn0029501	Crtp	7.42493	1.71457e-23	5.62597e-22	1.37205	0.0389884	0.22368	-0.435843	0.55747	0.719876	-2.85544	0.000128644	0.000928386	1.35959	0.0687018	0.175253	-4.26745	6.09272e-07	1.81717e-05	1.7343	0.0449041	0.186539	-1.49585	0.0664269	0.127568
FBgn0036272	CG4300	2.50747	1.83178e-23	5.99583e-22	1.09414	1.09407e-05	0.000421082	-0.42313	0.12812	0.355298	-3.00608	1.11587e-26	1.3893e-24	-0.197009	0.489901	0.661113	0.888425	0.00444117	0.027205	0.827214	0.00767423	0.0590728	-3.20308	2.93216e-25	2.42622e-23
FBgn0046696	RNaseP:RNA	-5.29043	1.97465e-23	6.44763e-22	1.48114	0.00536799	0.0591222	0.967149	0.102044	0.313402	1.21359	0.0399856	0.0920174	0.313191	0.596123	0.743134	0.666737	0.302834	0.587721	0.25777	0.690309	0.850065	1.52678	0.0182623	0.0470399
FBgn0039190	CG5762	8.32885	2.18434e-23	7.11488e-22	0.889914	0.247697	0.560488	-0.333144	0.698704	0.810551	-2.44749	0.00451366	0.0161599	1.19181	0.166971	0.328436	-4.64495	1.63821e-06	4.01002e-05	2.31816	0.0171807	0.102116	-1.25569	0.183139	0.273303
FBgn0035358	CG14949	-3.67261	2.19999e-23	7.14835e-22	1.76917	2.14057e-06	0.000102511	1.32027	0.000838844	0.00910767	-3.62637	3.9334e-15	1.90548e-13	0.000169778	0.999761	1	0.875862	0.162687	0.398545	-0.553917	0.395019	0.627142	-3.6262	1.51264e-11	2.38251e-10
FBgn0050430	CG30430	10.6571	2.39488e-23	7.76269e-22	0.474062	0.562043	0.789516	-0.643441	0.481509	0.67028	-1.93556	0.0344649	0.0816396	1.14995	0.209271	0.382391	-5.02777	1.26239e-06	3.23847e-05	3.28646	0.00157992	0.0184746	-0.785614	0.43296	0.533027
FBgn0011743	Arp53D	8.73504	2.65512e-23	8.58531e-22	0.877071	0.213254	0.523723	-0.768306	0.329451	0.570196	-2.58312	0.00110415	0.0053199	0.0152842	0.984684	0.992591	-4.0041	4.67678e-05	0.000625621	0.609676	0.558296	0.758111	-2.56784	0.00306251	0.0105206
FBgn0039797	CG1340	8.2613	2.82305e-23	9.10621e-22	1.35995	0.0617072	0.29096	-0.591818	0.46704	0.663654	-2.93287	0.000326332	0.00201455	1.23656	0.130282	0.276188	-4.49012	1.70238e-06	4.15057e-05	1.92267	0.0424139	0.180029	-1.69631	0.0573252	0.114558
FBgn0013301	Mst35Bb	9.89223	2.88089e-23	9.27033e-22	0.502039	0.491987	0.748328	-0.1693	0.835799	0.900038	-2.75608	0.000771371	0.00402043	1.19554	0.145274	0.298288	-3.86549	3.30621e-05	0.000468259	2.2369	0.0168862	0.101265	-1.56054	0.0815387	0.148864
FBgn0038208	CG14355	7.84301	2.90628e-23	9.3295e-22	1.44406	0.0512082	0.262035	-0.512219	0.536175	0.705942	-2.75406	0.000895313	0.00451623	1.46744	0.076914	0.190723	-4.56135	8.59915e-07	2.35337e-05	1.79947	0.0533122	0.207038	-1.28662	0.156232	0.243486
FBgn0263077	CG43340	-2.19245	2.92532e-23	9.36806e-22	0.352884	0.111857	0.388861	0.429427	0.0820378	0.274601	2.53706	4.98822e-25	5.63162e-23	-0.499506	0.0415758	0.12077	0.623689	0.020348	0.0903638	0.870962	0.00117161	0.014715	2.03755	3.57751e-14	8.0779e-13
FBgn0031545	CG3213	7.17929	3.12077e-23	9.97e-22	1.26438	0.0742215	0.32002	-0.33165	0.675326	0.795863	-2.69887	0.000658453	0.00353563	1.4937	0.0594564	0.157286	-5.2673	2.28363e-09	1.44646e-07	2.59448	0.00330607	0.0326367	-1.20517	0.164783	0.252966
FBgn0026403	Ndg	4.81424	3.6288e-23	1.15653e-21	1.15191	0.0151577	0.124903	1.37533	0.00947728	0.0604196	-1.32642	0.0123734	0.0359438	0.134648	0.799652	0.886293	-1.48089	0.0109638	0.0555436	-1.69749	0.00374543	0.0355745	-1.19178	0.0401944	0.0877753
FBgn0034850	CG9875	5.70723	3.79084e-23	1.20529e-21	0.924424	0.051674	0.263559	-0.205289	0.698893	0.810692	-2.24292	3.20535e-05	0.000286589	0.654705	0.230281	0.407831	-2.69328	4.41429e-05	0.000598707	0.581074	0.401924	0.633138	-1.58821	0.00682871	0.0209227
FBgn0031347	CG10869	6.94713	3.89489e-23	1.23542e-21	1.2567	0.0633276	0.294613	-0.356293	0.637709	0.772417	-2.69056	0.000383283	0.0022887	1.09935	0.147031	0.300889	-4.52359	1.05833e-07	4.14165e-06	1.71902	0.0446202	0.185997	-1.59121	0.0550132	0.111094
FBgn0039507	mrt	-2.29352	4.0694e-23	1.28667e-21	0.181195	0.435583	0.713497	-0.361844	0.163942	0.40631	0.146399	0.576735	0.700133	0.208582	0.430187	0.610879	0.725096	0.0120779	0.0598682	0.153113	0.595598	0.787452	0.354981	0.215421	0.30956
FBgn0036159	CG7557	6.92118	4.07577e-23	1.28667e-21	1.02212	0.0803231	0.33165	-0.449693	0.491229	0.677602	-2.51653	0.000134761	0.000967806	0.566064	0.393734	0.577992	-4.22926	8.47493e-07	2.32975e-05	1.31418	0.144226	0.360594	-1.95046	0.00673227	0.02067
FBgn0032061	CG9314	6.27351	4.29773e-23	1.35353e-21	1.2865	0.0345981	0.207341	-0.378252	0.578392	0.732624	-2.63414	0.00011282	0.000842011	1.33148	0.0511933	0.140639	-4.90918	3.66834e-10	2.63606e-08	2.46285	0.00178371	0.0203229	-1.30266	0.0808527	0.147895
FBgn0026141	Cdlc2	8.73908	4.35281e-23	1.36764e-21	0.996849	0.158165	0.457257	-0.85766	0.27746	0.52881	-2.61375	0.000991015	0.00490045	1.38799	0.080944	0.19775	-4.31079	3.21268e-06	6.86564e-05	1.35786	0.150143	0.367807	-1.22576	0.157219	0.244494
FBgn0035968	Slc45-1	4.57526	5.46106e-23	1.71182e-21	0.773694	0.0638794	0.295719	-0.370798	0.426767	0.641029	1.71776	0.000232027	0.00151449	-1.63882	0.000467043	0.00283109	0.126724	0.80596	0.922384	1.15373	0.0250972	0.130954	0.0789335	0.87762	0.912412
FBgn0039788	Rpt6R	7.71572	6.3981e-23	2.00083e-21	0.429301	0.517113	0.763277	-0.793625	0.284179	0.535175	-2.26783	0.00239053	0.00976292	0.563968	0.452721	0.631017	-2.68667	0.00190886	0.0137734	1.23624	0.159789	0.379208	-1.70387	0.0367355	0.0822368
FBgn0264086	CG43755	7.18207	6.62031e-23	2.06548e-21	0.875547	0.214179	0.523748	-0.638089	0.418107	0.636333	-2.43786	0.00200702	0.00847466	1.30351	0.0987776	0.227652	-4.53655	2.92316e-07	9.9226e-06	2.08462	0.0189459	0.109546	-1.13435	0.189056	0.280163
FBgn0250845	CG1288	8.24282	7.06493e-23	2.19904e-21	0.929952	0.224763	0.536039	-0.543533	0.525663	0.69969	-2.70939	0.00159495	0.00706383	1.34919	0.11627	0.254837	-3.92257	4.43344e-05	0.00060064	1.3515	0.162266	0.382123	-1.3602	0.147403	0.233423
FBgn0261999	CG42817	4.27305	9.40906e-23	2.92185e-21	0.992493	0.0157686	0.127727	0.84209	0.0666453	0.243071	1.05966	0.0209757	0.0548419	1.74701	0.000140819	0.000992187	-0.0551801	0.912573	0.969205	-1.72395	0.000608895	0.00869148	2.80666	2.34729e-08	2.36005e-07
FBgn0033442	CG1690	7.44845	1.09564e-22	3.39443e-21	1.01831	0.100468	0.370866	-0.319823	0.64441	0.776467	-3.08149	1.06982e-05	0.000108381	1.53396	0.0290093	0.090701	-4.51417	1.90269e-07	6.93777e-06	1.25923	0.161889	0.381737	-1.54753	0.0421224	0.0909342
FBgn0001098	Gdh	-2.48035	1.25913e-22	3.8919e-21	1.80511	1.04837e-12	2.1216e-10	1.48858	1.43959e-07	6.81823e-06	-0.211634	0.454578	0.593595	3.14004	1.30944e-28	2.2807e-26	-0.316288	0.307423	0.593676	-2.34273	4.13661e-14	7.01379e-12	2.9284	3.39601e-21	1.8618e-19
FBgn0037517	CG10086	4.76255	1.26886e-22	3.91292e-21	0.269125	0.46124	0.728981	-0.700834	0.0869511	0.284632	-2.39816	1.03475e-07	1.76956e-06	2.29007	6.41467e-07	8.15918e-06	1.75715	0.000140056	0.00154632	1.41253	0.00172063	0.0197518	-0.108082	0.813492	0.862983
FBgn0260386	mtg	-3.70648	1.29437e-22	3.98235e-21	0.485641	0.202544	0.510613	0.218995	0.606108	0.750461	2.3394	3.27695e-08	6.19992e-07	-0.39977	0.344546	0.529257	0.462312	0.318984	0.60665	-2.05885	1.19878e-05	0.000320705	1.93963	2.87789e-05	0.000166115
FBgn0039030	CG6660	8.5618	1.33312e-22	4.09211e-21	-0.215838	0.734731	0.880148	0.0531502	0.940509	0.964481	-0.50618	0.478127	0.61382	-2.55146	0.000443186	0.00270277	-3.54412	0.000452713	0.00424005	-1.61786	0.261713	0.499815	-3.05764	0.00011212	0.000568362
FBgn0022774	Oat	3.89616	1.35799e-22	4.15889e-21	-0.571638	0.145484	0.440276	0.533651	0.224148	0.479548	-1.40638	0.00140251	0.00640311	-1.30767	0.00327612	0.014835	-0.104374	0.832295	0.935534	1.84655	0.000167988	0.00304588	-2.71405	2.15731e-08	2.18221e-07
FBgn0260388	CG42514	-2.47064	1.5509e-22	4.73878e-21	-1.15366	1.10842e-05	0.0004253	1.04673	0.000343335	0.00440332	0.374915	0.200015	0.322903	0.494115	0.0955577	0.222468	0.038557	0.906215	0.966461	0.345877	0.29341	0.532457	0.869029	0.00610783	0.0190024
FBgn0031410	CG17237	8.1455	1.70716e-22	5.2043e-21	0.882286	0.174339	0.478546	-0.721654	0.320312	0.56487	-2.42106	0.000935568	0.00467328	1.16791	0.111667	0.248112	-5.63282	2.55369e-08	1.26531e-06	3.60323	0.000429524	0.00658027	-1.25315	0.116263	0.195144
FBgn0039595	AstA-R2	7.03892	1.7821e-22	5.42034e-21	-1.95228	4.70053e-09	4.5021e-07	-1.31842	0.000870908	0.00941332	-0.667836	0.145008	0.252622	2.39197	1.65435e-07	2.42002e-06	-0.976524	0.0490329	0.172049	1.37573	0.00599161	0.0499241	1.72414	9.45475e-05	0.000487824
FBgn0040102	lectin-24Db	4.55921	1.79556e-22	5.43648e-21	-0.961783	0.0243258	0.168157	-0.932424	0.0521221	0.207625	-0.506614	0.303018	0.441566	0.111842	0.824339	0.901947	2.03094	0.000173534	0.00186669	0.676884	0.201375	0.431389	-0.394772	0.462919	0.562344
FBgn0003475	spir	2.50585	1.79235e-22	5.43648e-21	0.6438	0.010999	0.0994268	-0.364429	0.197866	0.448949	-0.891554	0.00171624	0.00746939	0.200133	0.483521	0.656232	-0.201068	0.521958	0.776478	0.319232	0.310399	0.550205	-0.691421	0.0262832	0.0629871
FBgn0025628	CG4199	-3.8529	1.80579e-22	5.45504e-21	0.300516	0.447213	0.72091	0.166163	0.706923	0.816641	-0.205805	0.641852	0.753038	0.874403	0.0482771	0.135074	-0.373408	0.441505	0.715137	0.0588297	0.903585	0.969666	0.668597	0.167349	0.255961
FBgn0052057	dpr10	5.18894	1.82766e-22	5.50862e-21	-0.247914	0.572043	0.795535	-1.15143	0.0195512	0.103926	0.450231	0.367455	0.509137	0.332812	0.50836	0.675232	0.555115	0.312777	0.599315	-1.84938	0.00120226	0.0149685	0.783043	0.150528	0.237304
FBgn0029091	CS-2	6.33045	2.12479e-22	6.38971e-21	-2.70028	1.27057e-05	0.000477302	-1.75219	0.0118437	0.0713112	-2.65459	0.000469726	0.00270194	4.84464	1.60188e-10	4.14363e-09	2.44046	0.0013158	0.010201	0.105173	0.88955	0.963749	2.19005	0.0041138	0.0135788
FBgn0032771	CG17349	9.42053	2.30497e-22	6.91594e-21	1.03528	0.144841	0.439753	-0.410918	0.604697	0.749648	-2.7117	0.000665683	0.0035644	1.02203	0.200493	0.371405	-4.19507	5.59474e-06	0.000107818	1.53184	0.102343	0.299456	-1.68966	0.0523942	0.106972
FBgn0263997	CG43740	4.14741	2.31187e-22	6.92108e-21	-0.229509	0.547107	0.78175	2.40695	1.45274e-08	9.87371e-07	-2.93247	9.01141e-12	2.86515e-10	0.251111	0.565226	0.720627	0.435893	0.36212	0.647452	1.66016	0.00046447	0.00699604	-2.68136	1.14018e-08	1.20551e-07
FBgn0051948	CG31948	10.5154	2.51761e-22	7.5201e-21	0.900041	0.274621	0.588874	-0.836068	0.36404	0.594666	-2.46256	0.00761679	0.0246169	0.877111	0.342376	0.527087	-4.95563	3.33517e-06	7.01757e-05	2.42538	0.0239106	0.126745	-1.58545	0.116445	0.195327
FBgn0030278	CG15200	8.46447	2.91478e-22	8.68696e-21	0.669461	0.308039	0.615718	-0.55135	0.452712	0.655931	-2.31694	0.00172291	0.00748862	1.0351	0.162918	0.322896	-4.19807	2.62703e-06	5.82689e-05	1.65784	0.0697207	0.240241	-1.28184	0.112071	0.189636
FBgn0262150	CG42876	8.24737	3.0266e-22	9.00007e-21	-1.51877	0.0260756	0.175636	-0.521115	0.495236	0.680417	-0.333694	0.663991	0.770732	-1.76221	0.0251037	0.0806334	-3.50778	0.00260936	0.017843	2.26436	0.0596076	0.220099	-2.0959	0.0141284	0.0382635
FBgn0037147	CG7140	7.45823	3.0926e-22	9.17586e-21	1.3892	0.0284123	0.183663	-0.378643	0.593046	0.741153	-2.85484	6.24789e-05	0.000512843	1.47967	0.0384754	0.113609	-4.19518	5.45018e-07	1.67429e-05	1.9297	0.0230168	0.123733	-1.37516	0.0770294	0.142803
FBgn0003429	slo	3.73799	3.09957e-22	9.17611e-21	-0.0991325	0.789515	0.907505	2.79424	1.59058e-11	2.82162e-09	-0.719015	0.082709	0.163092	1.37067	0.00094291	0.0051862	-0.37827	0.40468	0.686428	-0.121189	0.789595	0.907405	0.651654	0.15083	0.237564
FBgn0050431	CG30431	5.82579	3.15056e-22	9.30637e-21	0.993034	0.0469812	0.248784	-0.267623	0.631814	0.768583	-2.66357	2.87293e-06	3.43257e-05	0.104289	0.857577	0.920958	-6.33349	4.69163e-05	0.000625958	2.14518	0.201973	0.432155	-2.55928	3.97111e-05	0.000223408
FBgn0037386	CG1208	3.67442	3.17513e-22	9.35819e-21	-0.91334	0.00276634	0.0367682	1.34293	7.47148e-05	0.00126416	2.85887	8.48051e-18	5.35438e-16	-0.0652305	0.843729	0.913317	3.57234	4.45876e-23	1.7674e-20	-0.158682	0.659315	0.82916	2.79364	1.62292e-14	3.84023e-13
FBgn0051820	CG31820	10.911	3.3734e-22	9.92061e-21	0.619748	0.507913	0.758109	-0.756731	0.469632	0.664224	-1.63094	0.119332	0.216912	1.08616	0.29971	0.484064	-5.09229	1.23901e-05	0.000211164	2.89598	0.0130784	0.0856446	-0.544779	0.634716	0.716948
FBgn0031128	hydra	8.22851	3.44263e-22	1.01019e-20	1.21158	0.106528	0.381377	-0.775082	0.355718	0.588704	-2.52704	0.00267288	0.0107028	1.22048	0.147439	0.30129	-5.25926	1.13762e-07	4.38215e-06	2.86671	0.00411024	0.0382009	-1.30656	0.155681	0.242827
FBgn0031449	CG31689	2.91719	3.73465e-22	1.09347e-20	-0.224926	0.431934	0.711827	-0.315862	0.324263	0.566949	-1.64801	7.16218e-07	1.02266e-05	3.07352	2.5515e-20	2.25204e-18	0.209514	0.552289	0.797537	0.133444	0.705446	0.858176	1.42551	4.88929e-05	0.00026971
FBgn0031085	CG9570	8.89348	3.88769e-22	1.13579e-20	0.792444	0.274697	0.588874	-0.651769	0.421644	0.638096	-2.34346	0.00400616	0.0147065	1.26732	0.120295	0.261162	-4.29511	5.19544e-06	0.000101659	1.68577	0.0775541	0.256004	-1.07615	0.226498	0.321499
FBgn0034472	CG8517	9.45291	4.11493e-22	1.19954e-20	0.834571	0.284978	0.597993	-0.516016	0.554308	0.717765	-2.08516	0.0170816	0.0465074	1.21913	0.163539	0.323537	-4.84171	1.20869e-06	3.12681e-05	2.46098	0.0141433	0.090585	-0.866031	0.365292	0.467071
FBgn0034827	Klp59D	8.25727	4.17991e-22	1.21583e-20	1.34566	0.0733183	0.318582	-0.470107	0.575729	0.731068	-3.0812	0.00025513	0.00164434	1.14723	0.173946	0.337782	-6.63022	3.20076e-09	1.97643e-07	3.84953	0.000657364	0.00924658	-1.93397	0.035807	0.080605
FBgn0003209	raw	-2.43048	5.10156e-22	1.48067e-20	0.0399305	0.874314	0.946401	0.650855	0.0209763	0.109524	-0.434099	0.124728	0.22473	-0.291614	0.305183	0.490176	1.20027	0.000114326	0.00130805	-0.224	0.471047	0.690616	-0.725712	0.0192206	0.0489872
FBgn0039398	CG14540	8.62098	6.11359e-22	1.77055e-20	1.31459	0.0986003	0.368525	-0.519934	0.559003	0.720927	-2.83318	0.00148246	0.00668441	1.30439	0.143738	0.295976	-4.36459	1.35174e-05	0.000227848	1.65763	0.100677	0.297431	-1.52879	0.117027	0.195958
FBgn0033787	CG13321	5.28409	6.16016e-22	1.78017e-20	-1.83786	0.00060644	0.0111897	0.317443	0.596457	0.744179	-1.75623	0.00362933	0.0136351	3.16052	1.66208e-07	2.42049e-06	1.16509	0.0759302	0.23621	1.42497	0.0298455	0.14613	1.40429	0.032423	0.0745881
FBgn0034162	CG6426	4.05827	6.42029e-22	1.85132e-20	-2.07283	7.86322e-07	4.30829e-05	-0.300536	0.522102	0.697411	-2.24242	2.25576e-06	2.79286e-05	2.42665	3.22133e-07	4.36065e-06	0.865775	0.0931019	0.272909	-0.0499751	0.922768	0.978034	0.184236	0.720487	0.788752
FBgn0264975	Nrg	-1.68844	6.4963e-22	1.86919e-20	-0.318297	0.0698832	0.31073	-0.268599	0.171369	0.415304	1.86468	2.16966e-21	1.84103e-19	0.409601	0.0369091	0.109778	0.0819544	0.703119	0.879081	-0.246827	0.251245	0.487531	2.27428	3.79519e-26	3.46298e-24
FBgn0031723	CG7251	8.39234	6.80954e-22	1.9551e-20	1.24719	0.0721646	0.315884	-0.45399	0.558203	0.720513	-2.62673	0.000742579	0.00390242	1.3486	0.0838273	0.20301	-4.65955	3.49946e-07	1.16852e-05	1.7219	0.0640016	0.228452	-1.27813	0.132943	0.21638
FBgn0051999	CG31999	3.93111	6.92344e-22	1.98353e-20	0.262608	0.507164	0.757726	0.412503	0.351197	0.585548	-0.868751	0.0501689	0.109852	-1.17927	0.00836789	0.0329942	-0.915841	0.0670025	0.21566	0.060437	0.905052	0.96969	-2.04802	2.68925e-05	0.00015631
FBgn0086450	su(r)	4.67607	7.25278e-22	2.07342e-20	-0.522398	0.181261	0.486477	-0.312453	0.476118	0.667355	0.731115	0.098128	0.185846	2.83296	1.05622e-10	2.83315e-09	0.310095	0.513004	0.76943	0.514996	0.277186	0.51562	3.56407	7.54791e-14	1.61661e-12
FBgn0038385	CG4221	-3.51915	7.29638e-22	2.08142e-20	0.29908	0.415004	0.698747	-0.0397426	0.922789	0.953796	1.09293	0.00772521	0.0248768	-1.1758	0.00432649	0.0188952	-0.476103	0.296338	0.579749	-0.342372	0.456833	0.678802	-0.0828674	0.854079	0.894246
FBgn0038377	CG9632	7.55754	7.58319e-22	2.15862e-20	1.03345	0.0851438	0.341548	-0.628402	0.349016	0.583943	-2.67747	8.10552e-05	0.000638567	1.62872	0.0169608	0.0588157	-2.89199	0.000201989	0.00210342	0.536263	0.502081	0.714641	-1.04875	0.155114	0.242167
FBgn0031081	Nep3	5.28214	8.20504e-22	2.33065e-20	0.213215	0.668398	0.84723	-1.04335	0.0611048	0.229214	-0.920723	0.102348	0.192066	3.27322	6.1276e-09	1.19114e-07	0.964228	0.113661	0.313717	-0.199762	0.743093	0.878423	2.35249	0.00011522	0.000582748
FBgn0027660	blot	-3.52877	8.32292e-22	2.35911e-20	0.245651	0.504811	0.75587	0.998498	0.015208	0.0859736	-1.08624	0.00845828	0.0267216	2.34756	1.27417e-08	2.32465e-07	-0.375951	0.40436	0.686152	-1.77096	9.30313e-05	0.00187663	1.26132	0.00508699	0.0163024
FBgn0036749	CG7460	4.29856	8.61481e-22	2.43666e-20	0.297488	0.284783	0.597819	-0.660854	0.0347626	0.158104	2.16179	4.84299e-12	1.58133e-10	1.00899	0.00100445	0.00546939	-0.308938	0.358432	0.644504	-1.13587	0.00103913	0.0133313	3.17078	6.75983e-21	3.57359e-19
FBgn0027376	rha	4.92434	8.72098e-22	2.46146e-20	0.797614	0.109135	0.38544	-0.618355	0.266588	0.519193	-2.22659	6.93002e-05	0.000560545	0.637312	0.256597	0.43645	-1.90301	0.00238457	0.0166109	-0.243985	0.702786	0.856801	-1.58928	0.00937238	0.027232
FBgn0051407	CG31407	7.60657	8.76211e-22	2.46784e-20	0.581481	0.405662	0.692228	-0.0993359	0.898883	0.939493	-2.57344	0.00104356	0.00508499	1.3084	0.0961248	0.223391	-4.37397	1.59276e-06	3.91437e-05	1.76839	0.055483	0.211658	-1.26504	0.140164	0.224749
FBgn0003261	Rm62	-1.73239	1.01344e-21	2.84831e-20	0.028274	0.875834	0.947091	0.676821	0.000820109	0.00894462	-0.237795	0.239907	0.370679	-0.925761	4.87019e-06	5.11821e-05	0.270864	0.222587	0.486283	-0.360242	0.105032	0.304089	-1.16356	1.54503e-07	1.3745e-06
FBgn0038838	TotB	11.3151	1.03209e-21	2.89463e-20	-1.20926	0.0722539	0.316024	-1.00591	0.18142	0.42735	-0.548003	0.468212	0.605418	-2.49634	0.00127781	0.00670092	-5.31578	0.00170841	0.0125406	-3.83891	0.291547	0.530305	-3.04435	0.000302974	0.00138321
FBgn0267486	Ptp36E	5.1119	1.10706e-21	3.09838e-20	1.74928	1.9079e-06	9.35093e-05	3.12871	1.61036e-14	4.50526e-12	-3.42894	6.04901e-17	3.53442e-15	-0.611685	0.14167	0.293055	5.12646	6.52923e-30	4.01156e-27	-1.37067	0.00211926	0.0231221	-4.04062	3.28603e-19	1.41672e-17
FBgn0038784	CG4362	5.10577	1.1555e-21	3.22715e-20	-4.51674	9.82454e-18	4.93074e-15	0.921779	0.118166	0.338918	-0.358475	0.545765	0.673897	-2.71919	2.83852e-05	0.000242985	0.186677	0.80905	0.923598	0.0373066	0.962324	0.995532	-3.07766	9.60492e-06	6.11356e-05
FBgn0040349	CG3699	4.41254	1.18638e-21	3.30648e-20	-0.692762	0.117775	0.397778	0.957588	0.0530315	0.210412	-1.2336	0.0130343	0.0374451	1.67371	0.00076604	0.00433945	0.974405	0.0725188	0.228585	2.22571	3.9954e-05	0.000914786	0.440106	0.416889	0.517884
FBgn0033268	Obp44a	5.79564	1.31356e-21	3.65328e-20	-0.139356	0.817526	0.921574	-0.50193	0.457309	0.658351	-0.64375	0.340555	0.481704	1.1577	0.0865584	0.207624	0.226993	0.759001	0.903857	-1.008	0.173177	0.396882	0.513954	0.487223	0.585552
FBgn0265263	CG42688	9.26229	1.38327e-21	3.83916e-20	0.387627	0.659109	0.842319	-0.979006	0.319008	0.563949	-1.47896	0.132604	0.235273	1.14393	0.244929	0.424337	-5.36164	1.45656e-06	3.65269e-05	2.99114	0.0073835	0.0574338	-0.335032	0.755654	0.818241
FBgn0000014	abd-A	5.90273	1.41266e-21	3.91257e-20	0.0141971	0.979768	0.99231	-1.14327	0.068059	0.245871	-1.64938	0.00955664	0.0293214	0.844654	0.188423	0.356049	-0.198942	0.777648	0.911608	-0.331086	0.642321	0.817405	-0.804725	0.244876	0.341846
FBgn0030990	CG7556	-1.18364	1.47329e-21	4.07201e-20	0.181635	0.144102	0.438845	0.0303787	0.826696	0.894112	0.130455	0.353585	0.495003	-0.0233126	0.8708	0.929443	0.435784	0.00576541	0.0333862	0.469592	0.00283562	0.0291742	0.107143	0.486602	0.585275
FBgn0003867	tsl	-2.97083	1.81584e-21	5.00842e-20	-0.128155	0.683078	0.854987	-0.128317	0.71479	0.8221	1.01638	0.0038821	0.0143579	-1.82625	4.24604e-07	5.57447e-06	1.55979	8.52704e-05	0.00102026	-0.169417	0.666484	0.834206	-0.809868	0.0390691	0.0860579
FBgn0030575	CG5321	6.55381	1.82663e-21	5.02777e-20	-0.0958056	0.822282	0.922456	0.226031	0.635249	0.770834	-1.38536	0.00448508	0.0160835	-1.44243	0.00640648	0.0263418	1.94721	0.000738007	0.00635948	1.53499	0.00470756	0.0420098	-2.82779	4.42692e-07	3.62257e-06
FBgn0038685	CG14282	6.06983	1.84519e-21	5.06838e-20	1.08075	0.0428926	0.235894	-0.587686	0.32455	0.567078	-2.08432	0.000558196	0.00311012	1.89855	0.00172356	0.00863267	-1.15224	0.0827125	0.25108	0.181756	0.785857	0.905515	-0.185769	0.776756	0.835118
FBgn0053126	NLaz	4.4865	1.92013e-21	5.26338e-20	-1.29022	0.00516154	0.0576685	-0.500581	0.332303	0.57134	0.30052	0.561623	0.687742	0.893491	0.0846113	0.20453	3.89001	5.86665e-12	5.86093e-10	2.51395	8.29645e-06	0.00023712	1.19401	0.0348634	0.0791226
FBgn0035791	CG8539	5.20533	1.997e-21	5.46283e-20	-0.445314	0.377169	0.671729	-1.0042	0.0754531	0.260609	0.823242	0.146421	0.254614	-1.7362	0.0025879	0.0121866	-0.158432	0.806556	0.922768	0.249635	0.701836	0.856192	-0.912958	0.145871	0.231537
FBgn0035975	PGRP-LA	4.5746	2.0658e-21	5.63947e-20	-1.00292	0.0277436	0.180737	-0.975487	0.0563578	0.218072	3.29	1.16832e-10	3.25613e-09	-1.01732	0.0459397	0.130402	0.358703	0.521425	0.776075	0.377514	0.499779	0.712744	2.27268	4.88155e-05	0.000269507
FBgn0038694	CG5217	7.07177	2.11852e-21	5.77155e-20	1.21195	0.0753386	0.322839	-0.59808	0.432431	0.644197	-2.61364	0.000631494	0.00342679	1.09594	0.152603	0.308011	-5.25883	1.78157e-08	9.35554e-07	2.18331	0.021595	0.118372	-1.51769	0.069422	0.13212
FBgn0034658	Grx-1	8.97948	2.23657e-21	6.08073e-20	0.461642	0.532927	0.771861	-0.605871	0.464209	0.661397	-2.12232	0.0106673	0.031949	1.26473	0.128761	0.274165	-5.79698	3.99967e-08	1.83388e-06	3.42923	0.00129169	0.0157195	-0.857588	0.344972	0.446273
FBgn0028567	robl62A	7.59511	2.30728e-21	6.25343e-20	0.659741	0.392998	0.683619	-0.611126	0.479121	0.669265	-2.26804	0.00870215	0.0273549	0.892357	0.302279	0.486829	-4.55751	2.71404e-06	5.98745e-05	2.13413	0.0287367	0.142852	-1.37569	0.146078	0.231811
FBgn0040850	CG15210	5.83752	2.30948e-21	6.25343e-20	-1.00793	0.0496159	0.25735	0.677203	0.23802	0.494608	-0.634845	0.271745	0.407817	0.745183	0.1992	0.370255	0.998865	0.11405	0.314327	1.47355	0.0192031	0.110523	0.110338	0.860924	0.899688
FBgn0010762	simj	-2.10142	2.45295e-21	6.62845e-20	0.446009	0.0443028	0.240231	0.0236739	0.923891	0.9546	-0.557616	0.0249996	0.0630746	0.152593	0.541325	0.702078	-0.330313	0.229534	0.495114	0.0985564	0.72103	0.865553	-0.405023	0.136884	0.220833
FBgn0033627	CG13204	-2.60032	2.48634e-21	6.70507e-20	-0.256613	0.350902	0.653909	-0.526052	0.0877096	0.286296	-0.0527117	0.865392	0.916872	-1.12025	0.000454283	0.00276271	0.440953	0.215747	0.476988	-0.635404	0.0804458	0.261017	-1.17296	0.00068167	0.00282816
FBgn0028572	qtc	4.4504	2.51688e-21	6.7737e-20	1.00224	0.0225579	0.160632	-0.44218	0.367883	0.597803	-0.111464	0.820865	0.886705	0.976437	0.047482	0.133532	-0.20391	0.705512	0.879954	0.639706	0.235954	0.470819	0.864973	0.108056	0.184364
FBgn0034290	CG5773	5.92957	2.59283e-21	6.96405e-20	0.176095	0.727456	0.876949	0.389664	0.489966	0.676961	-1.31809	0.0205617	0.0540387	0.585735	0.306572	0.491139	0.62802	0.315294	0.602073	-0.881212	0.161397	0.381174	-0.732357	0.238361	0.334857
FBgn0260632	dl	-3.38582	2.67206e-21	7.16242e-20	1.3909	9.9811e-05	0.00263648	0.951978	0.0171286	0.0943916	0.749223	0.0606094	0.127739	-1.54245	0.000113828	0.000819828	-0.141778	0.746453	0.896328	-0.0401683	0.927074	0.97967	-0.793228	0.0699328	0.132807
FBgn0014033	Sr-CI	3.19864	2.69608e-21	7.21228e-20	-0.876974	0.0048285	0.0550256	-0.431784	0.217687	0.472193	0.124906	0.726818	0.820356	0.6316	0.0806315	0.19743	0.659255	0.092817	0.272204	-1.55308	0.000139213	0.00262269	0.756507	0.0507072	0.104395
FBgn0050147	Hil	-2.73717	2.75724e-21	7.36111e-20	-0.0825391	0.775878	0.901493	-0.654622	0.0438218	0.185691	2.99367	2.63855e-20	2.07993e-18	-0.844127	0.00912248	0.0353402	0.0805536	0.820854	0.929303	-1.10157	0.00210461	0.0230223	2.14954	1.45602e-09	1.76018e-08
FBgn0026320	Tom	-3.34278	2.7741e-21	7.39131e-20	-0.721666	0.0419335	0.232949	-1.54569	0.000114051	0.00177049	-0.686666	0.100451	0.189282	-6.63738	1.01813e-05	9.75779e-05	1.78489	0.328857	0.616381	-4.85556	0.154979	0.373211	-7.32404	1.24071e-06	9.38596e-06
FBgn0027570	Nep2	-3.28757	2.858e-21	7.59041e-20	1.83719	1.23849e-07	8.63298e-06	0.442501	0.253247	0.507094	2.47921	1.49296e-10	4.11603e-09	-0.603017	0.119149	0.259321	2.09428	7.73048e-07	2.18373e-05	-1.68168	7.25176e-05	0.00152664	1.87619	9.6295e-06	6.12628e-05
FBgn0046297	CR9284	10.3397	2.86022e-21	7.59041e-20	0.843476	0.352336	0.655114	-0.96012	0.343687	0.579903	-1.67414	0.098994	0.187234	1.26465	0.212824	0.387003	-5.61326	9.49343e-07	2.54744e-05	3.33352	0.00367688	0.0350561	-0.409485	0.712456	0.782468
FBgn0028848	CG7311	6.59876	2.96691e-21	7.85789e-20	1.39389	0.0309609	0.192256	-0.501847	0.487117	0.674418	-2.86806	7.68508e-05	0.000611227	1.4413	0.0472961	0.133095	-4.03915	1.14163e-06	2.99112e-05	1.76763	0.0350067	0.1602	-1.42676	0.0717159	0.13546
FBgn0003091	Pkc53E	4.51527	3.42799e-21	9.06106e-20	-0.234047	0.583152	0.802151	-1.54317	0.00130782	0.0129277	1.30431	0.0069933	0.0229809	0.386427	0.424103	0.60567	0.783571	0.137599	0.35652	-0.595347	0.260844	0.498764	1.69074	0.00135023	0.00512619
FBgn0014343	mirr	-1.74193	3.52119e-21	9.28523e-20	0.00898481	0.96123	0.983794	-0.459622	0.0263062	0.128591	-0.0183976	0.929817	0.958912	-0.237773	0.261417	0.441885	-0.0293855	0.900432	0.964713	0.298189	0.206442	0.436358	-0.256171	0.263666	0.362081
FBgn0050456	CG30456	3.43808	3.52674e-21	9.28523e-20	-0.814226	0.0194304	0.146555	-0.277874	0.476495	0.66747	-0.223781	0.570582	0.695161	0.629281	0.113076	0.25023	1.76341	4.14133e-05	0.000566059	-0.164941	0.700095	0.855091	0.4055	0.345259	0.446601
FBgn0037207	Mes2	2.61767	3.70332e-21	9.73088e-20	-1.31552	1.32277e-06	6.74665e-05	-0.600907	0.0492494	0.200095	-0.618275	0.0481466	0.10637	0.473889	0.136787	0.285651	-0.569227	0.111324	0.309831	0.339855	0.349935	0.583726	-0.144386	0.671126	0.748116
FBgn0033818	CG4712	8.44659	3.80656e-21	9.98248e-20	0.801677	0.301736	0.610871	-0.824405	0.342181	0.578603	-2.35726	0.00678897	0.0224758	0.540393	0.535894	0.697388	-5.5339	7.76363e-07	2.18806e-05	2.88119	0.0112541	0.077671	-1.81686	0.0565289	0.113364
FBgn0034483	CG16894	6.98129	3.90795e-21	1.02282e-19	0.853335	0.197628	0.504093	-0.820039	0.268141	0.520536	-2.52004	0.000728748	0.00383801	1.08738	0.146351	0.300122	-5.77838	4.14286e-08	1.87493e-06	2.77746	0.0100499	0.0718905	-1.43266	0.078311	0.144416
FBgn0004175	Mst84Dd	9.95099	4.38864e-21	1.14638e-19	0.786743	0.341772	0.645881	0.064742	0.944211	0.966959	-2.34354	0.0114061	0.0336624	1.25504	0.175679	0.339532	-4.85699	3.13959e-06	6.72113e-05	2.62844	0.0119206	0.0806297	-1.0885	0.283015	0.382813
FBgn0001269	inv	-2.43661	4.66414e-21	1.21596e-19	-0.29402	0.257906	0.573545	-0.967449	0.000921146	0.00983075	-0.382469	0.200865	0.323883	-1.55397	1.87369e-06	2.1438e-05	-1.28443	0.00387777	0.0244861	0.65745	0.165546	0.387301	-1.93644	2.11203e-08	2.13803e-07
FBgn0039792	CG2267	8.36877	4.74833e-21	1.23549e-19	1.13793	0.15796	0.45681	-0.571673	0.525767	0.69969	-2.93803	0.00114024	0.0054602	1.05192	0.244646	0.424073	-5.04879	1.56635e-06	3.86868e-05	1.6717	0.117186	0.323151	-1.88611	0.0562568	0.112921
FBgn0086691	UK114	6.81588	4.89159e-21	1.27029e-19	-0.964483	0.169445	0.472277	0.22045	0.778802	0.8639	-0.686422	0.382163	0.523138	0.066256	0.932836	0.964817	-0.333143	0.699165	0.8775	1.44933	0.0926373	0.285092	-0.620166	0.470994	0.569743
FBgn0032768	CG17564	7.48915	4.99524e-21	1.29468e-19	0.846531	0.214334	0.523812	-0.413677	0.587265	0.737992	-2.44183	0.0014385	0.00653827	0.841085	0.273918	0.455936	-5.41156	9.88615e-08	3.91236e-06	3.16709	0.00209626	0.0229709	-1.60075	0.055856	0.112251
FBgn0038744	CG4733	3.14216	5.31222e-21	1.37416e-19	1.35	3.37481e-05	0.00107451	1.98107	5.05574e-08	2.80279e-06	0.732368	0.0438794	0.0988163	1.41864	9.46858e-05	0.000698014	-0.192314	0.628998	0.840156	-1.36878	0.000586989	0.00843638	2.15101	6.51025e-08	6.19497e-07
FBgn0036162	CG6140	8.84488	5.39322e-21	1.39241e-19	1.15748	0.109335	0.385454	-0.301284	0.709271	0.818468	-2.82563	0.000496958	0.00282805	1.53788	0.0584223	0.155305	-4.81125	3.99679e-07	1.30272e-05	1.57919	0.10198	0.299185	-1.28776	0.146231	0.232026
FBgn0033365	CG8170	-5.37673	5.61954e-21	1.44804e-19	0.49961	0.387387	0.678585	0.569443	0.375207	0.603683	5.52717	3.98355e-18	2.56371e-16	0.696745	0.27111	0.452854	-1.26237	0.0688845	0.220201	-6.02533	1.54085e-16	3.64774e-14	6.22392	4.17737e-19	1.76409e-17
FBgn0035087	CG2765	-1.80842	6.60368e-21	1.69834e-19	-0.0196607	0.918921	0.966662	0.0270238	0.900389	0.940169	0.524456	0.0153622	0.0427524	0.718075	0.000914221	0.00505823	0.374308	0.11414	0.314403	0.749546	0.00154518	0.0181172	1.24253	1.48128e-07	1.32707e-06
FBgn0035557	CG11353	-3.90071	7.12595e-21	1.82913e-19	-1.53087	0.000389691	0.00781062	-1.32923	0.0096039	0.0610005	2.4521	2.03727e-06	2.54841e-05	1.26598	0.00936292	0.036111	-0.0353843	0.946704	0.984543	-2.75276	6.27177e-06	0.000187809	3.71808	1.24869e-11	1.98273e-10
FBgn0010303	hep	-1.77995	7.21129e-21	1.84748e-19	-0.27802	0.144427	0.439435	0.279785	0.188779	0.436984	-0.125242	0.558408	0.68519	0.155264	0.470988	0.645527	0.767789	0.00111337	0.00890699	-0.122559	0.602857	0.790969	0.0300222	0.897946	0.927177
FBgn0051788	CG31788	11.0332	8.2246e-21	2.10303e-19	0.473502	0.592996	0.80668	-1.03848	0.294431	0.54265	-2.04163	0.0395928	0.0913154	0.374463	0.7062	0.824626	-5.19338	9.30003e-06	0.000165862	2.78967	0.0181471	0.106299	-1.66716	0.124837	0.206005
FBgn0042710	Hex-t2	5.86285	8.30483e-21	2.11948e-19	1.20412	0.0419408	0.232949	-0.452354	0.494226	0.679801	-2.46693	0.000205739	0.00137318	1.26164	0.0581319	0.154722	-4.50157	7.7826e-09	4.38266e-07	2.17399	0.00583521	0.0490713	-1.2053	0.0968877	0.169566
FBgn0035711	CG8519	4.5187	8.40996e-21	2.14221e-19	-0.0962971	0.808469	0.918003	0.280207	0.527649	0.70084	3.05305	4.77745e-12	1.56376e-10	0.0557234	0.899282	0.946722	-0.0821674	0.864862	0.948776	0.19807	0.681847	0.844915	3.10877	1.26562e-10	1.76736e-09
FBgn0031489	CG17224	3.74699	8.47343e-21	2.15426e-19	-0.180459	0.636524	0.830806	0.308551	0.469705	0.664224	1.0306	0.0157618	0.0436003	-1.07203	0.0123683	0.0453203	0.741465	0.114978	0.315651	-0.724896	0.124375	0.333471	-0.0414358	0.929539	0.950079
FBgn0036496	CG7804	7.39672	8.63534e-21	2.19124e-19	1.14977	0.0615936	0.29075	-0.982353	0.153148	0.392494	-3.08275	1.09505e-05	0.0001106	1.40934	0.0461076	0.130649	-7.13641	1.5425e-05	0.00025158	1.43629	0.438757	0.663357	-1.67341	0.0274026	0.0650147
FBgn0042098	CG18735	9.62669	8.89306e-21	2.25235e-19	1.06316	0.282371	0.596052	0.37813	0.732364	0.833038	-7.24459	6.74244e-11	1.94348e-09	-1.06724	0.340918	0.525725	2.27937	0.0627042	0.205128	-6.59686	9.75405e-06	0.000271362	-8.31183	9.90931e-12	1.60794e-10
FBgn0035455	CG10862	7.64053	8.97509e-21	2.26451e-19	0.824379	0.242019	0.555196	-0.650269	0.409112	0.629443	-2.71456	0.000619826	0.00338144	1.23859	0.119473	0.259984	-4.27301	6.75325e-06	0.000126307	2.11291	0.0282788	0.141529	-1.47596	0.0880189	0.158009
FBgn0031103	CG12679	8.63849	8.96613e-21	2.26451e-19	0.671601	0.280628	0.594287	-0.591638	0.395252	0.619829	-2.35991	0.000787518	0.00408842	1.10139	0.118997	0.259034	-3.96619	4.50438e-06	9.01463e-05	2.07198	0.0186835	0.108529	-1.25852	0.100215	0.174059
FBgn0052119	CG32119	6.33912	1.13004e-20	2.84583e-19	1.23719	0.0531338	0.266881	-0.486964	0.495937	0.680443	-2.64731	0.000226601	0.00148782	1.53185	0.0331112	0.100729	-5.15815	1.31912e-09	8.71472e-08	2.7423	0.00138974	0.0166703	-1.11546	0.154976	0.242022
FBgn0038630	CG14305	8.87497	1.16601e-20	2.93086e-19	1.03721	0.155888	0.45476	-0.603775	0.459971	0.659844	-2.62164	0.00140648	0.00641902	0.914174	0.266781	0.447937	-4.60106	3.5032e-06	7.2715e-05	2.40352	0.0167534	0.100915	-1.70747	0.0570181	0.114139
FBgn0036125	CG6279	6.55994	1.18229e-20	2.96619e-19	1.0668	0.114302	0.393241	-0.600824	0.426309	0.640982	-2.47283	0.00108894	0.00525992	0.808626	0.286153	0.469187	-4.00519	3.27114e-06	6.94228e-05	1.44121	0.0975629	0.292921	-1.66421	0.0445302	0.0947503
FBgn0051606	CG31606	10.3661	1.19401e-20	2.98997e-19	-0.497832	0.465923	0.732025	-0.909578	0.233686	0.489692	-0.0943913	0.901855	0.941208	-4.9808	2.54009e-09	5.27524e-08	-0.566239	0.591916	0.820193	-0.126837	0.911282	0.973032	-5.0752	1.81432e-08	1.86644e-07
FBgn0031295	CG4375	8.69633	1.31297e-20	3.28168e-19	0.742246	0.359862	0.660035	-0.649459	0.473627	0.666596	-2.49914	0.00596549	0.020222	0.893768	0.326221	0.511638	-4.0712	9.0798e-05	0.00107904	1.6858	0.108681	0.309495	-1.60537	0.106365	0.18239
FBgn0050271	CG30271	6.47321	1.34597e-20	3.35788e-19	1.03832	0.105309	0.379478	-0.566491	0.429265	0.642598	-3.00027	3.25105e-05	0.000290091	0.721479	0.320175	0.505248	-3.37988	7.6515e-05	0.000934608	1.12659	0.198715	0.428619	-2.27879	0.00385072	0.012796
FBgn0035008	CG3494	9.6373	1.62375e-20	4.04329e-19	1.02353	0.162748	0.462952	-0.403305	0.622715	0.762444	-2.78151	0.000725412	0.00382427	1.38599	0.0926877	0.218198	-5.6913	2.44102e-08	1.2243e-06	2.98402	0.00383172	0.0362457	-1.39552	0.120652	0.20054
FBgn0035491	Dpy-30L2	8.75724	1.67884e-20	4.17268e-19	0.494358	0.561855	0.789479	0.0361177	0.969761	0.981675	-2.47469	0.00948686	0.0291678	1.23822	0.194578	0.364412	-5.11718	2.22937e-06	5.17855e-05	2.78849	0.0102092	0.0725506	-1.23646	0.236354	0.332669
FBgn0033952	Adgf-E	7.34705	1.72342e-20	4.2755e-19	1.19021	0.0619351	0.29129	-0.377119	0.596659	0.744275	-2.49434	0.000510205	0.00288741	1.24052	0.0849186	0.205045	-5.0335	3.92387e-08	1.81265e-06	3.08468	0.000875929	0.0116423	-1.25383	0.109178	0.185779
FBgn0020766	Aats-phe	2.71814	1.76506e-20	4.37066e-19	0.841349	0.0036601	0.0452521	-0.0877743	0.786188	0.86817	1.23622	0.000133435	0.000959839	0.541231	0.0944179	0.220718	0.334983	0.344615	0.630839	-0.0884134	0.80305	0.915886	1.77745	5.28867e-07	4.29856e-06
FBgn0035481	CG12605	6.06492	1.88474e-20	4.65834e-19	0.498197	0.433059	0.712043	-0.507369	0.47516	0.667215	-2.60608	0.000257029	0.00165498	1.35247	0.0582013	0.154844	-0.98053	0.210506	0.470985	-0.440208	0.575736	0.771852	-1.25361	0.107666	0.18403
FBgn0031946	CG7164	7.9308	1.9596e-20	4.8344e-19	0.749942	0.32729	0.633622	-0.454918	0.595065	0.742982	-2.36879	0.00578464	0.0197143	1.37889	0.108564	0.243046	-4.63174	2.56503e-06	5.73074e-05	2.1633	0.0293178	0.14443	-0.989894	0.29151	0.391719
FBgn0040388	boi	-2.65025	2.03406e-20	5.00883e-19	0.464553	0.104903	0.37866	-0.137302	0.668055	0.790505	0.275919	0.38974	0.530348	-0.976975	0.00246633	0.0117112	-0.561296	0.116726	0.318457	-0.499353	0.168685	0.391699	-0.701055	0.046637	0.0983379
FBgn0038978	CG7045	7.67679	2.2102e-20	5.43252e-19	0.634716	0.415659	0.699394	-0.516233	0.553754	0.717652	-2.7131	0.00190837	0.00812506	0.778128	0.374097	0.558411	-4.89174	2.0748e-06	4.91237e-05	2.4691	0.0176693	0.104423	-1.93497	0.0430358	0.0923767
FBgn0085454	CG34425	7.9254	2.25258e-20	5.5265e-19	1.10893	0.121372	0.402342	-0.601317	0.452431	0.655753	-2.49911	0.00188459	0.00804696	1.23698	0.124782	0.268229	-4.76481	7.63496e-07	2.16671e-05	1.96599	0.0449139	0.186539	-1.26213	0.150692	0.237435
FBgn0032424	CG17010	9.05356	2.50528e-20	6.13518e-19	1.02735	0.104691	0.37822	-0.519074	0.463334	0.661086	-2.59347	0.000277197	0.00175598	1.45627	0.0418026	0.121241	-4.74561	7.10249e-08	2.99915e-06	2.32126	0.00956587	0.0692973	-1.13719	0.143458	0.228771
FBgn0266399	CR45039	-4.82295	2.52576e-20	6.17399e-19	-0.581996	0.314499	0.622991	-2.94502	0.00405822	0.0322247	2.67413	0.0133847	0.0381905	-0.307683	0.744701	0.850426	1.83717	0.0631429	0.206356	-7.23177	0.0289675	0.143602	2.36644	0.0502925	0.103811
FBgn0036806	Cyp12c1	5.22007	2.65389e-20	6.4753e-19	-1.18664	0.00441181	0.0515409	-0.148669	0.751479	0.84639	-0.610887	0.211105	0.336902	1.35244	0.00626299	0.0258331	1.80004	0.00051866	0.00477043	1.22979	0.0155508	0.096496	0.741552	0.152749	0.239572
FBgn0264077	Cnx14D	5.50363	2.73871e-20	6.67004e-19	1.02162	0.0372483	0.21722	-0.859318	0.117033	0.337952	-1.61093	0.00389969	0.014415	0.265049	0.640478	0.777779	-1.07404	0.096084	0.279385	0.548733	0.403966	0.634883	-1.34588	0.0272252	0.0647206
FBgn0047351	CG31468	9.65064	2.86444e-20	6.96351e-19	0.447826	0.619922	0.821817	-0.703744	0.485746	0.673528	-1.98919	0.0491001	0.108028	0.841679	0.405443	0.58968	-4.21247	0.000206874	0.00214883	1.79942	0.114954	0.320102	-1.14751	0.299765	0.400067
FBgn0027494	RpS10a	5.64629	2.88334e-20	6.99668e-19	0.525883	0.279446	0.593728	-0.722467	0.184061	0.430286	-1.8214	0.00113203	0.00543262	1.39344	0.013753	0.0495874	-1.84985	0.00427977	0.026467	-0.435414	0.529932	0.73642	-0.427958	0.476904	0.575586
FBgn0051327	CG31327	8.23877	2.96718e-20	7.18704e-19	1.1161	0.114077	0.392683	-0.697056	0.377363	0.60521	-2.76484	0.000506527	0.00287135	0.730431	0.360506	0.545632	-7.48468	6.30634e-06	0.000118853	4.9134	0.00332977	0.0328449	-2.03441	0.019145	0.0488654
FBgn0052698	CG32698	3.37753	3.03374e-20	7.33493e-19	-0.275988	0.432344	0.711827	0.137459	0.726489	0.829111	-0.717313	0.0701263	0.143154	-0.855735	0.0341397	0.103043	-0.147511	0.744526	0.895355	0.114721	0.802069	0.915164	-1.57305	0.000321555	0.0014536
FBgn0035915	S-Lap1	7.53358	3.3094e-20	7.98692e-19	1.20654	0.136465	0.427414	-0.327288	0.717881	0.82386	-2.67628	0.00314033	0.0121017	1.43125	0.114233	0.251896	-4.39409	1.01985e-05	0.000179028	1.86326	0.061494	0.223707	-1.24503	0.209643	0.303292
FBgn0052396	CG32396	6.71329	3.35777e-20	8.089e-19	1.26668	0.0342895	0.205998	-0.529735	0.428327	0.64201	-2.66431	8.22339e-05	0.000644322	1.26009	0.0639306	0.166161	-4.21611	7.30707e-07	2.10279e-05	1.95397	0.0251173	0.130954	-1.40423	0.0563695	0.113095
FBgn0029095	aru	-3.23279	3.52655e-20	8.48026e-19	0.173471	0.621882	0.822899	0.099712	0.799783	0.876151	0.909714	0.0207212	0.0542975	-0.87632	0.0262014	0.0833988	-0.1363	0.753087	0.900188	1.50845	0.000492189	0.00731693	0.0333941	0.93828	0.956173
FBgn0031240	CG3345	6.86061	3.68938e-20	8.85585e-19	1.47356	0.0351537	0.20961	-0.598898	0.443753	0.651185	-2.76041	0.000431645	0.00252072	1.01664	0.195531	0.36583	-4.919	9.64613e-08	3.86094e-06	2.51035	0.00699584	0.0553448	-1.74377	0.042049	0.0908052
FBgn0043578	PGRP-SB1	4.68254	3.90635e-20	9.35978e-19	-1.53965	0.00128232	0.0203147	0.010283	0.984683	0.991441	-1.09719	0.044179	0.0993679	-1.04239	0.0684726	0.174904	-0.353986	0.596362	0.821922	3.21293	7.45424e-07	2.93192e-05	-2.13957	0.00046313	0.00201233
FBgn0259794	sinah	6.3903	3.94673e-20	9.43955e-19	1.04164	0.115276	0.39412	-0.534119	0.470074	0.664511	-2.60897	0.000437745	0.00254546	1.17958	0.112472	0.249109	-4.54085	1.42455e-07	5.40272e-06	1.90326	0.0293401	0.14443	-1.42939	0.0780158	0.144076
FBgn0036925	schuy	8.97547	4.02055e-20	9.59889e-19	1.2699	0.0852956	0.342027	-0.765327	0.353595	0.587732	-2.85221	0.000584425	0.00322523	1.38319	0.0961054	0.223391	-3.89022	4.59739e-05	0.000617406	1.88137	0.0510314	0.201794	-1.46901	0.104711	0.180163
FBgn0028520	CG4891	7.04528	4.3447e-20	1.03542e-18	0.903802	0.122883	0.405847	-0.635156	0.332087	0.571286	-2.43553	0.000251815	0.00162769	0.452663	0.502	0.669771	-6.48549	4.77089e-05	0.000632146	-0.207698	0.923233	0.978279	-1.98286	0.00628337	0.0194758
FBgn0039083	CG10177	8.72138	4.54571e-20	1.08139e-18	1.14038	0.137806	0.428607	-0.96385	0.26191	0.515508	-2.16412	0.0120614	0.0352247	0.366595	0.671557	0.800854	-3.42167	0.000560628	0.00508413	1.84517	0.0652445	0.230598	-1.79752	0.0567516	0.113725
FBgn0028523	CG5888	3.92758	4.63639e-20	1.101e-18	-0.400136	0.33196	0.636476	-1.91553	3.5812e-05	0.000698247	1.20218	0.0099157	0.0302074	-0.651164	0.165583	0.326442	0.260855	0.614938	0.832106	-0.843726	0.109172	0.310257	0.551021	0.282028	0.381711
FBgn0030271	CG15202	2.14281	4.79669e-20	1.13704e-18	-2.57447	8.95313e-29	2.2467e-25	-0.462996	0.0818618	0.274164	-0.635653	0.0278855	0.0688837	4.16322	3.14124e-49	1.4655e-46	1.2104	1.28376e-05	0.000218185	-0.516404	0.062677	0.225915	3.52757	3.18728e-35	6.96082e-33
FBgn0051802	CG31802	8.10443	4.91032e-20	1.1619e-18	0.855242	0.262069	0.577707	-0.759093	0.373279	0.602112	-2.15176	0.0119011	0.034846	0.219388	0.798275	0.885351	-4.77864	7.6885e-06	0.000140799	2.15671	0.0478658	0.193963	-1.93237	0.0390917	0.0860934
FBgn0036282	Smyd4	3.91127	4.95349e-20	1.17004e-18	1.83423	3.02024e-06	0.00013932	1.63864	0.000183794	0.00264968	0.512798	0.24164	0.372475	-0.0277501	0.949495	0.973491	-0.397613	0.407687	0.688992	-1.40549	0.00350314	0.0339331	0.485048	0.311971	0.412867
FBgn0027335	Rip11	-1.58994	4.97605e-20	1.17329e-18	0.411272	0.0178582	0.138399	0.627365	0.00120591	0.0120993	0.15235	0.432449	0.572891	-0.955606	1.02482e-06	1.23726e-05	0.438184	0.0417891	0.152556	0.312717	0.146156	0.36318	-0.803256	0.00016609	0.000805772
FBgn0035709	eIF4E-4	7.45905	5.06957e-20	1.19113e-18	0.696051	0.350673	0.65387	-0.532345	0.523187	0.698155	-2.64558	0.0015765	0.00700188	0.803891	0.33813	0.523154	-4.27978	1.45931e-05	0.000241346	1.34696	0.18194	0.409252	-1.84169	0.0442134	0.0942871
FBgn0035957	CG5144	4.34835	5.0693e-20	1.19113e-18	1.04951	0.0205091	0.15128	-0.67025	0.185598	0.432608	-0.784119	0.122863	0.222087	0.0622146	0.90294	0.948172	-0.892111	0.113468	0.313359	-0.208263	0.714329	0.862792	-0.721905	0.194533	0.286109
FBgn0263398	CG6364	1.45549	5.29407e-20	1.24168e-18	-0.39495	0.0116222	0.103326	0.205639	0.239928	0.495825	0.851983	1.16495e-06	1.57879e-05	0.536677	0.00221582	0.0106967	0.223975	0.243566	0.514785	0.0374026	0.84583	0.938903	1.38866	4.03631e-13	8.04965e-12
FBgn0002633	E(spl)m7-HLH	-2.95229	5.48379e-20	1.28392e-18	-2.22895	5.71393e-12	1.0543e-09	-2.20264	1.83026e-09	1.90137e-07	0.871013	0.0192473	0.0512314	-4.07763	6.78114e-17	4.0634e-15	0.0223224	0.973169	0.992331	-0.917668	0.252622	0.489295	-3.20662	4.02537e-10	5.2267e-09
FBgn0034957	CG3121	5.7981	5.60347e-20	1.30964e-18	1.17069	0.0481233	0.252637	-0.504127	0.446456	0.652517	-2.70955	4.8223e-05	0.00040945	1.07645	0.107641	0.24156	-4.67516	1.87287e-08	9.71046e-07	2.00761	0.0182589	0.106794	-1.6331	0.0247837	0.0602012
FBgn0083940	RhoU	-2.74949	5.63719e-20	1.31521e-18	0.267894	0.374322	0.669415	-0.184455	0.584148	0.736496	0.0410589	0.903782	0.941886	-1.56327	8.97179e-06	8.73312e-05	-0.235349	0.561528	0.804952	0.223933	0.587349	0.780909	-1.52222	6.24967e-05	0.000335043
FBgn0038979	CG7046	8.75674	6.22327e-20	1.44941e-18	0.631512	0.444062	0.719175	-0.36586	0.691662	0.805567	-2.72814	0.00319284	0.0122756	0.969419	0.295567	0.479523	-4.26809	6.19612e-05	0.000792279	2.05761	0.0556413	0.211747	-1.75872	0.0822132	0.149726
FBgn0029994	CG2254	3.67332	6.87207e-20	1.59773e-18	0.00956968	0.978186	0.991853	-0.0596143	0.87889	0.927854	0.219323	0.578521	0.701279	0.590459	0.136906	0.285678	0.66402	0.124737	0.333367	1.60181	0.000191895	0.00338636	0.809782	0.059518	0.117484
FBgn0261113	Xrp1	-3.05624	6.88827e-20	1.5987e-18	0.153715	0.646157	0.834871	0.681304	0.068731	0.247238	-0.504549	0.177752	0.295043	0.531028	0.156135	0.312917	0.264737	0.518641	0.774001	0.320987	0.433881	0.659767	0.0264792	0.948513	0.963484
FBgn0262002	CG42820	7.73825	6.95592e-20	1.6116e-18	1.25991	0.0953822	0.362106	-0.537163	0.524771	0.699423	-2.86322	0.0007302	0.00384191	0.863878	0.309161	0.493833	-5.82983	1.1008e-07	4.28057e-06	3.87563	0.000458479	0.00692243	-1.99934	0.0309994	0.0718712
FBgn0023023	CRMP	2.92781	7.40318e-20	1.71224e-18	0.664152	0.0367	0.215376	0.00739265	0.983403	0.990566	1.53853	1.49353e-05	0.000145764	-1.56643	1.06161e-05	0.000101151	-0.650771	0.0957065	0.278551	-1.21292	0.00200751	0.0222118	-0.0279024	0.942893	0.959197
FBgn0259714	CG42368	2.71952	7.44772e-20	1.71956e-18	-0.683214	0.0184513	0.141127	-0.860785	0.00819029	0.0542075	-0.627538	0.0596845	0.126269	-0.174222	0.611953	0.754074	0.672597	0.074832	0.23386	-1.19258	0.00233504	0.0249342	-0.80176	0.0286838	0.0673824
FBgn0051140	CG31140	3.09206	7.81846e-20	1.80203e-18	0.298372	0.373891	0.669195	0.756452	0.0436854	0.185279	0.311374	0.406451	0.546944	-0.776679	0.0385915	0.113874	-0.124074	0.763238	0.905515	-1.35696	0.00103269	0.0132758	-0.465305	0.257628	0.355427
FBgn0031440	CG15395	7.52777	7.91813e-20	1.82185e-18	0.897022	0.139228	0.430482	-0.336168	0.620024	0.760878	-3.48116	5.20097e-07	7.63077e-06	0.72197	0.3058	0.490744	-3.54256	0.000210179	0.00217743	-1.23272	0.332813	0.570972	-2.75919	0.000249293	0.00116122
FBgn0034560	CG9235	7.57894	7.97084e-20	1.83082e-18	0.858845	0.173478	0.477121	-0.497799	0.480335	0.669342	-2.70939	0.000149828	0.00105553	0.995636	0.166635	0.328022	-7.11699	1.06741e-05	0.000186577	4.18148	0.011026	0.0766442	-1.71376	0.0275048	0.0652158
FBgn0039670	CG7567	-2.96798	8.49512e-20	1.94788e-18	-0.502374	0.167248	0.469771	-1.92204	0.00066557	0.00749701	1.65532	0.00738594	0.0240165	-7.24404	0.0260808	0.0831161	11.1057	0.000626861	0.00556566	3.2887	2.65352e-18	7.39861e-16	-5.58872	0.0877114	0.15767
FBgn0029944	Dok	-1.54758	8.63102e-20	1.97564e-18	-0.42217	0.0136471	0.115931	-0.324245	0.0915217	0.293354	0.317772	0.103388	0.1938	-0.880613	1.52631e-05	0.000139623	0.494894	0.0304374	0.121716	0.557168	0.0139042	0.0895568	-0.562842	0.00986886	0.0284512
FBgn0041337	Cyp309a2	5.08617	8.65519e-20	1.97778e-18	-0.128927	0.806244	0.916524	-0.150858	0.797436	0.874649	-1.57422	0.00789497	0.0253072	-1.75185	0.00427763	0.0187073	1.01558	0.135082	0.352043	-0.861573	0.210406	0.440631	-3.32607	5.19442e-07	4.22725e-06
FBgn0037988	CG14740	7.40564	8.75843e-20	1.99794e-18	0.977485	0.174687	0.4787	-0.463578	0.564745	0.724836	-2.71046	0.000808003	0.00417866	1.43881	0.0759103	0.189059	-5.63704	3.25074e-08	1.54534e-06	2.63966	0.0108725	0.0758297	-1.27165	0.149984	0.236628
FBgn0038359	CG5614	8.58612	8.82107e-20	2.00879e-18	0.690611	0.375047	0.669994	-0.860854	0.32269	0.566004	-2.65959	0.00238676	0.00975649	0.57236	0.515185	0.681505	-4.79405	2.28679e-05	0.000343942	1.96124	0.0923611	0.284661	-2.08723	0.0292073	0.0684432
FBgn0050154	CG30154	5.64032	8.87058e-20	2.01662e-18	0.111206	0.835552	0.928416	1.03283	0.0842994	0.279697	1.27053	0.0335747	0.080039	-1.13351	0.0583427	0.155157	0.352062	0.59199	0.820203	-1.26823	0.0544594	0.209409	0.137018	0.834424	0.879234
FBgn0040747	CG12853	8.83674	9.71049e-20	2.2038e-18	0.569575	0.512353	0.760678	-0.436222	0.653566	0.782561	-1.9848	0.0414031	0.0943988	1.18147	0.225006	0.401482	-4.63271	2.26082e-05	0.000341401	2.83539	0.0096844	0.0699944	-0.803325	0.45076	0.550264
FBgn0029818	GAA1	-1.67845	1.00362e-19	2.27385e-18	-0.124299	0.502694	0.754315	0.0832435	0.687965	0.803126	-0.368284	0.0796517	0.158305	-0.43981	0.0414758	0.120533	0.164234	0.49516	0.75763	0.189839	0.433372	0.659229	-0.808093	0.000488143	0.00210796
FBgn0264712	CG1172	2.10639	1.01094e-19	2.28654e-18	-0.284742	0.214599	0.523848	0.234689	0.360195	0.591866	-1.01344	8.58452e-05	0.000668008	-0.422966	0.104813	0.237538	0.122303	0.67082	0.861866	-0.173445	0.549246	0.750954	-1.4364	3.96658e-07	3.27809e-06
FBgn0037994	CG4810	8.38532	1.11224e-19	2.51026e-18	1.03826	0.173193	0.476755	-0.688255	0.419323	0.637349	-2.80721	0.00105033	0.00511423	0.91168	0.288738	0.472182	-6.14541	5.1065e-07	1.59666e-05	1.46385	0.260796	0.498764	-1.89553	0.0428517	0.0920611
FBgn0035217	FucTD	7.20941	1.11362e-19	2.51026e-18	1.18002	0.080738	0.332465	-0.483043	0.522457	0.697575	-2.72381	0.000341987	0.00209084	1.10391	0.148103	0.302197	-4.59402	1.10467e-06	2.90669e-05	2.29095	0.0169743	0.101417	-1.6199	0.050926	0.104681
FBgn0036415	CG7768	6.63793	1.15005e-19	2.58801e-18	0.686718	0.332573	0.636784	-0.564935	0.475867	0.667355	-2.95265	0.000203096	0.00135894	0.983316	0.216763	0.391924	-3.35071	0.000177364	0.00189517	2.88223	0.00128468	0.0156951	-1.96934	0.0234726	0.0575455
FBgn0032115	CG4438	8.33078	1.16214e-19	2.61079e-18	0.862586	0.127666	0.413929	-0.834087	0.187677	0.436027	-2.24771	0.000474987	0.00272631	0.393414	0.546283	0.706055	-5.64146	7.53089e-06	0.00013874	2.87383	0.0280205	0.140652	-1.8543	0.00823883	0.0245269
FBgn0031858	CG17378	5.24552	1.2436e-19	2.7891e-18	1.19113	0.0271017	0.178408	-0.227008	0.706257	0.816243	-3.06134	4.97112e-07	7.34161e-06	1.30324	0.0331914	0.100949	-0.854269	0.203885	0.461049	0.389734	0.564255	0.762817	-1.7581	0.00796114	0.0238012
FBgn0028531	CG15286	6.94573	1.33535e-19	2.98985e-18	1.29428	0.0675421	0.3051	-0.480875	0.543476	0.710789	-2.95566	0.000199887	0.00134189	1.4166	0.0751362	0.18756	-5.68614	7.68288e-09	4.35057e-07	2.92373	0.00333446	0.0328653	-1.53906	0.0762778	0.141766
FBgn0034844	CG9861	7.2609	1.34057e-19	2.99636e-18	1.28385	0.0898164	0.350486	-0.555192	0.511708	0.69115	-2.59257	0.00222539	0.00921563	1.27877	0.131734	0.277868	-4.22655	9.035e-06	0.00016184	1.6938	0.0770379	0.254904	-1.3138	0.156622	0.243914
FBgn0052695	CG32695	5.26935	1.34372e-19	2.99636e-18	-0.412909	0.356313	0.658031	0.466636	0.35071	0.585409	-1.30445	0.0107166	0.0320678	0.477293	0.360256	0.545437	0.278974	0.625508	0.838195	1.7528	0.00190331	0.0213412	-0.827152	0.136698	0.220739
FBgn0032314	CG7309	8.24287	1.34501e-19	2.99636e-18	0.812454	0.293186	0.604546	-0.498531	0.563981	0.724164	-2.56116	0.00315821	0.01216	0.875777	0.31396	0.498755	-4.93119	3.3067e-06	7.00564e-05	2.08612	0.0534685	0.207314	-1.68538	0.0755826	0.140886
FBgn0037987	CG14739	8.25809	1.35748e-19	3.01405e-18	0.831718	0.263739	0.57906	-0.557298	0.502964	0.685083	-2.35229	0.00489143	0.0172254	0.951955	0.255997	0.435883	-4.11245	2.81849e-05	0.00040938	1.9614	0.0486584	0.195993	-1.40033	0.125246	0.206399
FBgn0039479	CG14257	-4.62309	1.35611e-19	3.01405e-18	0.00307685	0.995237	0.997874	-0.818904	0.157717	0.398266	9.0531	7.46288e-56	5.23266e-53	-4.41169	7.61383e-15	3.50209e-13	-0.805176	0.197383	0.452454	-3.57942	4.80707e-08	2.54491e-06	4.64141	1.62926e-13	3.36511e-12
FBgn0034288	CG5084	-5.5131	1.36763e-19	3.03155e-18	-0.296453	0.646531	0.834913	-0.0742624	0.919073	0.951747	-3.55207	0.00480134	0.0169709	2.07457	0.148732	0.303054	-4.85753	0.151206	0.379335	7.04294	0.0345596	0.15936	-1.4775	0.160749	0.248452
FBgn0033775	Cyp9h1	6.05795	1.40743e-19	3.11457e-18	-1.10218	0.0199973	0.149172	-1.39317	0.00976495	0.0616977	0.539604	0.330532	0.470692	0.3138	0.577432	0.728988	-0.356059	0.575251	0.81119	0.398317	0.537149	0.742384	0.853404	0.156771	0.24404
FBgn0260461	Rcd7	5.32234	1.47378e-19	3.256e-18	1.13527	0.0441643	0.240013	-0.669857	0.288129	0.538426	-1.83614	0.00371538	0.0138852	0.32976	0.603444	0.747963	-3.56299	1.24948e-06	3.2137e-05	1.14163	0.127635	0.338858	-1.50639	0.0296341	0.0692607
FBgn0036729	CG13733	5.74838	1.49284e-19	3.29265e-18	1.14873	0.0469927	0.248784	-0.531009	0.41136	0.631182	-2.26915	0.000495088	0.00281861	1.02787	0.116068	0.25448	-4.09622	2.38146e-07	8.24321e-06	1.53133	0.0599153	0.220715	-1.24129	0.0806294	0.14764
FBgn0065099	snRNA:7SK	-6.49662	1.50547e-19	3.31503e-18	-0.212133	0.769977	0.898522	1.83925	0.0226016	0.11575	-0.585113	0.468718	0.605827	0.800562	0.323399	0.508689	-1.30712	0.146397	0.371525	3.72237	3.31594e-05	0.000782051	0.215448	0.806752	0.858088
FBgn0013995	Calx	4.10297	1.50969e-19	3.31882e-18	1.59812	0.000217577	0.00494984	-0.356076	0.460864	0.660345	-2.06006	2.24754e-05	0.000209823	2.82987	5.89601e-09	1.15126e-07	0.763887	0.149061	0.375341	0.472824	0.371664	0.604276	0.769811	0.145719	0.231351
FBgn0033748	vis	4.57474	1.52427e-19	3.34536e-18	1.02128	0.0259993	0.175383	-1.03479	0.043673	0.185279	-2.07877	7.53027e-05	0.000601789	0.494938	0.354871	0.5401	-1.76091	0.00522307	0.0307528	-0.21387	0.752343	0.884691	-1.58383	0.00557471	0.0176446
FBgn0037862	CG4706	7.8967	1.56536e-19	3.42988e-18	1.43393	0.0587689	0.282315	-0.583529	0.491465	0.677602	-2.83044	0.000884321	0.00447603	0.985166	0.248104	0.427674	-5.42587	2.76904e-07	9.48793e-06	2.85848	0.00748134	0.0579089	-1.84528	0.0474027	0.0994296
FBgn0035598	CG4669	7.17996	1.62178e-19	3.54767e-18	0.927819	0.220312	0.531376	-0.510585	0.546295	0.712635	-2.81977	0.000887697	0.00448971	1.21402	0.152866	0.308305	-4.05979	2.21768e-05	0.000336211	1.61794	0.0933783	0.286265	-1.60574	0.0835462	0.151821
FBgn0038752	CG4462	3.2511	1.66518e-19	3.63665e-18	-1.59757	2.89466e-07	1.78036e-05	-0.715886	0.0478573	0.19656	5.49102	1.03784e-54	6.91303e-52	1.02874	0.00200845	0.00983046	-0.673726	0.0650999	0.21079	-0.186299	0.611215	0.796604	6.51976	2.34035e-65	2.83437e-62
FBgn0034739	CG3927	6.84976	1.68884e-19	3.68228e-18	1.03657	0.123241	0.40658	-1.06611	0.156245	0.397217	-3.18982	2.8866e-05	0.000261422	0.899766	0.242158	0.421437	-10.5153	0.00159437	0.0118954	6.50283	0.0536967	0.207814	-2.29006	0.00579001	0.0181964
FBgn0026563	CG1979	6.90423	1.71393e-19	3.73088e-18	1.15526	0.0989218	0.36909	-0.646228	0.408994	0.629402	-2.60247	0.000932418	0.00466279	1.40084	0.0753016	0.187937	-3.3229	0.000174846	0.00187641	1.61118	0.0707332	0.242408	-1.20163	0.161686	0.249391
FBgn0030529	Clic	-1.40643	1.72811e-19	3.75561e-18	-0.167074	0.284588	0.597711	-0.123385	0.479896	0.669265	0.0393161	0.823243	0.888395	-0.261046	0.142926	0.294946	1.04948	7.16845e-08	3.01664e-06	0.652208	0.000746999	0.0102321	-0.22173	0.250881	0.348401
FBgn0036208	CG10361	4.73137	1.73254e-19	3.75911e-18	2.08645	1.83324e-06	9.09156e-05	0.148685	0.76038	0.852823	-2.62302	1.11177e-07	1.88196e-06	-0.143661	0.775278	0.869216	-1.82949	0.00212481	0.0151097	0.354428	0.568943	0.766624	-2.76668	3.34618e-07	2.81071e-06
FBgn0051624	CG31624	7.6816	1.78802e-19	3.87316e-18	0.778186	0.254676	0.569594	-0.750613	0.325754	0.567835	-2.4526	0.00147239	0.00665822	0.440782	0.57073	0.724103	-5.72675	9.79934e-06	0.000172761	2.78059	0.0379634	0.167556	-2.01182	0.0169407	0.044269
FBgn0035553	CG13722	5.74834	1.79679e-19	3.88584e-18	-3.09597	9.0562e-07	4.85653e-05	-1.56962	0.0262941	0.128585	-0.892885	0.211592	0.337302	2.29079	0.00135817	0.0070572	-2.27708	0.00399556	0.0250881	2.21062	0.00527475	0.045643	1.3979	0.0712209	0.134754
FBgn0038708	CG6255	7.01132	1.87692e-19	4.05257e-18	0.924917	0.196458	0.503055	-0.522098	0.514264	0.693021	-2.45887	0.00221205	0.00917466	1.27993	0.11175	0.248174	-5.25162	5.91521e-08	2.57752e-06	2.52621	0.00999133	0.0715941	-1.17894	0.179393	0.269041
FBgn0031520	CG8837	4.37945	1.92271e-19	4.14472e-18	0.671775	0.0588791	0.282315	-0.0760048	0.847862	0.907858	-1.76012	2.34201e-05	0.000217423	1.77333	2.66976e-05	0.00022998	1.10004	0.0131407	0.0638738	0.812053	0.0641621	0.228705	0.0132064	0.975998	0.983305
FBgn0051115	CG31115	4.57895	1.97041e-19	4.24068e-18	0.626552	0.151803	0.449454	-0.1964	0.687541	0.802958	-2.24023	8.48595e-06	8.90156e-05	0.93817	0.0670487	0.172151	-1.36037	0.0203388	0.0903553	0.456555	0.449922	0.672765	-1.30206	0.0165355	0.043372
FBgn0051874	CG31874	6.14453	2.17345e-19	4.67011e-18	1.07804	0.0739786	0.319886	-0.644491	0.339272	0.576403	-2.19382	0.00126015	0.00588694	0.915285	0.180607	0.346518	-3.41354	2.35684e-05	0.000352322	0.531602	0.527683	0.734899	-1.27853	0.0848287	0.153565
FBgn0039752	CG15530	6.4266	2.25453e-19	4.83653e-18	1.11467	0.0865502	0.344386	-0.507849	0.484841	0.672945	-2.72464	0.000197243	0.00132845	1.68989	0.021231	0.0706241	-3.08556	0.000180402	0.00192428	1.04414	0.210112	0.440407	-1.03476	0.194646	0.286242
FBgn0086676	spin	-2.14044	2.37469e-19	5.08612e-18	-0.25538	0.28407	0.597198	1.30466	9.57211e-07	3.28712e-05	0.158477	0.551676	0.679433	-0.174908	0.51198	0.678709	0.626949	0.0319269	0.125864	0.156308	0.59269	0.78512	-0.0164311	0.955073	0.968228
FBgn0031337	CG14346	7.05909	2.44839e-19	5.23554e-18	0.809819	0.186972	0.492787	-1.05985	0.122531	0.345859	-1.99046	0.00426687	0.0154718	1.00754	0.151142	0.306151	-10.7887	0.00112941	0.0090177	8.29965	0.0125309	0.083148	-0.982923	0.194136	0.285776
FBgn0030049	Trf4-1	-1.49897	2.4723e-19	5.2782e-18	-0.346911	0.0378044	0.219294	0.634587	0.000672916	0.00756559	-0.0906731	0.627816	0.741859	0.320098	0.0878727	0.20985	-0.106425	0.605143	0.825762	-0.588569	0.00447382	0.0405361	0.229424	0.262167	0.360209
FBgn0034999	CG3394	2.75754	2.49839e-19	5.32536e-18	-0.0681807	0.821715	0.922456	-0.275455	0.415582	0.634494	-1.93664	1.58946e-08	3.14166e-07	2.35389	7.05286e-12	2.2041e-10	0.150394	0.686338	0.870666	-1.3402	0.000353284	0.00567561	0.417248	0.260921	0.358794
FBgn0037375	kat-60L1	4.51005	2.52949e-19	5.38305e-18	1.12982	0.0195773	0.147201	-0.347905	0.520149	0.696193	-2.74274	4.91932e-07	7.28978e-06	1.58534	0.00374457	0.0166464	-2.26212	0.000199753	0.00208899	0.732167	0.233108	0.467421	-1.1574	0.0513479	0.105288
FBgn0051102	CG31102	4.26994	2.90167e-19	6.16524e-18	-0.373038	0.287766	0.600765	-0.465134	0.239665	0.495732	1.69964	1.8103e-05	0.000172721	2.28832	4.21974e-09	8.49344e-08	0.136252	0.746452	0.896328	0.595506	0.157572	0.376514	3.98796	9.24041e-21	4.78991e-19
FBgn0036364	CG14109	4.68182	2.96322e-19	6.28598e-18	1.31724	0.00671028	0.069697	2.99767	3.28951e-08	1.94274e-06	0.887953	0.101528	0.190943	0.168384	0.756174	0.857606	-0.622515	0.294741	0.577912	-0.857007	0.14931	0.367387	1.05634	0.0753485	0.140509
FBgn0035005	CG3483	7.38334	3.09853e-19	6.56258e-18	1.11818	0.0914535	0.353782	-0.257228	0.728301	0.830398	-2.73919	0.000242902	0.00157697	1.67691	0.025049	0.0805154	-5.67804	9.22969e-09	5.13188e-07	2.9314	0.00354845	0.0341831	-1.06228	0.191274	0.282466
FBgn0039881	CG1971	5.85309	3.11362e-19	6.58406e-18	0.742225	0.213206	0.523723	-0.431004	0.517875	0.694963	-2.03849	0.00239438	0.00976948	0.8922	0.185684	0.352455	-2.23614	0.00317186	0.0207649	1.19718	0.117356	0.323243	-1.14629	0.117701	0.196843
FBgn0051528	CG31528	6.20928	3.22557e-19	6.80999e-18	0.838169	0.194966	0.501406	-0.546272	0.449915	0.654075	-2.74167	0.000166222	0.00115154	0.751334	0.304364	0.489115	-4.41983	1.41669e-06	3.59676e-05	1.82236	0.0529631	0.206889	-1.99034	0.0123081	0.0341674
FBgn0262613	CG43139	12.8403	3.23118e-19	6.81104e-18	-5.24834	5.14438e-07	2.93393e-05	-1.35022	0.249296	0.503725	-0.724182	0.541587	0.669794	-4.47146	0.00381522	0.0169001	1.29423	0.479748	0.745198	2.11868	0.181455	0.408674	-5.19564	0.0013636	0.00517252
FBgn0263653	CR43644	-3.93816	3.27004e-19	6.88206e-18	0.0473558	0.921632	0.967837	-0.705084	0.221122	0.475793	0.611812	0.334414	0.474852	-1.71077	0.0852378	0.205474	-4.49968	0.181019	0.427679	6.18632	0.0617737	0.224228	-1.09896	0.274957	0.374308
FBgn0038697	CG3581	8.13465	3.69242e-19	7.75874e-18	1.11914	0.161469	0.461913	-0.712684	0.425139	0.640503	-2.33861	0.00905245	0.0281929	1.13245	0.206844	0.379215	-4.45233	1.46344e-05	0.000241398	1.7683	0.0884475	0.276332	-1.20617	0.218379	0.312553
FBgn0032677	CG5790	7.84298	3.72806e-19	7.8213e-18	1.26713	0.100203	0.37042	-0.608403	0.480169	0.669266	-2.74681	0.00149352	0.00671672	1.42782	0.0992421	0.228338	-5.09158	6.34374e-07	1.87836e-05	2.61351	0.0113077	0.0778765	-1.31899	0.162832	0.250577
FBgn0004644	hh	-2.54637	3.9647e-19	8.30468e-18	-0.530537	0.0639558	0.295781	-0.757268	0.0185655	0.100379	0.536366	0.0989241	0.18717	-2.65917	1.24153e-13	4.91459e-12	-1.61024	0.00234352	0.0163788	2.30789	1.28087e-05	0.000341212	-2.1228	3.21526e-08	3.18941e-07
FBgn0000577	en	-2.97967	3.97268e-19	8.30832e-18	-0.323216	0.334948	0.638692	-0.581727	0.121806	0.344783	-0.641768	0.0958007	0.182296	-0.957622	0.0192877	0.0653919	-1.37567	0.00999473	0.051603	1.11637	0.0431169	0.181662	-1.59939	0.000231261	0.00108481
FBgn0039425	CG5432	6.79505	4.0164e-19	8.3866e-18	1.27981	0.0558105	0.274182	-0.49488	0.508218	0.68916	-2.81784	0.000183557	0.00125596	1.26491	0.0941671	0.220449	-4.55488	7.56283e-07	2.15593e-05	2.02214	0.0312736	0.150206	-1.55293	0.0587323	0.116466
FBgn0002868	MtnA	4.95985	4.0898e-19	8.5265e-18	-1.09134	0.047857	0.251661	0.332545	0.589716	0.739296	-1.17375	0.0572147	0.122424	3.12533	4.11143e-07	5.436e-06	0.762001	0.259255	0.536227	1.85902	0.00591343	0.0494658	1.95158	0.00386109	0.0128273
FBgn0034443	cer	4.69742	4.20763e-19	8.75844e-18	-1.01735	0.0507753	0.260457	-0.743958	0.201558	0.453368	-0.353411	0.544814	0.673098	-1.59665	0.00660541	0.0270491	0.00958388	0.988225	0.998478	1.21414	0.0610094	0.222978	-1.95006	0.00238631	0.00846167
FBgn0031296	CG4415	5.2348	4.48667e-19	9.32471e-18	0.865277	0.0791443	0.328909	-1.0082	0.0674132	0.244124	-3.04794	1.69602e-07	2.76891e-06	1.98149	0.00081873	0.00459608	-6.56688	3.29782e-05	0.000467941	2.18505	0.200718	0.430938	-1.06645	0.0820161	0.149489
FBgn0029946	CG15034	7.67398	4.49846e-19	9.33466e-18	0.721982	0.295578	0.606135	-0.708984	0.358261	0.590072	-2.59732	0.000870581	0.00442161	1.09992	0.160851	0.320159	-5.27607	2.17692e-06	5.09523e-05	1.80923	0.121739	0.329407	-1.4974	0.0779124	0.14396
FBgn0038638	CG7702	-3.21964	4.95214e-19	1.02601e-17	-0.29245	0.418995	0.70151	-0.0806299	0.842071	0.904555	0.87422	0.030908	0.074897	-1.75302	1.77313e-05	0.000159521	1.0782	0.0163005	0.0759579	0.328471	0.462819	0.684464	-0.878805	0.0488915	0.101783
FBgn0052548	CG32548	7.06846	4.98275e-19	1.03075e-17	1.11804	0.138177	0.428817	-0.259566	0.758167	0.851452	-2.80975	0.000880199	0.00446025	7.33989	3.62479e-18	2.53212e-16	-1.7236	0.0619633	0.203421	-6.59255	1.29442e-12	1.74635e-10	4.53014	9.30438e-07	7.20987e-06
FBgn0039640	CG14516	3.29891	5.17867e-19	1.06962e-17	-0.724515	0.0340515	0.205491	-0.441107	0.25085	0.504949	0.564528	0.1461	0.254158	1.41449	0.000262291	0.00170125	0.931377	0.0261828	0.108515	-0.315798	0.451069	0.673581	1.97902	2.42125e-06	1.74168e-05
FBgn0040827	CG13315	4.96282	5.19356e-19	1.07103e-17	-0.65527	0.183307	0.488937	0.106362	0.846906	0.907312	-0.407806	0.462896	0.600458	1.56984	0.00477339	0.0205047	2.01736	0.00081656	0.00690045	1.97002	0.00103548	0.0132981	1.16203	0.054106	0.109794
FBgn0050069	CG30069	-3.57387	5.48111e-19	1.12858e-17	0.563217	0.161213	0.461589	-0.358083	0.425516	0.640611	1.59696	0.000380569	0.0022776	0.957445	0.0330048	0.100437	-0.236508	0.630676	0.841156	-1.06106	0.0313964	0.150269	2.55441	2.05902e-07	1.78119e-06
FBgn0034097	CG3687	8.14497	5.56811e-19	1.14473e-17	0.509214	0.496033	0.750651	-0.641719	0.442915	0.650949	-2.45761	0.00352645	0.0133199	0.393393	0.642496	0.779142	-4.95835	2.23743e-05	0.000338591	2.79699	0.0191512	0.110326	-2.06421	0.0249937	0.0605834
FBgn0250821	CG14644	6.59093	6.03684e-19	1.23918e-17	0.805958	0.180431	0.486017	-0.507119	0.450866	0.654667	-2.4996	0.000254439	0.00164227	1.00437	0.145148	0.298217	-3.81061	1.70584e-05	0.000271582	1.61421	0.0789689	0.258534	-1.49523	0.0439896	0.0939601
FBgn0014141	cher	-3.99586	6.49286e-19	1.33074e-17	1.49921	0.000863589	0.0150284	3.35878	2.33338e-11	3.9536e-09	-3.092	7.79323e-10	1.93336e-08	2.25953	7.03491e-06	7.07444e-05	-0.0586806	0.915122	0.970821	-0.714625	0.194461	0.42428	-0.832469	0.130392	0.213061
FBgn0031808	CG9507	4.8823	6.73435e-19	1.37811e-17	-0.594249	0.247601	0.560488	0.497459	0.386581	0.613642	-1.1723	0.04258	0.0965698	-2.50612	3.73163e-05	0.000308326	3.67579	2.48591e-08	1.23672e-06	-0.367787	0.563141	0.761886	-3.67842	2.06541e-08	2.09721e-07
FBgn0031826	CG9550	6.40088	6.78555e-19	1.38646e-17	1.17058	0.06316	0.294161	-0.428142	0.543163	0.710631	-2.46633	0.000510637	0.00288862	1.2018	0.0915679	0.216029	-3.01119	0.000213098	0.00219677	0.908525	0.272814	0.511277	-1.26453	0.102178	0.17676
FBgn0066101	LpR1	-3.1329	6.82573e-19	1.39253e-17	0.937408	0.0080196	0.0792923	1.48606	0.000161601	0.00238828	0.596944	0.129337	0.230814	0.464336	0.238288	0.416725	3.35186	7.06425e-15	1.08507e-12	-0.574799	0.181598	0.408774	1.06128	0.0137743	0.0374874
FBgn0030065	CG12075	-3.06963	7.43343e-19	1.51419e-17	0.669843	0.0533074	0.267266	-0.00218132	0.995505	0.997329	2.94959	2.4195e-14	1.0673e-12	-1.72315	8.48183e-06	8.31194e-05	-1.31195	0.00213096	0.0151447	-0.495345	0.250177	0.486361	1.22644	0.00383069	0.0127454
FBgn0051361	dpr17	4.35415	7.59559e-19	1.54163e-17	1.0047	0.036799	0.215492	-0.474329	0.377882	0.605719	-2.60005	1.52752e-06	1.99116e-05	1.47763	0.00639689	0.0263107	-1.78579	0.00280181	0.0188547	-0.24693	0.682631	0.845255	-1.12242	0.0572173	0.114435
FBgn0011286	RyR	4.85569	7.60287e-19	1.54163e-17	1.8208	0.000818179	0.014385	0.824188	0.175412	0.420779	1.3491	0.0265521	0.0661791	1.46972	0.0156763	0.0551519	0.0123611	0.985198	0.997866	-1.61213	0.0155408	0.096482	2.81882	2.33007e-05	0.000137175
FBgn0051709	CG31709	9.87493	7.58982e-19	1.54163e-17	0.605474	0.524038	0.766969	-0.977944	0.35736	0.589239	-2.85688	0.00732104	0.0238637	0.0181796	0.986423	0.993496	-4.99076	0.000164766	0.00178226	1.50799	0.270167	0.507985	-2.8387	0.0149745	0.0401147
FBgn0040794	CG13056	13.7499	7.74652e-19	1.56838e-17	-0.803487	0.122129	0.403861	-2.92204	5.20534e-07	1.99946e-05	-5.79572	8.67691e-17	4.98249e-15	2.15465	0.00339176	0.0152887	1.6447	0.0195179	0.0873718	0.145331	0.831284	0.931563	-3.64107	8.89626e-08	8.27048e-07
FBgn0029947	CG1999	8.89291	8.31384e-19	1.68068e-17	1.03849	0.181488	0.486735	-0.576047	0.507339	0.688548	-2.72957	0.00176723	0.00765627	1.37273	0.116534	0.255203	-4.23959	2.79768e-05	0.000407527	1.1851	0.250886	0.487112	-1.35684	0.154657	0.241739
FBgn0031531	CG8840	8.06836	8.39236e-19	1.69399e-17	0.494764	0.501937	0.754031	-0.532879	0.517752	0.694963	-2.36051	0.00443646	0.0159392	0.740446	0.374297	0.558411	-6.26932	2.62071e-06	5.82339e-05	3.81479	0.00486556	0.0431131	-1.62006	0.0737424	0.138455
FBgn0051773	CG31773	6.9125	8.70263e-19	1.75396e-17	1.21907	0.0872422	0.345322	-0.59671	0.453985	0.656581	-2.57658	0.00128367	0.00597519	1.00643	0.209567	0.382717	-3.94784	2.0042e-05	0.000310011	1.42919	0.128444	0.340199	-1.57015	0.0726185	0.1367
FBgn0038381	CG3303	-2.72245	8.83178e-19	1.7773e-17	-0.4738	0.126654	0.412229	1.40348	4.86569e-05	0.000897765	0.486921	0.157881	0.268963	-0.339818	0.327096	0.512025	0.1561	0.682551	0.868368	-0.0917112	0.81083	0.92051	0.147103	0.697179	0.769623
FBgn0033830	CG10814	6.3286	9.53239e-19	1.91539e-17	-0.517202	0.297443	0.60738	0.51763	0.350664	0.585409	-1.50988	0.00766735	0.0247503	-2.46949	0.000170721	0.00117375	-7.11576	0.0310019	0.123311	0	1	1	-3.97937	8.63907e-09	9.30393e-08
FBgn0031559	CG3513	8.49177	1.11074e-18	2.2285e-17	1.1189	0.0734554	0.318748	2.11439	0.00246102	0.0214071	-2.16077	0.0019895	0.00841669	-0.79831	0.254578	0.434372	-0.582068	0.450295	0.722354	-0.35429	0.647403	0.820955	-2.95908	0.000112592	0.000570541
FBgn0015039	Cyp9b2	3.89898	1.14738e-18	2.29856e-17	-0.659478	0.121501	0.402565	0.157422	0.741005	0.838849	-0.298469	0.532604	0.661387	0.567864	0.236558	0.414953	0.922198	0.0783922	0.241122	0.567075	0.278255	0.51662	0.269394	0.606237	0.691001
FBgn0030033	CG1387	6.7597	1.16768e-18	2.33572e-17	1.38671	0.0443722	0.240484	-0.45867	0.551887	0.716203	-3.33925	1.72036e-05	0.000165001	1.57857	0.0427276	0.123323	-4.2649	3.55246e-06	7.3362e-05	1.41514	0.132613	0.345421	-1.76068	0.0375326	0.0835577
FBgn0036224	Rpt4R	6.36563	1.2108e-18	2.41833e-17	1.11064	0.055601	0.273737	-1.16173	0.0733743	0.255927	-2.483	0.000187868	0.00127888	0.998041	0.138586	0.288444	-10.1751	0.00207881	0.0148255	3.55704	0.324306	0.564599	-1.48496	0.0390286	0.08601
FBgn0259822	Ca-beta	3.09283	1.22794e-18	2.44889e-17	0.614232	0.0706453	0.312116	0.233238	0.53888	0.707689	1.05208	0.00558016	0.0191793	1.53376	5.2876e-05	0.00041989	-0.468116	0.259882	0.536891	-2.30456	3.39809e-08	1.82986e-06	2.58584	4.79473e-10	6.1775e-09
FBgn0038008	CG3942	7.02829	1.30408e-18	2.59685e-17	1.18513	0.0753116	0.322839	-0.439531	0.555088	0.717929	-2.50158	0.0008565	0.0043671	0.826305	0.273029	0.455045	-4.73189	1.19352e-06	3.10063e-05	2.27383	0.0226261	0.122261	-1.67528	0.0408139	0.0888001
FBgn0001139	gro	-1.50617	1.36112e-18	2.70639e-17	-0.740732	1.54017e-05	0.000563929	-0.087911	0.646479	0.777481	-0.268568	0.162667	0.275425	-0.491616	0.0111302	0.0415767	0.138751	0.515248	0.771217	0.349074	0.101964	0.299185	-0.760183	0.000316077	0.00143224
FBgn0031782	WDR79	-1.72832	1.41846e-18	2.81621e-17	-0.364025	0.0664311	0.302545	-0.0247989	0.911115	0.946929	0.114532	0.612252	0.729344	-0.623246	0.00816664	0.0323177	-0.070034	0.795462	0.91855	-0.549366	0.0541198	0.208743	-0.508714	0.0431002	0.0924459
FBgn0041581	AttB	4.50625	1.45786e-18	2.89012e-17	-2.36753	2.0346e-06	9.89463e-05	-0.377355	0.499722	0.683298	-1.46563	0.0107884	0.0322395	-1.08098	0.0803489	0.196886	0.58847	0.400529	0.68299	2.78204	2.96875e-05	0.00070681	-2.54661	9.62773e-05	0.000495981
FBgn0260943	Rbp6	5.96663	1.48648e-18	2.94248e-17	-0.528754	0.432498	0.711866	0.396985	0.598122	0.745561	-1.07789	0.152495	0.262168	0.940684	0.211868	0.385894	0.0273934	0.973523	0.992504	-0.682908	0.408131	0.638666	-0.137209	0.867926	0.904877
FBgn0033542	CG12309	7.07038	1.68101e-18	3.32261e-17	0.831578	0.282041	0.595652	-0.809345	0.349043	0.583943	-2.59004	0.00279488	0.0110715	0.266377	0.759031	0.859653	-3.93756	8.4162e-05	0.00100994	1.39018	0.171465	0.395254	-2.32366	0.014301	0.038629
FBgn0035218	CG9173	7.45354	1.71658e-18	3.38789e-17	1.14066	0.122054	0.403781	-0.589135	0.474998	0.667215	-2.2955	0.00557166	0.019155	1.07996	0.193104	0.362432	-4.63884	2.40339e-06	5.47269e-05	2.39609	0.015985	0.0979318	-1.21554	0.179211	0.268857
FBgn0038147	CCHa2	5.8925	1.85742e-18	3.66044e-17	-0.819192	0.207791	0.517295	-0.0719149	0.921224	0.953319	-0.867311	0.234002	0.363924	-1.20341	0.100863	0.231193	0.551066	0.494354	0.757022	1.2021	0.134845	0.34827	-2.07072	0.00971603	0.0280896
FBgn0031905	gudu	6.65504	1.91881e-18	3.77584e-17	1.25999	0.0703064	0.311281	-0.756682	0.330902	0.570821	-2.5489	0.0011199	0.00538019	0.801849	0.306865	0.491427	-4.73005	1.04668e-06	2.78389e-05	1.67585	0.0924177	0.284765	-1.74705	0.0409799	0.0890303
FBgn0053508	ppk13	-4.33034	1.95125e-18	3.834e-17	0.111021	0.826483	0.92415	-0.813152	0.157013	0.397825	2.00618	0.000503275	0.0028579	-1.47997	0.013957	0.050157	1.21267	0.0702961	0.223582	-1.68674	0.0189263	0.109483	0.526213	0.422495	0.522947
FBgn0032338	CG16854	5.54866	2.12489e-18	4.16905e-17	0.978417	0.0521405	0.264433	-0.903485	0.108735	0.325071	-2.59425	1.00074e-05	0.000102317	1.70202	0.00426655	0.0186713	0.0386995	0.95181	0.985909	-1.28678	0.053233	0.207038	-0.892227	0.153536	0.240439
FBgn0031372	CG7295	7.93386	2.29926e-18	4.50452e-17	1.03833	0.166123	0.468077	-0.95867	0.252809	0.506881	-2.03988	0.015471	0.0429923	0.559366	0.50829	0.675232	-6.11082	1.0496e-06	2.78564e-05	3.36825	0.00821106	0.0620628	-1.48052	0.10803	0.184344
FBgn0038342	CG14870	6.48306	2.47397e-18	4.83967e-17	0.757676	0.224412	0.535517	-0.779277	0.263765	0.516653	-2.59364	0.000259839	0.00166742	1.00287	0.162089	0.321915	-4.82236	8.06695e-06	0.000147072	2.36747	0.0346844	0.159584	-1.59077	0.038997	0.0859702
FBgn0262614	pyd	-2.19407	2.5078e-18	4.89867e-17	0.294477	0.241337	0.555196	0.638829	0.0229734	0.116958	0.359143	0.201181	0.324275	-1.75696	4.28683e-10	1.02296e-08	0.0869724	0.77825	0.911817	0.309096	0.317085	0.557052	-1.39782	5.70928e-06	3.81823e-05
FBgn0027547	CG1927	-1.86853	2.53337e-18	4.94137e-17	-0.317404	0.139774	0.431551	0.0603902	0.801653	0.876989	1.71437	9.38259e-13	3.42452e-11	-0.641988	0.00766434	0.0306832	-0.124287	0.640021	0.845836	0.357049	0.180144	0.406742	1.07238	4.67807e-05	0.000259564
FBgn0003463	sog	-1.93034	2.56827e-18	5.00212e-17	0.682315	0.00203917	0.029239	0.514707	0.0372832	0.165749	-0.0913992	0.711748	0.809244	0.260146	0.293434	0.477411	0.433436	0.110022	0.307542	-0.440345	0.104759	0.303779	0.168747	0.533258	0.628455
FBgn0039844	CG1607	-3.44528	2.58148e-18	5.02052e-17	0.591211	0.13511	0.424761	-1.14713	0.00963848	0.0611555	0.785235	0.0781533	0.156025	0.275725	0.537324	0.698692	1.06672	0.0287783	0.116709	0.468634	0.335303	0.573033	1.06096	0.0294068	0.068825
FBgn0034133	CG7813	8.00931	2.58576e-18	5.02151e-17	1.20427	0.159226	0.459373	-0.703842	0.461797	0.660638	-2.77237	0.00381334	0.0141626	0.462468	0.629878	0.768837	-4.98449	9.87809e-06	0.0001739	1.36758	0.235183	0.46988	-2.3099	0.0276745	0.0655664
FBgn0036778	Cyp312a1	6.00728	2.6657e-18	5.16921e-17	1.00258	0.114893	0.39407	-0.692168	0.33024	0.570618	-2.30049	0.00130925	0.00607306	0.671356	0.35054	0.535505	-2.81189	0.000651537	0.00574324	1.53428	0.0658777	0.232117	-1.62913	0.0371961	0.0830444
FBgn0030052	CG12065	-2.19922	2.69334e-18	5.21521e-17	1.35159	8.3098e-08	6.13312e-06	1.04987	0.000184472	0.00265137	-0.477702	0.0894343	0.173351	0.00326833	0.990762	0.99587	0.486638	0.11567	0.316913	0.468186	0.129886	0.34247	-0.474434	0.123491	0.204137
FBgn0265089	eIF4E-3	8.2908	2.72726e-18	5.27323e-17	1.02592	0.219373	0.530239	-1.13532	0.224125	0.479548	-2.56397	0.00625287	0.0210143	0.177722	0.850277	0.917114	-4.89463	5.00884e-05	0.000656868	1.53359	0.221445	0.453963	-2.38625	0.0201005	0.0508216
FBgn0036360	CG10713	4.29959	2.77578e-18	5.35927e-17	-0.71754	0.0948372	0.361398	0.27936	0.561014	0.722752	-1.49891	0.00252444	0.0102127	2.01974	5.27693e-05	0.000419553	1.06242	0.0451553	0.161911	-2.3758	1.41139e-05	0.000372815	0.520829	0.323818	0.425015
FBgn0052085	CG32085	4.35376	2.8328e-18	5.46144e-17	0.999701	0.0307428	0.191462	-0.482162	0.351111	0.585548	-1.34482	0.00992395	0.0302256	0.752766	0.151083	0.306127	3.54248	4.71862e-10	3.37107e-08	-1.23684	0.0290441	0.143742	-0.592057	0.298053	0.398381
FBgn0264899	CG44090	7.06789	2.87347e-18	5.53184e-17	-3.61782	1.18163e-11	1.92545e-09	-1.62354	0.0128448	0.0758075	0.314478	0.662482	0.769651	-3.44584	0.0307158	0.0946991	-2.89246	0.420621	0.699353	0	1	1	-3.13136	0.0507967	0.104512
FBgn0038423	CG10317	8.69102	2.92299e-18	5.61906e-17	0.741429	0.366869	0.664182	-0.515413	0.574745	0.730493	-2.36589	0.0102668	0.0310217	0.790064	0.392392	0.576388	-4.80267	1.41882e-05	0.000236881	1.70982	0.130115	0.342729	-1.57583	0.118012	0.197234
FBgn0262719	CG43163	-2.86807	2.98394e-18	5.72797e-17	0.324031	0.325465	0.631747	-0.0221815	0.951979	0.971629	0.427743	0.246065	0.377664	-1.89477	3.50092e-07	4.70548e-06	0.0968416	0.813961	0.925165	0.0392781	0.924237	0.97851	-1.46702	0.000304837	0.00139077
FBgn0051076	CG31076	6.59695	3.04483e-18	5.83644e-17	-2.74638	0.000142248	0.00347936	-1.39928	0.0842501	0.279697	0.972217	0.232464	0.362201	-1.67478	0.043556	0.125049	-1.10045	0.254987	0.530484	-0.137913	0.891538	0.964571	-0.702561	0.436696	0.536487
FBgn0033705	CG13168	8.35312	3.08105e-18	5.89737e-17	0.870924	0.324873	0.631281	-0.721959	0.46542	0.662369	-2.21974	0.0250266	0.0631208	0.83666	0.39871	0.582958	-5.17265	5.98608e-06	0.000114042	2.28629	0.0471804	0.192199	-1.38308	0.202095	0.294595
FBgn0038795	CG4335	9.19001	3.22096e-18	6.15633e-17	-1.26321	0.0352648	0.209899	-0.94016	0.162417	0.404278	-0.259217	0.703461	0.802424	-3.02893	7.72555e-05	0.000583346	0.333026	0.717488	0.884919	0.29363	0.750405	0.883406	-3.28815	5.72017e-05	0.000310657
FBgn0036498	CG13455	7.76277	3.2388e-18	6.18156e-17	1.05236	0.166617	0.468942	-0.789336	0.353422	0.587653	-2.81311	0.0010206	0.00500709	0.424778	0.621884	0.762356	-4.16629	0.000114537	0.00130923	2.21095	0.0447196	0.186225	-2.38833	0.0107485	0.0305769
FBgn0032894	CG14402	7.65956	3.4379e-18	6.55218e-17	1.01812	0.121823	0.403514	-0.568666	0.439461	0.649151	-2.25415	0.00239371	0.00976948	1.00058	0.179854	0.345555	-4.075	9.42568e-06	0.000167616	1.91256	0.0420635	0.179276	-1.25357	0.121318	0.201395
FBgn0038150	yellow-e3	-6.37071	3.6165e-18	6.88271e-17	1.06172	0.156085	0.454963	-1.60536	0.0601863	0.226901	3.08865	0.00029762	0.00186145	-4.15655	0.000113162	0.000817566	1.61952	0.194925	0.449143	-6.73853	0.0465279	0.190468	-1.06789	0.356128	0.457704
FBgn0000276	CecA1	7.67813	3.64681e-18	6.9305e-17	-2.7089	0.000563962	0.0105455	-0.228487	0.795101	0.873124	-1.56268	0.0808096	0.160176	-2.0689	0.0340832	0.102952	-1.1501	0.377104	0.661408	5.74707	3.90192e-06	0.000124891	-3.63158	0.000475545	0.00205822
FBgn0038655	CG14297	7.51354	3.68559e-18	6.99422e-17	0.758617	0.337249	0.641617	-0.95471	0.280092	0.531971	-2.13512	0.0160838	0.0443253	0.681572	0.443349	0.622872	-5.82401	6.48304e-07	1.90128e-05	3.68734	0.00179871	0.0204054	-1.45355	0.134094	0.21762
FBgn0039071	CG4434	7.47313	3.71929e-18	7.03813e-17	1.2372	0.11492	0.39407	-0.766563	0.382283	0.610098	-2.46017	0.00517932	0.0180454	1.14484	0.193898	0.36362	-4.36726	1.54371e-05	0.00025158	1.23172	0.230185	0.464164	-1.31533	0.171658	0.260726
FBgn0029753	CG4198	6.1897	3.71822e-18	7.03813e-17	1.29129	0.0524045	0.26511	-0.365737	0.623064	0.76262	-3.19738	1.95341e-05	0.000184693	1.91932	0.0105017	0.0397498	-5.1505	1.05785e-08	5.77726e-07	2.40438	0.00840029	0.0630751	-1.27806	0.11742	0.196541
FBgn0036465	Rpn12R	7.96335	3.84866e-18	7.2726e-17	0.908188	0.193352	0.500204	-0.912273	0.242568	0.498057	-2.22658	0.00471388	0.0167552	0.788301	0.319857	0.504974	-6.2854	3.94522e-06	8.0263e-05	1.93179	0.183887	0.411635	-1.43828	0.0942335	0.166165
FBgn0032551	CG18636	7.56456	3.91651e-18	7.39033e-17	-0.938336	0.124494	0.408677	-1.47752	0.0315202	0.146745	0.223079	0.748949	0.836864	-2.58789	0.000829096	0.00464429	-2.37676	0.07466	0.233557	-0.107876	0.947946	0.989849	-2.36481	0.00420806	0.0138385
FBgn0013307	Odc1	5.11317	3.9963e-18	7.53023e-17	-0.683354	0.0994707	0.369511	-0.231473	0.619689	0.7607	-0.0517652	0.913804	0.947795	0.106276	0.829065	0.904164	-0.198995	0.720549	0.885738	0.625382	0.263948	0.502222	0.0545112	0.916974	0.942078
FBgn0040801	CG13053	6.01399	4.04422e-18	7.60977e-17	-0.804249	0.244186	0.557978	-1.93138	0.0123809	0.0737705	-6.05044	2.65196e-14	1.16215e-12	-1.71117	0.0522252	0.142683	2.8486	0.00265597	0.0181113	-3.25139	0.0015942	0.0186243	-7.76161	6.08864e-17	1.90406e-15
FBgn0260746	Ect3	4.07601	4.21578e-18	7.92138e-17	-2.6198	2.30924e-08	1.95771e-06	0.999333	0.0566373	0.218526	-0.512978	0.328091	0.468223	-2.99812	1.46704e-08	2.62881e-07	2.04808	0.000415937	0.00393157	-0.195725	0.734809	0.873239	-3.5111	1.27522e-09	1.5543e-08
FBgn0000210	br	-3.89039	4.32423e-18	8.11371e-17	-2.04275	5.49024e-06	0.000231939	-0.884528	0.0788993	0.267972	-1.66679	0.00114291	0.00546772	3.004	4.65465e-09	9.283e-08	-0.165701	0.764707	0.906319	-2.19458	9.80524e-05	0.00196214	1.33721	0.0153916	0.0410526
FBgn0020371	Tim17b2	9.75271	4.34687e-18	8.14473e-17	0.870479	0.223025	0.533821	-0.524994	0.510942	0.690964	-2.26913	0.00467935	0.0166556	0.834939	0.299355	0.48361	-4.60937	2.2077e-06	5.14767e-05	2.85368	0.00369407	0.0351933	-1.43419	0.101932	0.176447
FBgn0040259	Ugt86Da	-3.75925	4.49349e-18	8.40762e-17	0.206262	0.635975	0.830575	-0.830895	0.0888965	0.288099	1.60127	0.00107259	0.00519601	1.11417	0.0223331	0.0734114	0.627967	0.238113	0.507446	0.541373	0.308723	0.548932	2.71544	3.62272e-07	3.01825e-06
FBgn0259677	CG42346	4.31657	4.87635e-18	9.11119e-17	0.27363	0.553409	0.784623	0.943011	0.0673667	0.244103	-2.91184	2.71965e-08	5.20563e-07	0.794495	0.133715	0.280867	0.395491	0.493449	0.756212	-0.693671	0.234262	0.468637	-2.11734	0.000201395	0.000955818
FBgn0032867	CG15475	7.60381	4.90558e-18	9.15297e-17	0.985046	0.190121	0.49689	-0.633506	0.451008	0.654715	-2.27071	0.00716868	0.0234359	0.883109	0.297002	0.48082	-3.76452	0.00012455	0.00140539	1.53654	0.122848	0.330837	-1.3876	0.132681	0.21608
FBgn0036785	CG13700	7.68512	4.96503e-18	9.25093e-17	0.86058	0.19397	0.50077	-0.611296	0.409168	0.62945	-2.91489	0.000107972	0.000812197	1.08763	0.152039	0.307254	-4.29932	2.65195e-05	0.000389798	-0.106559	0.928249	0.980365	-1.82726	0.025383	0.0613261
FBgn0051007	CG31007	8.60443	5.01697e-18	9.33465e-17	0.934306	0.218633	0.528858	-0.231418	0.785177	0.867452	-2.72944	0.00138173	0.00633863	1.47301	0.0849346	0.205045	-3.69731	0.000143767	0.00158299	1.20519	0.221624	0.453974	-1.25643	0.177394	0.26692
FBgn0040362	CG11379	7.3666	5.03733e-18	9.35946e-17	0.80702	0.125869	0.410664	-0.493768	0.402047	0.625083	-2.43905	5.59912e-05	0.000466698	0.93086	0.13026	0.276187	-3.64846	1.93643e-05	0.00030082	0.602562	0.523938	0.731402	-1.50819	0.0212371	0.0530609
FBgn0259680	Pkcdelta	3.84578	5.17963e-18	9.61045e-17	2.70194	1.36793e-10	1.86559e-08	1.77159	0.000162672	0.00239569	-0.781595	0.0962204	0.182964	-2.39315	3.76193e-07	5.02723e-06	3.95849	1.63855e-14	2.39696e-12	-1.26856	0.0137416	0.0890578	-3.17474	7.38954e-10	9.28712e-09
FBgn0030028	Corp	3.27617	5.22527e-18	9.68165e-17	-1.73514	3.04307e-06	0.000139859	-0.210988	0.612644	0.755569	-0.510634	0.226472	0.355129	-0.720694	0.0970451	0.225089	0.0195637	0.968054	0.991014	1.2676	0.00885707	0.0656019	-1.23133	0.00841999	0.0249573
FBgn0261794	kcc	3.6018	5.27753e-18	9.76491e-17	0.354133	0.38657	0.678172	-0.710748	0.120185	0.342046	-0.755097	0.100061	0.188732	2.73739	2.4751e-09	5.1649e-08	0.416994	0.405232	0.686836	-1.11242	0.0265523	0.135925	1.98229	7.5904e-05	0.000400631
FBgn0002609	E(spl)m3-HLH	-3.23558	5.47366e-18	1.01137e-16	-1.46876	8.97177e-05	0.00242605	-1.30619	0.00188965	0.0174329	0.509357	0.228046	0.356911	-2.10066	1.35292e-06	1.58932e-05	-0.930125	0.0693971	0.221436	-0.546419	0.320633	0.56093	-1.5913	0.000750749	0.00307265
FBgn0263705	Myo10A	-2.95348	5.60127e-18	1.03352e-16	0.352612	0.302566	0.611813	0.915463	0.0166109	0.0923426	0.770462	0.043796	0.0986559	-1.28399	0.000791651	0.00446324	-0.228137	0.586995	0.818107	0.0509792	0.90349	0.969666	-0.513524	0.220272	0.314654
FBgn0032372	CG4988	8.19251	5.7116e-18	1.05242e-16	1.0769	0.135025	0.424723	-0.669264	0.406041	0.627097	-2.46075	0.00241869	0.00985374	0.877276	0.281542	0.464602	-3.75341	0.000105215	0.001222	1.02527	0.304408	0.54457	-1.58348	0.0737484	0.138455
FBgn0051952	CG31952	6.86192	5.84646e-18	1.07578e-16	1.12954	0.103407	0.376243	-0.612233	0.429734	0.642598	-2.47945	0.00149339	0.00671672	1.33415	0.0883684	0.210649	-4.4097	2.66029e-06	5.87944e-05	2.16468	0.0231758	0.124109	-1.1453	0.178554	0.268112
FBgn0038790	MtnC	5.18349	5.89761e-18	1.0837e-16	0.357734	0.533986	0.772503	-1.80391	0.00507692	0.0381959	1.7352	0.00708131	0.0232186	0.374971	0.560422	0.71683	-0.562313	0.425997	0.701988	1.92349	0.00644784	0.0521942	2.11017	0.00277607	0.00965859
FBgn0039039	lmd	5.93263	5.91468e-18	1.08533e-16	-0.390353	0.567856	0.79371	-1.28558	0.0924796	0.295336	-4.77757	5.99685e-10	1.51307e-08	-1.26953	0.109514	0.244711	2.83074	0.00102368	0.00835814	-2.21384	0.0103028	0.0729922	-6.0471	1.706e-12	3.14347e-11
FBgn0039098	GILT3	4.75145	6.17503e-18	1.13155e-16	0.731029	0.0693961	0.309642	0.266504	0.552138	0.716297	-2.22427	1.9453e-06	2.4541e-05	0.509938	0.293121	0.477317	0.57228	0.277849	0.557605	2.24211	1.26588e-05	0.000337936	-1.71433	0.000717129	0.00295502
FBgn0034740	nsr	5.99621	6.32584e-18	1.15759e-16	1.15024	0.0578831	0.280626	-1.28031	0.0590554	0.223959	-3.23954	3.62753e-06	4.19496e-05	1.30688	0.0654671	0.16923	-9.99775	0.00254195	0.0174403	5.826	0.0844055	0.268654	-1.93265	0.0102355	0.0292991
FBgn0014000	Hf	4.09381	6.50906e-18	1.18949e-16	-0.453431	0.291772	0.602901	-0.437931	0.363603	0.594475	-0.201364	0.680345	0.783989	-0.729876	0.147241	0.301207	0.988533	0.0743347	0.232838	1.72477	0.00145437	0.0173295	-0.93124	0.0855274	0.154594
FBgn0035858	CG13674	7.04915	6.90786e-18	1.26064e-16	-4.76412	2.2635e-10	2.95834e-08	3.06138	0.000260763	0.00353662	-5.78504	8.32416e-10	2.05741e-08	15.1761	1.82567e-58	1.13565e-55	0.715741	0.430127	0.705229	-9.30938	1.48593e-24	6.90516e-22	9.39102	4.64085e-25	3.72443e-23
FBgn0035380	CG9970	9.41088	7.1819e-18	1.30886e-16	0.911858	0.24635	0.559702	-0.49897	0.570427	0.72764	-2.96161	0.000810925	0.00418889	0.906088	0.307151	0.491644	-5.16963	5.72908e-06	0.000109656	2.49509	0.0318231	0.151416	-2.05552	0.0333448	0.0762348
FBgn0034173	CG9010	7.34933	7.58991e-18	1.38132e-16	1.21374	0.10107	0.371993	-0.708739	0.39173	0.616659	-2.67097	0.0013358	0.00617344	1.07393	0.198474	0.369474	-4.91791	2.48404e-06	5.57005e-05	2.26298	0.0336297	0.156661	-1.59704	0.0788932	0.145188
FBgn0250825	CG34241	9.42139	7.70785e-18	1.40087e-16	0.485559	0.533333	0.772092	-0.388847	0.655453	0.783729	-2.59491	0.00306532	0.0118538	1.1816	0.178687	0.343729	-5.98153	5.94208e-07	1.78524e-05	3.73707	0.00202227	0.0223554	-1.41331	0.139614	0.224115
FBgn0039099	GILT2	5.61391	8.0194e-18	1.45551e-16	-0.567539	0.241854	0.555196	-0.564893	0.299686	0.54774	0.277097	0.615929	0.732103	-0.123082	0.826662	0.903504	0.682171	0.268546	0.545815	2.4019	7.28123e-05	0.00153028	0.154015	0.799263	0.852778
FBgn0039707	CG15510	7.51565	8.32501e-18	1.50892e-16	0.794221	0.304488	0.612787	-0.978385	0.257911	0.512077	-2.07964	0.0167024	0.0456241	0.586602	0.501126	0.669209	-6.51836	1.72395e-06	4.19484e-05	4.45276	0.00120254	0.0149685	-1.49304	0.116101	0.194896
FBgn0028396	TotA	8.5788	8.54109e-18	1.54598e-16	-1.55636	0.0948189	0.361398	-0.997184	0.338608	0.575834	0.0170044	0.986997	0.991537	-1.38816	0.185159	0.351816	-3.23278	0.00800166	0.0436028	0.0463247	0.971	0.997923	-1.37116	0.231321	0.326835
FBgn0028902	Tektin-A	9.21295	8.78312e-18	1.58764e-16	1.36465	0.0992221	0.369098	-0.513498	0.578944	0.732972	-2.53367	0.00631248	0.0211453	1.29639	0.162748	0.322753	-5.44786	6.71402e-07	1.9504e-05	2.74687	0.0129693	0.0851525	-1.23728	0.222655	0.31714
FBgn0031163	CG14579	8.29801	9.1523e-18	1.65213e-16	0.756347	0.316251	0.623483	-0.871103	0.30192	0.54946	-2.45475	0.00391101	0.0144384	0.313845	0.714247	0.829746	-6.74338	0.000111514	0.00128424	4.63218	0.0086727	0.0646562	-2.1409	0.0213694	0.0533014
FBgn0031786	CG13989	7.15598	9.17312e-18	1.65364e-16	0.780896	0.231574	0.544111	-0.104419	0.886182	0.93132	-2.88761	9.40638e-05	0.000723928	1.29687	0.0812762	0.198377	-5.66845	7.89671e-07	2.22048e-05	2.48557	0.0369371	0.16487	-1.59074	0.047634	0.0997141
FBgn0034263	CG10934	9.08473	9.32858e-18	1.6794e-16	0.866727	0.300257	0.610548	-0.633281	0.498411	0.68204	-2.55857	0.00643582	0.0214931	0.866358	0.357304	0.542476	-4.01635	0.000226676	0.0023154	1.28149	0.247851	0.484624	-1.69221	0.0993067	0.172891
FBgn0040371	CG12470	7.14594	9.58528e-18	1.72328e-16	0.716984	0.341588	0.645881	-0.506187	0.548129	0.713635	-2.54188	0.00269628	0.0107835	1.42731	0.0926762	0.218198	-4.5768	4.72567e-06	9.39627e-05	2.11144	0.0371405	0.165395	-1.11458	0.228133	0.323353
FBgn0031885	Mnn1	-1.8322	9.68647e-18	1.73913e-16	-0.2148	0.315914	0.623301	-0.0897564	0.707902	0.817281	-0.376382	0.1196	0.217281	-0.148794	0.543674	0.703624	0.643085	0.0167118	0.0772883	-0.241592	0.370091	0.602823	-0.525176	0.0475927	0.0996589
FBgn0038000	CG10014	6.88094	9.7003e-18	1.73926e-16	0.979933	0.18121	0.486445	-0.54282	0.50765	0.688892	-2.7702	0.00077298	0.00402523	1.14717	0.164952	0.325593	-3.66099	0.00011817	0.00134079	1.61288	0.0939765	0.287221	-1.62302	0.0712037	0.134749
FBgn0013300	Mst35Ba	10.5348	9.71606e-18	1.73975e-16	0.547204	0.522819	0.766243	-0.356461	0.709651	0.818592	-2.27692	0.0176332	0.0476973	1.12045	0.24335	0.422893	-4.49058	3.9173e-05	0.000539638	2.79871	0.0106762	0.0749182	-1.15647	0.27056	0.369455
FBgn0028847	CG9014	9.6175	9.77668e-18	1.74825e-16	1.1636	0.121288	0.402342	-0.474696	0.571782	0.728504	-2.74483	0.00113624	0.00544693	1.31057	0.120948	0.262231	-5.55389	1.53849e-07	5.76373e-06	2.96794	0.00559843	0.0474618	-1.43426	0.119475	0.199084
FBgn0031251	CG4213	3.84965	9.97528e-18	1.78138e-16	0.854568	0.0502356	0.25864	0.624031	0.20069	0.452539	1.13414	0.0200273	0.0529153	1.28061	0.00862394	0.0337693	0.202022	0.705184	0.879904	-0.825392	0.122267	0.32984	2.41475	6.12272e-06	4.06817e-05
FBgn0035189	CG9119	4.34036	1.02003e-17	1.81912e-16	-1.24218	0.00641185	0.0676046	-0.129072	0.800749	0.876849	0.936385	0.0681844	0.140048	2.38728	2.92363e-06	3.2229e-05	1.85761	0.000786028	0.0067121	1.61344	0.00347953	0.0337646	3.32366	2.33951e-09	2.74841e-08
FBgn0020912	Ptx1	4.24974	1.02228e-17	1.82069e-16	-0.119094	0.760768	0.894301	-0.635102	0.148612	0.385108	-1.74009	0.000276124	0.00175001	1.14272	0.0223897	0.0735606	0.624716	0.23805	0.507446	1.90205	0.000195423	0.00342933	-0.597373	0.235635	0.331761
FBgn0034067	CG8399	-3.22442	1.02458e-17	1.82236e-16	-0.55593	0.140478	0.433173	-0.425549	0.313481	0.559408	1.57664	0.000189594	0.00128734	1.58272	0.000173726	0.00119136	-0.0588221	0.898516	0.964108	-0.678113	0.142101	0.357445	3.15935	7.68435e-12	1.27327e-10
FBgn0037213	CG12581	-3.47976	1.042e-17	1.85087e-16	0.0139106	0.972693	0.989651	0.163581	0.718784	0.82448	1.06164	0.0194556	0.0516562	-1.24454	0.00623897	0.0257422	0.00327986	0.994762	1	0.770162	0.123132	0.331104	-0.182904	0.713499	0.783162
FBgn0032899	CG9338	3.574	1.09624e-17	1.94461e-16	-1.30014	0.00169192	0.0253637	-0.776117	0.0940118	0.298695	0.803446	0.0834523	0.164242	0.364255	0.432864	0.613753	0.0247314	0.961249	0.988686	-0.322276	0.52737	0.734722	1.1677	0.0215308	0.0536037
FBgn0032269	w-cup	8.07868	1.11092e-17	1.96804e-16	0.914423	0.301753	0.610871	-0.854579	0.388022	0.61427	-2.62317	0.00818114	0.0260304	0.612298	0.537621	0.69887	-4.99467	1.75879e-05	0.000277077	1.2837	0.280202	0.519076	-2.01088	0.0640234	0.12435
FBgn0083228	Frq2	3.91744	1.12188e-17	1.98482e-16	1.46725	9.76818e-05	0.00260215	1.86193	8.46792e-06	0.000205381	-1.18908	0.00454375	0.0162414	2.66468	2.03667e-10	5.15602e-09	-0.28705	0.530313	0.782479	-1.31258	0.00422944	0.038991	1.47561	0.00124011	0.00477893
FBgn0037828	tomboy20	9.56941	1.12499e-17	1.98768e-16	0.646216	0.386264	0.678172	-0.620877	0.45654	0.65814	-2.3373	0.00532045	0.0184341	0.746178	0.375378	0.559384	-4.3916	2.0251e-05	0.000311835	2.20113	0.0357319	0.161826	-1.59112	0.0824958	0.150179
FBgn0032727	CG10623	1.81321	1.15209e-17	2.03286e-16	0.807509	7.70725e-05	0.00214603	0.82553	0.000284938	0.00380867	-1.02746	7.28879e-06	7.7993e-05	-0.869404	0.000198987	0.00133575	1.0932	2.03141e-05	0.000312415	1.26774	5.64203e-07	2.2984e-05	-1.89686	6.42082e-14	1.39087e-12
FBgn0051451	CR31451	3.97977	1.18258e-17	2.0839e-16	-0.369292	0.423428	0.704901	0.638911	0.215413	0.469545	1.46409	0.00452317	0.0161809	0.195203	0.70503	0.823923	-0.163739	0.771953	0.909489	-0.50952	0.367271	0.600662	1.65929	0.00330797	0.0112593
FBgn0034998	CG13577	6.39185	1.21886e-17	2.145e-16	1.12112	0.0722874	0.316024	-0.887523	0.203104	0.455104	-2.22348	0.00165396	0.00725643	0.670119	0.347481	0.532153	-10.5585	0.00145392	0.0110533	8.4093	0.0114602	0.0784889	-1.55336	0.0436775	0.0933779
FBgn0039075	CG4393	3.10158	1.24444e-17	2.18714e-16	1.11777	0.0014329	0.0222375	-0.380668	0.331173	0.570841	0.664776	0.0900756	0.174189	-1.70564	1.56448e-05	0.000142815	0.812367	0.0613082	0.202039	-0.59304	0.173001	0.396882	-1.04087	0.0158604	0.0419813
FBgn0265266	CG13639	4.76106	1.31632e-17	2.3104e-16	-1.81678	0.000144319	0.00351606	-0.231216	0.668198	0.790505	1.26972	0.0190393	0.0507689	-5.51318	9.39643e-10	2.1459e-08	5.06371	7.51812e-08	3.13161e-06	4.56342	2.85075e-14	5.0378e-12	-4.24347	5.11963e-06	3.4586e-05
FBgn0031627	CG15630	4.26712	1.33425e-17	2.33881e-16	0.728675	0.0745352	0.320931	-0.532767	0.243227	0.498639	0.375128	0.415026	0.555616	0.724454	0.116473	0.255113	0.444971	0.377074	0.661408	-0.867821	0.0875801	0.274743	1.09958	0.0282535	0.06663
FBgn0032626	CG12620	8.33381	1.36091e-17	2.38239e-16	0.769586	0.317062	0.624126	-0.392587	0.647993	0.778601	-2.83938	0.00104305	0.00508499	0.926927	0.286469	0.469588	-5.30155	6.11164e-06	0.000115716	2.77256	0.0204435	0.114562	-1.91246	0.0430472	0.0923767
FBgn0038194	Cyp6d5	4.24481	1.43231e-17	2.5041e-16	0.472995	0.263946	0.579076	-0.804294	0.0897694	0.289758	-0.401091	0.406154	0.546655	-0.358677	0.469806	0.644494	3.36866	2.41707e-10	1.82214e-08	3.27428	2.36858e-10	2.06379e-08	-0.759768	0.153341	0.24019
FBgn0050362	boly	6.72133	1.43903e-17	2.51255e-16	0.879031	0.229105	0.54143	-0.452263	0.579925	0.733905	-2.94849	0.000333399	0.00205057	1.47414	0.0734752	0.184543	-4.51895	3.32038e-06	7.01147e-05	1.6182	0.102364	0.299456	-1.47435	0.100149	0.174
FBgn0020415	Idgf2	4.35027	1.45557e-17	2.5381e-16	-0.631908	0.198492	0.504554	-0.186804	0.733999	0.833885	2.04061	0.000204486	0.00136687	1.64123	0.00278495	0.0129742	1.18031	0.0494018	0.172801	-2.12253	0.000413655	0.00641549	3.68184	9.19011e-10	1.14528e-08
FBgn0041604	dlp	-2.52645	1.46406e-17	2.54957e-16	0.262922	0.375126	0.669994	-0.612211	0.0648109	0.238798	-0.987217	0.00312049	0.0120426	-0.629558	0.0629814	0.16402	0.762194	0.0404807	0.149109	0.419089	0.258212	0.496013	-1.61677	1.08007e-05	6.7871e-05
FBgn0038334	h-cup	8.18204	1.52439e-17	2.65117e-16	1.13958	0.135561	0.425646	-0.866391	0.310111	0.557195	-1.90634	0.0261533	0.0654053	0.932412	0.27779	0.460329	-4.9634	2.26517e-06	5.23204e-05	2.04439	0.0561866	0.212726	-0.973925	0.29856	0.398858
FBgn0037454	CG1137	8.29976	1.58925e-17	2.76037e-16	0.785657	0.363328	0.661882	-0.657958	0.495919	0.680443	-2.37059	0.0144165	0.040647	0.844537	0.384165	0.5682	-3.32909	0.00224248	0.015803	0.575743	0.602227	0.790722	-1.52605	0.149936	0.236608
FBgn0034416	CG15109	9.34226	1.62143e-17	2.81259e-16	0.909211	0.383201	0.675948	-0.835366	0.473617	0.666596	-2.67523	0.0218249	0.0566216	0.0788628	0.946136	0.971958	-4.47571	0.000631244	0.00559648	-0.485536	0.718382	0.864478	-2.59636	0.0421531	0.0909709
FBgn0038607	hmw	6.75594	1.65279e-17	2.86325e-16	1.17343	0.119224	0.400028	-0.512895	0.542423	0.710303	-2.61275	0.00196657	0.00832761	1.04416	0.216701	0.39191	-5.06562	3.18358e-07	1.07472e-05	2.52621	0.0115074	0.078683	-1.56859	0.0893596	0.159642
FBgn0034464	CG11018	8.18023	1.69558e-17	2.93358e-16	1.09126	0.134823	0.424723	-0.755964	0.35412	0.588081	-2.63039	0.00138907	0.00635861	1.05617	0.20126	0.372176	-11.193	0.000828941	0.00697673	8.05664	0.0165377	0.100241	-1.57422	0.0792904	0.145738
FBgn0031620	CG11929	6.88169	1.69788e-17	2.93374e-16	0.901518	0.202174	0.510198	-0.60092	0.446987	0.652949	-3.01312	0.000162864	0.00113122	1.2242	0.127537	0.272269	-6.41529	2.79399e-06	6.12776e-05	4.29636	0.00192728	0.0214947	-1.78892	0.0396576	0.0868873
FBgn0034826	CG13544	6.79398	1.82974e-17	3.15748e-16	1.09221	0.128793	0.414865	-0.603809	0.452573	0.655879	-2.37353	0.00330727	0.0126281	0.98172	0.225631	0.402049	-5.06806	5.77874e-07	1.74042e-05	2.39973	0.0201055	0.11353	-1.39181	0.114825	0.193119
FBgn0034099	CG15708	8.40923	1.88029e-17	3.24052e-16	0.778854	0.301132	0.610871	-0.518736	0.537884	0.707181	-2.3623	0.00530562	0.0183923	0.639945	0.452112	0.630437	-3.52608	0.000436709	0.00410266	1.01324	0.325688	0.565593	-1.72235	0.0628554	0.122564
FBgn0035434	Drsl5	7.59661	1.9142e-17	3.29471e-16	-0.434788	0.611531	0.8189	1.00421	0.294054	0.542409	-1.45658	0.128187	0.22936	-0.447786	0.640295	0.777719	-2.3657	0.0251586	0.105656	-1.02515	0.337627	0.574489	-1.90437	0.0694671	0.132168
FBgn0033168	CG11145	7.40237	1.93205e-17	3.32113e-16	0.67243	0.290958	0.60237	-0.43638	0.539827	0.708361	-2.35894	0.00109208	0.00527319	1.05052	0.149006	0.303329	-3.51931	9.18094e-05	0.00109	1.05453	0.261833	0.499815	-1.30841	0.0955127	0.167932
FBgn0004893	bowl	-2.66972	2.03576e-17	3.4949e-16	0.162498	0.605412	0.814946	-0.798401	0.0232233	0.117781	-0.324131	0.357992	0.499599	-1.3731	0.000111906	0.000808978	0.489393	0.211161	0.471516	0.917582	0.0187207	0.108694	-1.69723	1.21386e-05	7.55301e-05
FBgn0036437	CG5048	7.78003	2.08728e-17	3.57874e-16	0.686519	0.421931	0.704188	-1.03286	0.279873	0.531891	-1.99834	0.0369771	0.0865138	0.0886693	0.926425	0.961472	-3.94664	0.000379184	0.00362319	1.42419	0.206603	0.436479	-1.90967	0.0687223	0.131088
FBgn0039620	wat	3.59031	2.09578e-17	3.58868e-16	-1.108	0.00456552	0.0528446	-0.821035	0.0627352	0.233294	5.90326	1.89747e-41	6.5565e-39	1.37118	0.00146681	0.00752295	0.0965294	0.837962	0.937955	0.0247924	0.958117	0.994294	7.27444	2.75003e-52	1.74457e-49
FBgn0029705	CG12693	6.48029	2.12602e-17	3.6358e-16	1.02017	0.132097	0.420344	-0.592491	0.433997	0.645381	-2.92934	0.000130623	0.000940623	1.02257	0.184437	0.351158	-3.50158	0.000154829	0.00168367	1.03645	0.279461	0.51839	-1.90676	0.0222227	0.0549871
FBgn0034835	CG3092	8.86373	2.25904e-17	3.85833e-16	1.01995	0.194662	0.501406	-0.356849	0.684814	0.801551	-2.83543	0.00133363	0.00616682	1.45313	0.100773	0.231028	-5.40082	8.4177e-07	2.31921e-05	3.06567	0.00565939	0.0478815	-1.3823	0.151869	0.238669
FBgn0023129	aay	3.0471	2.27961e-17	3.88847e-16	-0.748158	0.0354731	0.210418	-0.142152	0.720922	0.825833	0.0585587	0.883255	0.928854	0.840769	0.0351566	0.10546	0.99445	0.0226668	0.0978033	0.648083	0.137146	0.350891	0.899328	0.0391838	0.0862374
FBgn0034276	Sardh	3.14439	2.29175e-17	3.90418e-16	-0.63184	0.080566	0.332302	0.144358	0.721112	0.825833	-1.00769	0.0135628	0.0386025	-1.06645	0.0109445	0.0410239	-1.04594	0.0331468	0.129551	0.615206	0.220773	0.453139	-2.07414	4.60189e-06	3.12788e-05
FBgn0000615	exu	5.98583	2.39069e-17	4.06753e-16	1.46427	0.035794	0.211743	-0.687794	0.377784	0.605642	-3.28476	2.60052e-05	0.000238432	1.64688	0.0350622	0.105292	-3.96941	4.58977e-06	9.14085e-05	1.2725	0.143516	0.359421	-1.63789	0.0552993	0.11157
FBgn0040959	Peritrophin-15a	-6.46642	2.41304e-17	4.10032e-16	-1.8229	0.0395688	0.225647	-0.50739	0.654529	0.782959	-4.56792	0.106749	0.198813	4.85813	0.09898	0.228078	4.20477	0.00275691	0.0186239	3.41219	0.000343331	0.00552278	0.290212	0.847838	0.889202
FBgn0037995	CG3809	7.80335	2.44829e-17	4.15491e-16	0.912865	0.211915	0.522176	-0.640617	0.433269	0.644919	-2.32815	0.00469964	0.0167179	0.610687	0.460767	0.636929	-4.97583	9.35359e-06	0.000166575	2.74079	0.0167756	0.100951	-1.71746	0.0562451	0.112921
FBgn0037464	CG1988	6.70772	2.54401e-17	4.31187e-16	0.434881	0.571323	0.79546	-1.06209	0.216269	0.470728	-1.86554	0.0302226	0.0735658	1.00575	0.243173	0.422641	-4.20512	1.65346e-05	0.000266288	2.28347	0.0199765	0.113	-0.859788	0.361294	0.463071
FBgn0015574	alpha-Est6	5.87579	2.55438e-17	4.32395e-16	1.08786	0.0802383	0.33165	-0.680696	0.327475	0.568966	-2.78972	7.56863e-05	0.000604492	0.408033	0.567357	0.721935	-2.46792	0.0036511	0.0233427	0.0172009	0.984849	1	-2.38169	0.00196499	0.0071387
FBgn0032520	CG10859	7.11391	2.62899e-17	4.44459e-16	1.13952	0.159643	0.459795	-0.395126	0.66272	0.787487	-2.84721	0.00170044	0.0074127	0.970217	0.285326	0.468489	-5.23604	5.46797e-07	1.67557e-05	2.33646	0.0265471	0.135925	-1.87699	0.0587483	0.116466
FBgn0051778	CG31778	7.20412	2.66115e-17	4.49326e-16	-0.644326	0.34132	0.645754	-1.20212	0.11322	0.332203	0.475311	0.533439	0.662176	-0.140839	0.854399	0.919073	-0.723644	0.396328	0.679491	-0.966677	0.271653	0.510016	0.334473	0.689105	0.763304
FBgn0033446	CG1648	-1.95936	2.87223e-17	4.84353e-16	1.60434	4.35659e-12	8.15852e-10	1.99076	1.14499e-14	3.27959e-12	-0.185154	0.472448	0.609112	-0.49967	0.0529573	0.143911	0.372989	0.187694	0.439142	-0.360114	0.203923	0.434106	-0.684824	0.0153138	0.0408839
FBgn0029093	cathD	1.93856	2.94857e-17	4.96597e-16	-0.578637	0.0115813	0.103163	-0.197572	0.440738	0.64972	-0.385596	0.132747	0.23545	-0.875706	0.000656443	0.00379262	0.25029	0.374773	0.659866	0.9411	0.000840063	0.0112687	-1.2613	7.27509e-06	4.73698e-05
FBgn0032625	CG15136	7.97352	2.96236e-17	4.9829e-16	0.774611	0.277745	0.592261	-0.761596	0.339841	0.576692	-2.82004	0.000491831	0.00280367	0.910437	0.264485	0.445629	-5.51143	2.907e-05	0.000419755	2.06926	0.136777	0.350376	-1.90961	0.0300779	0.0701134
FBgn0000277	CecA2	7.16693	3.01787e-17	5.06988e-16	-2.67867	0.000342774	0.00710874	-1.3861	0.100027	0.310134	-0.117681	0.891144	0.93376	-3.38708	0.00171947	0.00862241	0.603822	0.651982	0.852509	4.41548	0.000165222	0.00301753	-3.50476	0.00198618	0.00720446
FBgn0052161	CG32161	6.74566	3.37202e-17	5.6577e-16	0.772694	0.222766	0.533548	-0.449991	0.525284	0.69969	-2.33299	0.00116937	0.00554114	0.927051	0.200825	0.37174	-3.31675	0.000187256	0.00198114	1.1491	0.212542	0.443276	-1.40594	0.0720292	0.135936
FBgn0033893	CG18371	5.45602	3.38901e-17	5.67905e-16	0.623743	0.291566	0.602901	-0.523223	0.42873	0.642276	-1.97891	0.00305203	0.0118198	0.677791	0.313672	0.498448	-3.33573	4.19629e-05	0.000572298	1.40764	0.0925191	0.284868	-1.30112	0.0741339	0.138866
FBgn0267689	CG46025	7.17717	3.62929e-17	6.07405e-16	1.23639	0.10927	0.38544	-0.580372	0.501289	0.683886	-2.54749	0.00327288	0.0125327	1.10113	0.204497	0.376139	-4.98329	1.54926e-06	3.84591e-05	2.75268	0.00855571	0.0639818	-1.44636	0.126636	0.208174
FBgn0032109	CG17005	7.08167	3.71037e-17	6.20195e-16	1.03922	0.143606	0.438387	-0.740462	0.351267	0.585548	-2.8041	0.000481179	0.00275711	0.924548	0.25279	0.432678	-10.7421	0.00130938	0.010164	7.751	0.0210061	0.116828	-1.87956	0.0317183	0.0732705
FBgn0039189	CG18528	1.47146	3.71715e-17	6.2055e-16	-0.645016	0.00018639	0.00433885	0.186999	0.332827	0.571743	0.442237	0.0224991	0.0580865	-0.108355	0.578609	0.729784	-0.118582	0.581969	0.815792	-0.550201	0.0117556	0.0798673	0.333882	0.115729	0.19437
FBgn0035708	CG8398	4.33307	3.80637e-17	6.33915e-16	1.09471	0.0251431	0.171638	2.73013	5.71179e-07	2.13133e-05	-2.9288	8.44252e-08	1.47021e-06	-1.20075	0.0288758	0.0903701	1.82907	0.00236354	0.0164737	0.158188	0.79207	0.909417	-4.12955	6.0145e-12	1.01296e-10
FBgn0031501	CG17261	5.64169	3.80673e-17	6.33915e-16	0.4877	0.452467	0.723577	-0.439375	0.544906	0.711596	-2.39555	0.00101302	0.00497621	1.17663	0.107123	0.240851	-4.77109	3.97995e-08	1.83167e-06	2.36557	0.00713312	0.0561828	-1.21891	0.125846	0.207008
FBgn0031562	CG3604	5.43574	3.84184e-17	6.38963e-16	-0.689404	0.252441	0.566689	0.272764	0.68551	0.801894	-3.4899	4.97634e-07	7.34161e-06	2.03005	0.00373501	0.016618	0.801778	0.284303	0.565562	-1.70515	0.0250742	0.130922	-1.45985	0.0494106	0.102563
FBgn0004652	fru	-3.33183	3.96902e-17	6.59293e-16	0.805598	0.0420531	0.233402	2.3193	1.59824e-07	7.48124e-06	-1.26996	0.00411752	0.0150325	1.74655	7.98096e-05	0.000600203	-0.817156	0.0919678	0.27023	-2.46379	4.19493e-07	1.78984e-05	0.476596	0.325309	0.426551
FBgn0261258	rgn	-3.6353	4.00872e-17	6.65058e-16	0.296273	0.493399	0.749568	0.786458	0.103685	0.31634	0.568508	0.239508	0.370283	0.777919	0.107558	0.241461	0.15338	0.772044	0.909489	-0.263427	0.618947	0.802348	1.34643	0.0109464	0.0310338
FBgn0036222	CG5718	7.1636	4.17415e-17	6.91642e-16	1.27478	0.0741553	0.32002	-0.445607	0.576538	0.731466	-2.78151	0.000541614	0.00303678	1.25047	0.121197	0.262683	-4.7401	2.48886e-06	5.57069e-05	1.72898	0.0952096	0.289388	-1.53104	0.0807298	0.147731
FBgn0042179	CG18869	7.07156	4.20735e-17	6.96278e-16	0.716817	0.351639	0.654373	-0.989987	0.249955	0.504157	-2.41296	0.00531861	0.0184325	0.722409	0.405926	0.589826	-2.84641	0.00408362	0.0254718	2.15141	0.0308692	0.149254	-1.69055	0.0738991	0.138562
FBgn0031108	CG15459	5.28085	4.27375e-17	7.06388e-16	0.999643	0.0865701	0.344386	-0.25071	0.70055	0.811627	-3.1559	1.79713e-06	2.28231e-05	1.77954	0.0073424	0.029521	-3.75433	1.83747e-06	4.4308e-05	1.04585	0.198067	0.428105	-1.37636	0.0548044	0.110838
FBgn0052499	Cda4	-3.21541	4.28507e-17	7.07381e-16	0.150792	0.693856	0.861515	-0.496684	0.246344	0.501781	4.69852	4.82102e-28	6.6212e-26	-2.58424	1.5245e-09	3.29711e-08	-1.53229	0.00114712	0.00912352	1.22979	0.00913736	0.0670055	2.11427	6.57036e-06	4.33104e-05
FBgn0010246	Myo61F	-3.43725	4.39596e-17	7.24789e-16	-0.515488	0.208707	0.518561	-0.0866735	0.850121	0.909548	-0.0720793	0.875633	0.923998	2.61908	1.25135e-08	2.2894e-07	0.467816	0.350882	0.637611	0.775725	0.121772	0.329426	2.547	3.8456e-07	3.18206e-06
FBgn0259729	CG42383	7.6542	4.42565e-17	7.28782e-16	0.945233	0.202469	0.510593	-0.450507	0.586842	0.737879	-2.49096	0.00284107	0.0111747	1.52941	0.067549	0.173107	-3.73896	0.000101888	0.00118837	1.79723	0.0646945	0.229533	-0.961544	0.290656	0.390768
FBgn0264307	orb2	4.62927	4.44496e-17	7.31058e-16	1.48631	0.00649314	0.0681753	-0.0654179	0.914663	0.948732	-2.09789	0.000594752	0.00327003	0.479034	0.433236	0.61408	0.0387064	0.953909	0.986757	-0.218191	0.744672	0.879652	-1.61886	0.0155368	0.0413465
FBgn0019643	Dat	3.08285	4.70164e-17	7.72321e-16	-0.719013	0.0469391	0.248784	1.37124	0.00069617	0.00775456	-1.61144	7.14944e-05	0.000576194	0.683087	0.093293	0.219092	0.611832	0.169165	0.409438	1.89187	2.0378e-05	0.000507307	-0.928349	0.0363574	0.0815548
FBgn0035988	CG3982	5.44215	4.88751e-17	8.01864e-16	1.17234	0.0682937	0.307181	-0.266405	0.710968	0.819641	-3.01694	2.76833e-05	0.000252082	1.47578	0.0404061	0.117961	-4.76556	3.01094e-09	1.86861e-07	2.06761	0.0103478	0.0731458	-1.54116	0.0504393	0.104017
FBgn0039152	Rootletin	3.9727	4.93213e-17	8.0819e-16	1.68168	0.00022607	0.00506517	-0.295271	0.562222	0.723727	-2.58576	4.68736e-07	6.99468e-06	1.11168	0.0308969	0.0951229	-3.51913	4.2067e-09	2.52156e-07	0.77649	0.207694	0.437899	-1.47408	0.00845717	0.0250203
FBgn0032276	CG17098	7.23117	5.16613e-17	8.45494e-16	1.25929	0.124735	0.40894	-0.478889	0.601525	0.747634	-3.04917	0.000907901	0.00456935	1.31908	0.151617	0.306818	-3.91115	0.000145839	0.00160149	0.375741	0.719169	0.864662	-1.73008	0.0852806	0.154216
FBgn0010015	CanA1	3.25696	5.20538e-17	8.50873e-16	-0.423475	0.227947	0.54	0.362178	0.356065	0.588873	1.41644	0.000299599	0.00187032	4.03799	3.24249e-25	4.4586e-23	0.554401	0.190577	0.443799	-1.71535	5.22566e-05	0.00115842	5.45443	1.47006e-37	3.56076e-35
FBgn0034459	CG16716	5.75922	5.45655e-17	8.90835e-16	1.35844	0.0350734	0.209341	-0.598729	0.405979	0.627097	-2.31374	0.0013937	0.00636941	0.843449	0.245356	0.424791	-3.69881	1.08793e-05	0.000189624	1.02048	0.235102	0.469792	-1.47029	0.0631202	0.122919
FBgn0051352	Unc-115a	-1.83112	5.48434e-17	8.94276e-16	0.367097	0.0937941	0.359119	1.38039	1.53313e-08	1.02704e-06	-0.566531	0.0205112	0.0539379	0.0849459	0.729715	0.840292	0.554954	0.0393271	0.146211	0.0510157	0.849797	0.940579	-0.481585	0.0719763	0.135856
FBgn0039487	gb	1.89843	5.57763e-17	9.08377e-16	0.266198	0.227842	0.539995	0.832914	0.000717451	0.00796212	-1.26954	3.2058e-07	4.95263e-06	-2.385	3.20506e-19	2.50705e-17	-0.434622	0.17832	0.423501	0.143588	0.669607	0.836239	-3.65454	1.71676e-37	4.08405e-35
FBgn0041181	Tep3	-3.82821	5.6042e-17	9.11589e-16	-0.0745947	0.872106	0.945242	-0.361772	0.486459	0.674049	4.72282	4.30775e-20	3.31721e-18	-1.56867	0.00205782	0.0100375	1.5485	0.00550457	0.0321725	-0.894619	0.10881	0.309651	3.15415	2.21117e-08	2.23161e-07
FBgn0036787	CG4306	8.91977	5.65252e-17	9.18327e-16	-0.370113	0.546569	0.78148	-0.73949	0.281851	0.533238	-1.25072	0.0726039	0.147376	0.446806	0.525776	0.689926	-2.22795	0.00713914	0.0395696	1.50234	0.0740355	0.249457	-0.803917	0.290066	0.390211
FBgn0033285	CG18449	7.34019	5.70454e-17	9.2565e-16	0.88908	0.288765	0.60109	-0.508161	0.587589	0.738245	-2.33315	0.0129027	0.0371091	1.3322	0.155929	0.312677	-4.11601	8.3032e-05	0.000998334	1.90162	0.0700393	0.240934	-1.00095	0.329704	0.430872
FBgn0030536	CG11068	7.07404	5.72705e-17	9.28172e-16	1.06345	0.157587	0.456252	-0.660274	0.432522	0.644197	-2.54212	0.00265671	0.0106472	1.15761	0.172355	0.335389	-4.58891	7.12514e-06	0.000132019	2.17941	0.0357752	0.161826	-1.38451	0.133876	0.217366
FBgn0015300	Ssl	8.05341	5.76617e-17	9.33377e-16	0.820454	0.27769	0.592261	-1.13876	0.177862	0.42328	-2.19521	0.0100533	0.0304952	0.432027	0.615061	0.756619	-10.3743	0.00200313	0.0143692	6.96198	0.0397637	0.172514	-1.76318	0.0584583	0.116215
FBgn0264776	CG44014	6.92212	5.80362e-17	9.38299e-16	-1.31092	0.00882577	0.0853135	-0.889162	0.11672	0.337452	-0.329423	0.576887	0.700175	1.76004	0.00294972	0.0135868	1.13464	0.0689552	0.220312	1.75634	0.00431324	0.0396761	1.43061	0.0218749	0.0542879
FBgn0000216	Brd	-4.46186	6.20279e-17	1.00162e-15	-2.35557	3.38275e-05	0.00107451	-2.66198	0.00125738	0.0125218	-2.29727	0.163535	0.276404	-2.64783	0.45978	0.636577	0	1	1	0	1	1	-4.94511	0.138065	0.222245
FBgn0036784	CG5103	7.10299	6.23144e-17	1.00402e-15	1.49637	0.042411	0.234316	-0.318104	0.699499	0.810988	-2.8247	0.000648356	0.00349916	1.42813	0.0852637	0.205498	-5.35975	1.6108e-07	5.99804e-06	2.9317	0.00459436	0.0413822	-1.39657	0.122473	0.202857
FBgn0030975	CG7349	5.52396	6.23272e-17	1.00402e-15	1.43402	0.0256603	0.174221	-0.323517	0.652491	0.781939	-2.96473	3.87452e-05	0.000338025	1.26245	0.0801288	0.196565	-4.94666	3.78641e-09	2.30082e-07	1.91582	0.024208	0.12766	-1.70228	0.0307208	0.0713996
FBgn0038225	soti	7.11574	6.40397e-17	1.03036e-15	0.930351	0.246669	0.560017	-0.423391	0.637229	0.772224	-2.75245	0.00223358	0.00923318	0.798525	0.375934	0.559958	-4.27725	3.85568e-05	0.000532892	2.12101	0.0430438	0.181627	-1.95393	0.0472776	0.09928
FBgn0031201	CG12446	5.29456	6.81795e-17	1.09564e-15	1.14758	0.0200516	0.149225	-0.32799	0.55156	0.715855	-2.97838	2.233e-07	3.56691e-06	1.31665	0.0248954	0.0801297	-4.06194	8.11155e-06	0.000147666	1.67369	0.0845609	0.269013	-1.66173	0.00685367	0.0209853
FBgn0034546	CG13442	7.50807	6.83776e-17	1.0975e-15	1.13335	0.155726	0.45476	-0.425487	0.633546	0.769636	-2.76587	0.00202582	0.00853781	1.37911	0.124445	0.267902	-5.06149	2.21442e-06	5.15357e-05	2.57878	0.0170286	0.101597	-1.38676	0.156634	0.243914
FBgn0053293	CG33293	6.23869	7.10756e-17	1.13943e-15	0.846177	0.233864	0.546942	-0.105588	0.894286	0.936968	-2.84592	0.000360025	0.00217616	1.06092	0.184408	0.351158	-5.81291	1.41852e-08	7.57862e-07	3.73935	0.000294866	0.00491326	-1.785	0.0406286	0.0885126
FBgn0264702	CR43971	-3.59989	7.1296e-17	1.14159e-15	0.0852927	0.845982	0.933846	-0.0242207	0.960597	0.976296	0.278098	0.577606	0.700525	-2.13113	0.000242625	0.00159027	-0.273376	0.718005	0.884919	-0.413399	0.627055	0.807934	-1.85304	0.00243193	0.0086051
FBgn0034842	Prosbeta5R1	9.58689	7.30848e-17	1.16883e-15	0.808858	0.289362	0.601229	-0.587834	0.490984	0.677355	-2.1668	0.0114867	0.0338402	0.791642	0.357103	0.542297	-3.94119	8.6329e-05	0.00103192	1.64712	0.106193	0.305592	-1.37516	0.142255	0.227315
FBgn0034659	CG4021	8.41875	7.46516e-17	1.19246e-15	1.1151	0.188018	0.493659	-0.817139	0.388201	0.61427	-3.12893	0.001022	0.00501107	0.484119	0.613046	0.754852	-4.86401	0.000103078	0.00119945	-0.387563	0.790139	0.907864	-2.64481	0.011113	0.031446
FBgn0035499	Chd64	-2.65027	7.89714e-17	1.25995e-15	-0.112074	0.724915	0.876099	-0.144286	0.685363	0.801801	1.74558	9.47006e-07	1.31829e-05	0.740388	0.0374551	0.111073	0.453995	0.243927	0.515359	-0.0161239	0.966994	0.996626	2.48597	1.78811e-10	2.42826e-09
FBgn0083945	CG34109	4.83411	8.46001e-17	1.34814e-15	0.734251	0.0968182	0.365204	-0.696376	0.158991	0.400291	-1.54684	0.00266078	0.0106575	-0.172299	0.751449	0.854712	-3.46563	0.000469828	0.00437698	1.64195	0.124137	0.332953	-1.71914	0.00254205	0.00895429
FBgn0033793	CG3955	4.92412	8.54779e-17	1.3605e-15	0.791398	0.0968415	0.365204	-0.810364	0.128441	0.355778	-1.99298	0.000332201	0.00204415	2.20456	8.15671e-05	0.000612011	-0.194013	0.746125	0.896313	-0.519301	0.394114	0.626163	0.211585	0.719069	0.787782
FBgn0037086	CG7202	6.00091	8.64875e-17	1.37492e-15	0.860533	0.217587	0.527446	-0.551594	0.47962	0.669265	-2.34668	0.00270667	0.0108094	0.93415	0.233229	0.411102	-4.20126	2.81661e-06	6.15845e-05	1.29689	0.154122	0.372369	-1.41253	0.0988542	0.172239
FBgn0032654	CG15147	6.76232	9.74471e-17	1.54731e-15	0.897607	0.181397	0.486735	-0.786677	0.294788	0.542703	-1.99635	0.00850932	0.0268565	1.0601	0.164535	0.325063	-4.00071	2.21897e-05	0.000336211	1.606	0.098166	0.293679	-0.936257	0.257155	0.35496
FBgn0028519	CG4500	4.90437	9.76785e-17	1.54913e-15	-0.505124	0.377627	0.672164	-0.212457	0.740019	0.838118	-0.370571	0.563637	0.689448	-0.0214596	0.973396	0.986078	-2.63073	0.000290908	0.00288281	-2.77192	0.00112166	0.0142588	-0.39203	0.576997	0.665865
FBgn0039376	CG14354	6.77265	1.07376e-16	1.70091e-15	0.774228	0.242203	0.555196	-0.335598	0.650155	0.780253	-2.9194	0.000105166	0.000796356	0.713523	0.348998	0.53388	-10.0522	0.00252439	0.0173688	6.53413	0.0522596	0.20497	-2.20587	0.00707024	0.0215242
FBgn0032525	Hsp60D	6.50592	1.08868e-16	1.72249e-15	1.19585	0.0972841	0.366333	-0.365269	0.650481	0.780425	-2.58536	0.00140855	0.00642625	1.31428	0.105213	0.237945	-3.64389	7.52849e-05	0.000923254	0.743262	0.427723	0.655023	-1.27108	0.150686	0.237435
FBgn0030280	CG11106	10.3793	1.11774e-16	1.76638e-15	0.449395	0.612553	0.819164	-0.53389	0.590489	0.739725	-2.05789	0.0384993	0.0894038	0.938811	0.345717	0.530425	-4.67184	4.73404e-05	0.000630248	2.35258	0.0420416	0.179276	-1.11908	0.303659	0.403995
FBgn0025627	CG4194	-3.62718	1.12125e-16	1.76982e-15	1.49912	0.00069249	0.0125197	0.194519	0.687035	0.802664	0.0579698	0.905919	0.943084	-3.58492	8.09377e-08	1.26773e-06	2.26505	0.00240822	0.0167282	-0.605606	0.36817	0.601488	-3.52695	3.83963e-07	3.17909e-06
FBgn0050393	CG30393	8.01456	1.13748e-16	1.79332e-15	0.921912	0.269026	0.583184	-0.895336	0.337	0.574986	-2.67171	0.00438576	0.0157954	-0.0181922	0.984622	0.992591	-3.86197	0.000968412	0.00798647	1.83445	0.125857	0.335841	-2.68991	0.00882362	0.0259088
FBgn0035483	Mul1	2.14903	1.16174e-16	1.8294e-15	1.06311	1.73484e-05	0.000620144	0.98944	0.000328861	0.00426314	-0.201768	0.464659	0.601987	-0.250809	0.365645	0.550406	-0.256514	0.401067	0.683361	-0.124341	0.685607	0.846764	-0.452577	0.134511	0.218036
FBgn0030608	Lsd-2	-1.20802	1.21013e-16	1.90335e-15	0.0131021	0.928464	0.971029	0.163057	0.31749	0.5625	-0.170355	0.297634	0.435913	-0.623143	0.000153142	0.00106693	0.484003	0.00743927	0.040901	0.706011	9.17094e-05	0.00185893	-0.793498	9.85892e-06	6.24836e-05
FBgn0039796	CG12069	7.28509	1.22916e-16	1.931e-15	0.810958	0.290521	0.60191	-0.895039	0.296783	0.545	-2.17784	0.0116507	0.0342551	0.844305	0.329932	0.515538	-6.072	2.458e-06	5.53184e-05	3.52536	0.0071048	0.0560302	-1.33353	0.157231	0.244494
FBgn0053704	CG33704	7.43249	1.32507e-16	2.07921e-15	0.790136	0.294305	0.605352	-0.626214	0.457214	0.658351	-2.24434	0.0081381	0.025912	1.17268	0.168102	0.330163	-5.55477	1.19826e-06	3.10638e-05	4.02499	0.000478447	0.00716371	-1.07166	0.246738	0.343797
FBgn0002733	E(spl)mbeta-HLH	-3.09909	1.34371e-16	2.10599e-15	-1.52765	4.66062e-05	0.00139364	-0.994922	0.0178417	0.0975173	0.615193	0.143899	0.251079	-1.79959	2.35141e-05	0.000205737	-0.673099	0.159092	0.393028	0.171196	0.723575	0.866866	-1.1844	0.0107684	0.0305996
FBgn0028903	CG13243	8.01744	1.35201e-16	2.11651e-15	1.23682	0.097863	0.366862	-0.666563	0.424836	0.640503	-2.8629	0.000680107	0.00362415	0.992424	0.241208	0.4201	-4.32204	4.45229e-05	0.000601868	1.57695	0.14922	0.367255	-1.87047	0.0417685	0.0903898
FBgn0015288	RpL22	-1.80583	1.35425e-16	2.11753e-15	0.0113683	0.958492	0.982744	1.33834	4.22426e-08	2.38582e-06	-0.242146	0.321368	0.4605	0.560335	0.0217673	0.0720778	0.429789	0.108135	0.30351	-0.424375	0.112691	0.316397	0.318189	0.234174	0.330088
FBgn0000046	Act87E	4.17124	1.36056e-16	2.1249e-15	1.06449	0.0342354	0.205822	-0.338483	0.547048	0.713077	0.567618	0.312601	0.45206	1.08375	0.0538595	0.145757	-1.74938	0.00450512	0.0275007	-0.408008	0.50779	0.71932	1.65137	0.00731919	0.0221706
FBgn0037283	CG14658	7.92419	1.37433e-16	2.14388e-15	0.85603	0.323812	0.630432	-0.272845	0.778482	0.863674	-2.78287	0.00422052	0.0153415	1.33704	0.169729	0.332536	-6.01443	4.6296e-07	1.48147e-05	2.94465	0.0146253	0.0924453	-1.44583	0.174002	0.263027
FBgn0031861	CG17375	6.75763	1.39731e-16	2.17718e-15	0.530283	0.436473	0.714285	-0.565608	0.457876	0.658579	-2.35857	0.00226313	0.00932553	1.24324	0.109699	0.245083	-3.98736	4.36562e-05	0.000594731	1.86844	0.0621724	0.225001	-1.11533	0.18376	0.273954
FBgn0030326	CG2444	3.72811	1.41758e-16	2.20619e-15	-0.856599	0.0491684	0.256511	0.128777	0.791506	0.871642	-0.504166	0.303847	0.442451	-0.72516	0.145244	0.298288	0.521983	0.341852	0.628186	0.910212	0.0954897	0.289972	-1.22933	0.022817	0.0562382
FBgn0040963	CG18662	10.8767	1.46763e-16	2.28142e-15	0.536567	0.574218	0.796805	-0.836431	0.433419	0.644934	-2.51889	0.0186035	0.0498262	0.0751144	0.944194	0.971323	-3.82488	0.00203171	0.0145487	0.778862	0.539745	0.743531	-2.44378	0.03709	0.0828353
FBgn0035316	CG15878	6.98667	1.50728e-16	2.34032e-15	1.34972	0.0692108	0.309035	-0.434787	0.600519	0.747142	-2.83691	0.00068226	0.00363127	0.954303	0.254812	0.434541	-6.19302	4.31728e-07	1.39976e-05	3.36767	0.00691659	0.0549256	-1.88261	0.0390157	0.0859973
FBgn0028343	l(1)G0222	-1.39959	1.51618e-16	2.3514e-15	-0.345143	0.042368	0.234181	0.152859	0.421359	0.638096	0.744018	9.39917e-05	0.00072379	-0.648648	0.000730716	0.00416827	0.133174	0.530141	0.782319	0.0273267	0.897939	0.9675	0.0953705	0.648597	0.728674
FBgn0030624	CG9106	8.39109	1.52255e-16	2.35854e-15	0.585354	0.41199	0.696653	-0.400596	0.61551	0.75758	-2.83316	0.00045487	0.0026295	0.97833	0.229463	0.406935	-10.5283	0.00163872	0.0121159	6.69143	0.0476115	0.193327	-1.85483	0.0349009	0.0791672
FBgn0020294	ko	-3.14086	1.52918e-16	2.36605e-15	-0.0877511	0.81778	0.921602	-0.761536	0.0738805	0.257171	2.22132	1.85225e-07	2.98738e-06	-2.68565	3.55324e-10	8.59554e-09	2.35213	5.30828e-07	1.64695e-05	1.06421	0.0226542	0.12236	-0.46433	0.321848	0.423179
FBgn0003371	sgg	-2.09601	1.55033e-16	2.39599e-15	0.208254	0.412396	0.696785	0.558657	0.0491597	0.199972	0.25268	0.373715	0.515706	2.39852	3.03735e-17	1.88938e-15	0.166984	0.591266	0.819885	-1.39239	7.60014e-06	0.000220597	2.6512	1.5202e-17	5.20619e-16
FBgn0032492	Prosalpha6T	8.01492	1.59359e-16	2.45999e-15	0.957972	0.225079	0.536283	-0.438376	0.619472	0.760591	-2.36236	0.00773789	0.0248996	1.00146	0.260109	0.440701	-3.71907	0.000285113	0.00283223	1.40069	0.178322	0.404156	-1.3609	0.160222	0.247916
FBgn0040508	ACXC	8.01705	1.60064e-16	2.46803e-15	1.1095	0.1639	0.464497	-0.572443	0.520556	0.696301	-3.41252	0.000147999	0.00104541	0.911601	0.313487	0.498427	-4.80009	6.52405e-05	0.000828177	2.11088	0.0884864	0.276385	-2.50091	0.0107673	0.0305996
FBgn0033458	CG18446	4.24117	1.64257e-16	2.52974e-15	-0.0845934	0.857289	0.938532	-1.22825	0.0199949	0.105592	-0.250028	0.641563	0.752965	-1.83389	0.00151949	0.00775962	0.447339	0.502254	0.762625	-0.260017	0.702907	0.856801	-2.08392	0.000741939	0.00304314
FBgn0051870	CG31870	6.93331	1.66816e-16	2.56619e-15	0.493779	0.532181	0.771672	-0.627976	0.477357	0.66821	-2.4421	0.00592684	0.0201268	0.73521	0.408694	0.592539	-5.41416	2.18815e-06	5.11179e-05	2.58262	0.0266222	0.13606	-1.70689	0.07857	0.144793
FBgn0035656	CG10479	2.40058	1.75381e-16	2.69484e-15	1.47439	2.17185e-08	1.85802e-06	-0.931613	0.00151714	0.0145893	1.20433	4.50945e-05	0.000386582	-2.59877	6.99794e-17	4.17416e-15	-0.420047	0.260452	0.537345	-0.130401	0.739905	0.876389	-1.39444	3.50893e-05	0.000199004
FBgn0065064	snoRNA:Psi28S-291	-6.37696	1.87548e-16	2.87848e-15	0.230792	0.767714	0.897551	1.69676	0.0506555	0.203672	-0.609348	0.483574	0.618753	-1.09233	0.218072	0.39332	-1.10836	0.280047	0.560642	4.79901	2.10368e-06	7.27746e-05	-1.70168	0.0767809	0.142541
FBgn0035823	eIF4E-5	7.37264	1.98892e-16	3.04906e-15	0.534198	0.508048	0.758144	-0.84706	0.347917	0.582769	-2.50711	0.00577963	0.0197022	1.06108	0.244337	0.423727	-3.64954	0.000584484	0.0052655	0.739968	0.498589	0.71198	-1.44604	0.144687	0.230179
FBgn0034505	CG16739	5.71173	1.99313e-16	3.05202e-15	0.654788	0.323311	0.6301	-0.884386	0.232847	0.488687	-1.73273	0.0199745	0.0527976	1.00518	0.178057	0.34291	-4.92556	6.87725e-08	2.92414e-06	3.11737	0.000712179	0.00985194	-0.727553	0.371214	0.472783
FBgn0039215	CG6695	-1.74065	2.05517e-16	3.14339e-15	0.304634	0.150734	0.448697	0.697755	0.00320087	0.0265196	-0.72325	0.0023306	0.00957099	-0.366459	0.125633	0.269393	-0.113755	0.666504	0.859816	-0.133641	0.61486	0.799368	-1.08971	2.886e-05	0.000166367
FBgn0038612	cona	5.71607	2.11711e-16	3.23442e-15	0.872594	0.111974	0.388861	-1.45856	0.0176833	0.0967655	-1.81347	0.00444339	0.0159555	0.715419	0.273276	0.455211	-3.70375	0.000235176	0.0023883	0.214693	0.856578	0.944999	-1.09805	0.111122	0.188446
FBgn0035161	CG13898	9.18242	2.13341e-16	3.2556e-15	0.620595	0.482176	0.742509	-0.95785	0.331974	0.571286	-1.93446	0.0508694	0.111059	-0.693812	0.486515	0.658611	-5.61419	0.000236139	0.00239215	2.41358	0.1279	0.339418	-2.62828	0.0156498	0.0415644
FBgn0035857	CG8006	7.11442	2.15472e-16	3.28434e-15	0.665657	0.364411	0.662455	-0.695092	0.396948	0.620743	-2.82022	0.000695531	0.00369011	1.03171	0.218066	0.39332	-3.92487	0.000210336	0.00217743	2.19234	0.0426429	0.18065	-1.78851	0.0480062	0.100395
FBgn0050412	CG30412	9.51895	2.16457e-16	3.29558e-15	1.12946	0.131099	0.419069	-0.515085	0.537939	0.707181	-2.34702	0.00520565	0.0181306	1.15776	0.169017	0.331511	-3.93581	4.86829e-05	0.000643242	1.27183	0.196725	0.426526	-1.18926	0.195004	0.286658
FBgn0037533	CD98hc	-1.67148	2.20018e-16	3.34599e-15	0.0915658	0.653049	0.838994	0.174017	0.444683	0.651185	0.195889	0.390121	0.530814	-0.594837	0.00926281	0.0357785	0.658967	0.00855918	0.0459718	0.0217275	0.930919	0.981615	-0.398948	0.110392	0.187368
FBgn0036218	CG14128	7.0982	2.22714e-16	3.38313e-15	0.59118	0.433796	0.712693	-0.717619	0.39546	0.619832	-2.90331	0.000682017	0.00363127	0.794365	0.356463	0.541814	-6.65256	0.000138539	0.00153644	3.55683	0.0469461	0.191623	-2.10895	0.023547	0.0576765
FBgn0039799	CG15543	7.54857	2.27945e-16	3.45864e-15	0.926712	0.193284	0.500181	-0.848087	0.286937	0.537148	-2.09342	0.00923307	0.0286054	0.648534	0.42306	0.604841	-4.43781	3.54228e-05	0.000494631	1.67897	0.132932	0.345849	-1.44488	0.0996414	0.173303
FBgn0267326	Ntl	5.02404	2.45005e-16	3.71327e-15	1.01045	0.0782484	0.328383	-0.576121	0.369066	0.598607	-2.01883	0.00179562	0.00775026	0.588256	0.365801	0.550513	-3.93659	1.13586e-06	2.98237e-05	2.54502	0.00191242	0.0214051	-1.43057	0.042777	0.0919449
FBgn0038595	CG7142	3.05489	2.64403e-16	4.00269e-15	2.36976	4.31507e-11	6.22312e-09	-0.47505	0.236515	0.492855	-3.06528	4.73211e-14	2.01409e-12	-1.10827	0.00834589	0.0329273	2.68309	3.88509e-09	2.3402e-07	0.850887	0.0556879	0.211861	-4.17355	2.71192e-20	1.32824e-18
FBgn0034898	CG18128	4.53344	2.66167e-16	4.02484e-15	0.870554	0.0753367	0.322839	-0.151358	0.781886	0.865325	-2.36643	2.31855e-05	0.000215697	1.23641	0.0287044	0.0899197	-3.61234	8.3148e-07	2.30118e-05	2.9665	6.26692e-05	0.00133954	-1.13001	0.0614515	0.120373
FBgn0032624	CG6304	7.61559	2.70066e-16	4.07916e-15	0.731531	0.39485	0.684899	-1.0644	0.268187	0.520536	-2.85802	0.00310143	0.0119725	0.276251	0.776043	0.86957	-5.78376	5.58454e-05	0.00072387	2.71677	0.065754	0.231791	-2.58177	0.0146249	0.0393443
FBgn0266441	CG45071	-2.09006	2.74302e-16	4.13845e-15	-0.945383	0.000235403	0.00523196	-0.657873	0.0228921	0.116719	1.22627	2.45137e-05	0.00022642	-3.39335	3.58326e-25	4.87585e-23	0.738858	0.0548427	0.186265	-0.605635	0.129146	0.341385	-2.16708	6.5851e-10	8.33112e-09
FBgn0264357	SNF4Agamma	-1.33574	2.74842e-16	4.1419e-15	0.189312	0.246417	0.559702	0.690702	0.000152368	0.00228267	0.829091	5.45441e-06	6.0402e-05	1.06215	5.68531e-09	1.11179e-07	0.473346	0.0176731	0.0807312	-0.643346	0.00127336	0.0155872	1.89124	2.53588e-21	1.40178e-19
FBgn0036416	CG7924	-3.33719	2.87783e-16	4.33203e-15	-0.963817	0.0257326	0.174617	0.0597682	0.903457	0.942063	1.40396	0.00437632	0.0157784	-0.903623	0.0844992	0.204334	1.70664	0.00268662	0.0182595	-1.23065	0.0327126	0.153955	0.500335	0.374113	0.47576
FBgn0262607	CG43133	6.67831	2.9136e-16	4.38092e-15	-0.989669	0.176095	0.480005	-1.69339	0.0390287	0.171293	0.799609	0.332141	0.47233	-2.19358	0.00966861	0.0370493	-0.764062	0.440528	0.714549	-1.8607	0.112144	0.315741	-1.39397	0.130328	0.212982
FBgn0036075	CG8065	7.60792	3.01786e-16	4.52747e-15	0.546506	0.518057	0.763355	-0.931447	0.324516	0.567078	-2.1448	0.0238646	0.0609166	0.198151	0.835306	0.908165	-4.658	0.000102029	0.00118837	1.92985	0.116602	0.322533	-1.94665	0.0610315	0.119744
FBgn0034477	CG13872	5.70056	3.0174e-16	4.52747e-15	1.39491	0.0307056	0.191462	-0.563432	0.434863	0.645891	-2.59741	0.000350743	0.00213263	1.31263	0.0716941	0.18099	-4.11158	1.83896e-06	4.4308e-05	1.40274	0.111666	0.314847	-1.28478	0.104932	0.180466
FBgn0036362	CG10725	-5.44363	3.19098e-16	4.7818e-15	-0.362039	0.617647	0.82077	-1.66087	0.0831751	0.27725	-0.0857611	0.942631	0.966775	-4.61072	0.173512	0.33709	13.8304	3.02304e-05	0.000433455	2.20484	0.00394494	0.0369382	-4.69648	0.163074	0.250805
FBgn0038511	CG5873	-4.16679	3.36267e-16	5.03342e-15	0.842311	0.100424	0.370813	0.652093	0.25332	0.507094	5.74268	5.63794e-24	6.05714e-22	-1.06475	0.060598	0.159338	-3.12817	5.37574e-07	1.65557e-05	-1.97525	0.00179594	0.0203925	4.67793	5.85813e-14	1.2857e-12
FBgn0031784	CG9222	5.58157	3.38398e-16	5.05964e-15	1.03855	0.103824	0.376713	-0.578723	0.41745	0.636089	-2.46651	0.000606665	0.00332046	0.986898	0.171958	0.334917	-3.1629	0.000154059	0.00167826	0.759483	0.376163	0.609231	-1.47961	0.0593545	0.117328
FBgn0036497	Ran-like	7.91197	4.09173e-16	6.11099e-15	0.935265	0.238203	0.552037	-0.746535	0.399722	0.622801	-2.75222	0.00207873	0.00872216	0.695442	0.439234	0.619088	-3.69837	0.00069013	0.00602631	1.11554	0.322974	0.56314	-2.05678	0.0350663	0.0794613
FBgn0019686	lok	-1.61352	4.11231e-16	6.13484e-15	-0.392272	0.050129	0.258516	-0.382456	0.0895781	0.289272	0.149701	0.516887	0.647777	-1.70994	6.24734e-11	1.74378e-09	0.0556196	0.862574	0.94752	0.00414001	0.990142	1	-1.56023	1.46058e-08	1.52372e-07
FBgn0036436	CG4914	-4.16717	4.14439e-16	6.1758e-15	1.48075	0.00388869	0.0472327	0.786886	0.168947	0.412911	-0.766277	0.181294	0.299652	-5.23616	8.43243e-16	4.44165e-14	1.85133	0.0113683	0.0571432	-5.621	0.000372481	0.00589113	-6.00244	7.76231e-18	2.77237e-16
FBgn0039246	CG10845	4.74831	4.23838e-16	6.30879e-15	1.24042	0.0245897	0.169189	-0.520959	0.398289	0.621366	-1.97611	0.00145834	0.00660367	0.526243	0.399055	0.583223	-3.44226	3.32657e-06	7.01147e-05	1.18749	0.118211	0.32466	-1.44987	0.0326097	0.0748881
FBgn0260480	CG32295	6.86482	4.2584e-16	6.33152e-15	1.03533	0.137322	0.428282	-0.704325	0.365874	0.595919	-2.24564	0.00431146	0.0155952	0.857406	0.278641	0.461271	-2.96953	0.00132442	0.0102613	1.21794	0.197357	0.427487	-1.38823	0.105517	0.181216
FBgn0036502	CG7841	1.87983	4.46697e-16	6.63422e-15	1.04754	2.96958e-06	0.000137488	0.96715	0.000108161	0.00169645	-0.100522	0.687724	0.789822	-0.751125	0.00281662	0.0130845	0.46577	0.0918028	0.269874	0.193934	0.482728	0.698994	-0.851647	0.00191805	0.00699296
FBgn0029702	CG15572	7.38373	4.51127e-16	6.69256e-15	1.40742	0.0726763	0.317003	-0.72108	0.410719	0.630625	-2.67853	0.00237365	0.00971186	1.51355	0.0865602	0.207624	-4.04429	6.97046e-05	0.000871343	1.00624	0.332449	0.570972	-1.16498	0.225821	0.320758
FBgn0014865	Mtk	6.54549	4.61921e-16	6.84507e-15	-1.49173	0.0352856	0.209923	-0.127807	0.872009	0.923601	1.08317	0.172525	0.288632	-1.29463	0.105303	0.23799	-2.10965	0.0222545	0.0965279	3.2591	0.000402882	0.00628194	-0.211468	0.808667	0.85937
FBgn0051882	CG31882	9.01083	4.65336e-16	6.88801e-15	0.99201	0.167523	0.470056	-0.733457	0.36134	0.592627	-2.54213	0.00171799	0.00747456	1.16084	0.154044	0.309914	-4.45795	1.23384e-05	0.000210576	1.62248	0.123282	0.331296	-1.38129	0.117951	0.197157
FBgn0035208	CG9184	-2.97851	4.83904e-16	7.15491e-15	0.0601169	0.872166	0.945242	0.541827	0.191167	0.439721	-1.95301	1.39476e-05	0.000137332	-0.574598	0.278938	0.461528	0.271869	0.668198	0.860492	-1.42871	0.0689142	0.238529	-2.52761	1.92716e-06	1.40447e-05
FBgn0036809	CG12477	6.12578	4.92553e-16	7.27472e-15	0.642971	0.214968	0.524238	-1.05914	0.0681371	0.245932	-2.24825	0.000253243	0.00163613	0.609477	0.342573	0.527087	-8.66503	0.00850187	0.0457604	6.72802	0.042885	0.181278	-1.63877	0.0135229	0.0368936
FBgn0038330	CG14868	4.08476	4.93846e-16	7.28573e-15	0.887299	0.0593947	0.283464	-0.83164	0.11401	0.333221	-2.22309	3.64113e-05	0.000319901	1.03764	0.056906	0.15211	-0.381552	0.523896	0.777962	0.053181	0.930029	0.981354	-1.18544	0.0419164	0.0905776
FBgn0031132	CG15450	7.33122	4.98813e-16	7.35086e-15	0.980716	0.156055	0.454963	-0.565045	0.464688	0.661719	-2.91129	0.000210648	0.00140033	0.948821	0.231597	0.409163	-5.50657	3.45738e-05	0.00048609	2.53777	0.0668971	0.234523	-1.96247	0.0215024	0.0535531
FBgn0038345	CG5213	8.09725	5.10702e-16	7.51776e-15	0.776434	0.285912	0.599167	-0.713837	0.3802	0.608235	-2.61022	0.00153395	0.00685289	0.733528	0.377378	0.561468	-10.2636	0.00217462	0.0154016	6.65991	0.0490216	0.19695	-1.87669	0.0365676	0.0819159
FBgn0036183	CG6083	5.24155	5.22768e-16	7.68688e-15	1.13768	0.0465882	0.247792	-0.645755	0.312146	0.558286	-2.34366	0.000308964	0.00192158	4.23705	6.86506e-11	1.89996e-09	1.05884	0.130145	0.343359	-1.51187	0.0308809	0.149254	1.89339	0.00681593	0.0208932
FBgn0028855	CG15282	-6.01831	5.28288e-16	7.75948e-15	0.0331105	0.96498	0.985721	-1.41159	0.100923	0.311574	2.41255	0.00523424	0.0182049	-1.90454	0.0338689	0.102462	-7.1771	0.0329354	0.128971	5.54338	0.105869	0.305278	0.50801	0.605264	0.690235
FBgn0028667	Vha16-3	6.60905	5.30914e-16	7.78947e-15	0.825191	0.133393	0.422328	-0.89262	0.146597	0.382638	-3.16336	1.39473e-06	1.84514e-05	0.510591	0.461145	0.637184	-8.2149	0.0128729	0.0629455	0	1	1	-2.65277	0.000187699	0.000898821
FBgn0032503	CG16825	6.76111	5.45351e-16	7.99247e-15	1.05442	0.12244	0.404704	-0.740513	0.331841	0.571286	-2.60456	0.000768862	0.00401049	0.724876	0.353953	0.539268	-2.25158	0.0131274	0.0638343	0.445161	0.63598	0.814498	-1.87968	0.0257845	0.0620936
FBgn0042201	Nplp3	-6.23549	5.54433e-16	8.11665e-15	2.81977	0.000276809	0.00594713	0.9265	0.266742	0.519325	-3.23445	0.000290902	0.00182678	2.23826	0.0137764	0.0496445	3.64382	8.18504e-05	0.000987024	4.18574	3.87667e-06	0.0001244	-0.996189	0.281646	0.381388
FBgn0028983	Spn55B	-2.26264	5.59477e-16	8.1815e-15	-0.52321	0.0621708	0.291668	1.04037	0.000894662	0.00962681	-0.426088	0.175059	0.291809	-0.995327	0.00180315	0.0089527	0.594627	0.0910507	0.26849	1.01602	0.00365607	0.0348842	-1.42142	4.08612e-05	0.000229394
FBgn0039237	CG13640	8.70386	5.84884e-16	8.54366e-15	-1.95258	0.0270271	0.17801	-2.96489	0.00291145	0.0245959	-0.543755	0.596419	0.715939	-0.611083	0.57097	0.72417	-6.95487	0.0420178	0.153254	8.67601	0.0109709	0.076431	-1.15484	0.313134	0.413928
FBgn0052690	CR32690	8.21506	5.86283e-16	8.55473e-15	0.517644	0.577126	0.798798	-0.939491	0.365414	0.595817	-2.81816	0.00685558	0.0226439	-0.200551	0.848234	0.916069	-3.76248	0.00300724	0.0199423	0.359022	0.789244	0.907405	-3.01872	0.00822546	0.024498
FBgn0028371	jbug	-2.91723	5.90663e-16	8.60921e-15	-0.00417561	0.990763	0.996162	-0.217552	0.589567	0.739296	1.83603	5.2879e-06	5.88516e-05	-0.818483	0.0424414	0.122712	0.298385	0.499674	0.761059	0.0043324	0.992182	1	1.01755	0.0212733	0.0531214
FBgn0029703	CG12692	7.39769	5.98893e-16	8.71961e-15	1.3051	0.0891365	0.349602	-0.611547	0.476081	0.667355	-3.32201	0.00012741	0.000921977	1.10958	0.20305	0.374586	-5.07017	1.97687e-05	0.000306328	2.68128	0.0273001	0.138566	-2.21242	0.0191411	0.0488654
FBgn0038127	CG8476	7.55379	6.07553e-16	8.83605e-15	0.940241	0.229671	0.541735	-0.317428	0.716767	0.823249	-2.33949	0.00779907	0.0250601	1.19312	0.17579	0.339696	-7.28949	3.65001e-07	1.20245e-05	4.84506	0.000794084	0.0107946	-1.14637	0.232558	0.328262
FBgn0037140	CG7442	3.08407	6.25662e-16	9.0895e-15	0.0455642	0.90318	0.959137	-0.0203284	0.961281	0.976624	-1.34686	0.00139539	0.00637498	-2.02546	3.39826e-06	3.68394e-05	1.8425	0.000118107	0.00134079	-0.457243	0.334069	0.571964	-3.37232	8.97715e-13	1.71955e-11
FBgn0039480	Cpr97Ea	5.77835	6.41146e-16	9.3043e-15	-2.51907	0.000371638	0.00751711	-0.102331	0.897137	0.93881	4.767	1.6869e-09	3.94954e-08	-2.95093	0.000191354	0.001291	-1.97201	0.0232988	0.0994968	0.830678	0.339837	0.575818	1.81607	0.0361815	0.0812422
FBgn0036329	CG11262	7.53675	6.6785e-16	9.68128e-15	1.32814	0.0788451	0.328611	-0.594587	0.48151	0.67028	-2.78498	0.00107228	0.00519601	1.23198	0.149402	0.303852	-3.64543	0.000261669	0.00262481	0.84592	0.410772	0.641279	-1.553	0.0943087	0.166254
FBgn0036652	CG13032	5.24054	6.71563e-16	9.72452e-15	1.26343	0.0425385	0.234564	-0.540987	0.437209	0.647817	-2.51866	0.000319318	0.00197767	0.8025	0.252967	0.432811	-4.71887	4.76032e-08	2.10413e-06	2.17356	0.0135732	0.0882401	-1.71616	0.0248349	0.0602643
FBgn0052685	ZAP3	-1.10184	7.05787e-16	1.0209e-14	0.102129	0.454705	0.725117	0.352497	0.0209005	0.109352	-0.631131	3.89053e-05	0.000339199	0.153994	0.31846	0.503466	-0.160847	0.343838	0.629951	-0.318395	0.0630548	0.226366	-0.477138	0.00447558	0.0145815
FBgn0040798	CG13069	6.69527	7.14273e-16	1.03205e-14	-5.10071	1.19884e-11	1.92845e-09	3.66618	1.20408e-05	0.000279095	-6.62345	2.75944e-10	7.30841e-09	16.2251	4.76348e-54	2.70545e-51	0.131939	0.882909	0.957125	-7.97277	6.76056e-19	1.92784e-16	9.60169	1.00491e-26	9.77185e-25
FBgn0035444	CG12012	2.18477	7.28514e-16	1.05149e-14	-1.29429	9.66708e-07	5.11784e-05	0.290396	0.32678	0.568537	1.18022	6.71659e-05	0.000546934	0.246607	0.405534	0.58968	-0.146762	0.653025	0.852931	0.252359	0.44126	0.666106	1.42683	1.02376e-05	6.47603e-05
FBgn0034352	CG17669	6.70573	7.30984e-16	1.05277e-14	1.06013	0.149436	0.446424	-0.766182	0.351378	0.585548	-2.88475	0.000516311	0.00291207	1.08791	0.192798	0.362148	-4.37293	3.82011e-05	0.000528621	-0.243939	0.8391	0.935672	-1.79684	0.0470526	0.0988542
FBgn0034423	CG7229	7.00799	7.30677e-16	1.05277e-14	1.01345	0.167189	0.469732	-0.990315	0.227346	0.482869	-2.86824	0.000570093	0.00316317	0.181812	0.82963	0.904636	-3.99713	0.000910677	0.00756619	-1.94085	0.303773	0.543987	-2.68643	0.00316608	0.0108373
FBgn0028871	Cpr35B	-3.63535	7.47727e-16	1.07573e-14	-2.77026	2.62369e-07	1.64597e-05	-1.36112	0.0965213	0.303472	0.966723	0.297853	0.436098	0.914831	0.308846	0.493572	-5.74065	0.0832129	0.252059	0	1	1	1.88155	0.050005	0.103314
FBgn0033794	CG13326	6.0699	7.56964e-16	1.08784e-14	1.28465	0.0665371	0.302639	-0.494756	0.527283	0.700752	-2.93632	0.000193923	0.00131249	1.3072	0.0980738	0.226703	-5.21227	2.12611e-07	7.63908e-06	2.08679	0.0428821	0.181278	-1.62913	0.0580198	0.115537
FBgn0038727	CG7432	-4.08305	7.68721e-16	1.10355e-14	-1.29844	0.0128981	0.111225	-0.639328	0.286063	0.536619	5.68284	3.32652e-22	3.0775e-20	1.76202	0.00171859	0.00862241	-1.5312	0.012986	0.0633241	-7.50789	6.49726e-17	1.6637e-14	7.44486	1.46752e-31	2.12504e-29
FBgn0038653	CG18208	4.68205	7.70064e-16	1.10428e-14	-0.461909	0.401626	0.690755	-0.726713	0.2385	0.494769	-0.713934	0.251339	0.383983	0.801444	0.200055	0.37111	0.237321	0.728451	0.888457	0.279149	0.683225	0.845514	0.0875096	0.897346	0.926773
FBgn0034797	nahoda	-3.15794	7.71409e-16	1.10502e-14	0.71879	0.0668296	0.303478	-0.558251	0.202901	0.454851	3.05474	3.14897e-12	1.06204e-10	1.37086	0.00173701	0.00867714	-0.440079	0.358694	0.644504	-2.45934	3.05125e-07	1.35759e-05	4.4256	2.8658e-20	1.39847e-18
FBgn0031323	CG5139	6.28104	7.77313e-16	1.11228e-14	0.905389	0.201038	0.508964	-0.543037	0.49271	0.678803	-2.07581	0.00912433	0.0283442	1.02616	0.198743	0.369774	-5.25712	3.2494e-07	1.09394e-05	2.96145	0.00455078	0.0410191	-1.04965	0.227244	0.322367
FBgn0054003	NimB3	7.03661	7.82504e-16	1.11851e-14	-0.0714247	0.897196	0.957319	0.375499	0.543138	0.710631	-0.578694	0.351964	0.493201	-0.585699	0.353447	0.538686	0.355933	0.609676	0.828545	1.1039	0.111197	0.313738	-1.16439	0.0887376	0.158786
FBgn0052081	CG32081	9.84989	8.01425e-16	1.14433e-14	0.791253	0.36014	0.660142	-0.680956	0.481181	0.670133	-2.12192	0.0286491	0.0704566	0.573894	0.554838	0.71309	-3.45048	0.00178576	0.0130228	1.25959	0.259908	0.497872	-1.54802	0.144549	0.23008
FBgn0037514	CG10919	8.27332	8.08702e-16	1.15348e-14	0.767619	0.365458	0.663456	-1.0977	0.247105	0.501781	-2.15326	0.0239804	0.0611186	0.00082377	0.999315	1	-3.84424	0.00124606	0.00975806	1.48047	0.228213	0.461911	-2.15244	0.0393563	0.0864618
FBgn0003380	Sh	4.60856	8.30181e-16	1.18285e-14	-0.382002	0.500085	0.752706	-0.0283421	0.964307	0.978377	1.01979	0.107405	0.1997	1.46423	0.0207825	0.0694843	0.275106	0.691655	0.873528	-0.646684	0.351253	0.584893	2.48402	0.000342287	0.0015343
FBgn0032554	CG15278	7.31005	8.35122e-16	1.18862e-14	0.50006	0.431438	0.711521	-0.710518	0.317534	0.5625	-2.48342	0.000671132	0.00358349	0.497724	0.504924	0.672152	-3.56114	0.00102466	0.00836061	1.11534	0.341934	0.577577	-1.9857	0.0123974	0.0343864
FBgn0030360	CG1806	-2.68564	8.43932e-16	1.19988e-14	1.14225	0.000623556	0.011455	1.36501	0.000250043	0.00341432	-0.506193	0.174633	0.291354	-2.59243	5.56839e-12	1.76126e-10	-0.184188	0.659174	0.855496	-0.129626	0.757996	0.888497	-3.09863	4.7895e-14	1.06699e-12
FBgn0040319	Gclc	-1.68617	8.58481e-16	1.21926e-14	0.579308	0.005803	0.0627134	0.15757	0.500304	0.683316	0.898261	0.000126133	0.000914725	0.0552694	0.814276	0.896342	1.66287	8.52403e-11	6.93664e-09	1.58308	4.74504e-10	3.86598e-08	0.95353	0.000198352	0.000943058
FBgn0004240	Dpt	8.37853	8.62977e-16	1.22411e-14	-2.00409	0.0319141	0.196287	0.295115	0.777556	0.862915	0.871979	0.403949	0.544296	-3.06717	0.00359429	0.016063	3.15561	0.00620053	0.0352905	-0.799286	0.485966	0.702011	-2.19519	0.0566623	0.113593
FBgn0051663	CG31663	3.78112	8.63733e-16	1.22411e-14	0.758386	0.0560775	0.274524	-0.529397	0.232547	0.488379	-2.13122	5.71201e-06	6.28887e-05	3.72816	2.11322e-15	1.05363e-13	1.30764	0.00703788	0.0391851	0.63668	0.187939	0.417063	1.59694	0.00101191	0.0039919
FBgn0259209	Mlp60A	3.46569	8.6749e-16	1.22766e-14	3.47995	2.06613e-16	7.00643e-14	2.11634	7.70841e-06	0.000189949	1.13533	0.016406	0.0449713	0.473686	0.316712	0.501967	0.00334445	0.994851	1	-0.627548	0.22595	0.459256	1.60901	0.00190475	0.00695587
FBgn0031476	CG8813	5.33209	8.68082e-16	1.22766e-14	0.78317	0.224929	0.53623	-0.33639	0.64104	0.77473	-2.37516	0.00103318	0.00505103	1.36934	0.0588499	0.156093	-4.46182	8.05116e-08	3.31989e-06	2.26902	0.00675362	0.053973	-1.00582	0.203626	0.296244
FBgn0031443	Prosbeta4R2	8.94203	8.73947e-16	1.23465e-14	0.532254	0.500952	0.753564	-0.985634	0.265083	0.517596	-2.01682	0.0236205	0.0604789	0.47641	0.595094	0.742427	-5.25679	4.68493e-05	0.000625744	2.05458	0.127043	0.337768	-1.54042	0.113679	0.191773
FBgn0259685	crb	-2.61205	9.38809e-16	1.32487e-14	0.026387	0.935336	0.97253	-0.653945	0.0721687	0.253708	0.818154	0.0245671	0.0621869	-1.2314	0.000734698	0.0041855	0.328375	0.412069	0.693346	-0.13962	0.727525	0.868861	-0.413251	0.30051	0.40079
FBgn0038909	CG6569	4.95097	9.46071e-16	1.33371e-14	1.2105	0.0421606	0.233838	-0.703557	0.290771	0.540644	-2.356	0.000432476	0.00252363	0.799893	0.233631	0.411588	-3.70052	2.24159e-06	5.1971e-05	1.79847	0.0232619	0.12436	-1.55611	0.0334033	0.0763554
FBgn0250826	CG34160	6.45791	9.569e-16	1.34755e-14	0.778213	0.282481	0.59618	-0.582401	0.471855	0.665593	-1.93102	0.0176903	0.0478032	1.22601	0.132998	0.279902	-4.97213	8.05705e-07	2.26039e-05	2.46199	0.0161751	0.0987584	-0.705008	0.427528	0.527559
FBgn0051533	CG31533	7.23815	9.65362e-16	1.35803e-14	1.15506	0.160344	0.460567	-0.500616	0.586244	0.737556	-2.63886	0.00424731	0.0154099	1.17927	0.202075	0.373314	-5.36227	1.64586e-06	4.02074e-05	2.81805	0.0126762	0.0836964	-1.45959	0.147984	0.234194
FBgn0051742	Prosbeta5R2	6.27582	9.6943e-16	1.36232e-14	0.391538	0.579376	0.800246	-0.711114	0.367975	0.597803	-2.77759	0.00053615	0.00301121	0.069788	0.931865	0.964402	-4.64055	0.000563759	0.00510876	1.57865	0.27629	0.515099	-2.7078	0.00204821	0.00739464
FBgn0033584	CG7737	2.37594	9.71171e-16	1.36332e-14	0.936553	0.000659484	0.0120445	1.17904	0.000114451	0.00177429	-0.777167	0.0113506	0.0335358	-1.7489	3.36243e-08	5.61681e-07	1.17186	0.000812079	0.00686774	0.616293	0.0740308	0.249457	-2.52606	1.71993e-13	3.54688e-12
FBgn0263036	CG43331	7.09138	9.94729e-16	1.39492e-14	0.799246	0.25027	0.563334	-0.463655	0.55073	0.715164	-2.73982	0.000518044	0.00291937	1.56794	0.0482239	0.135008	-6.27851	3.85514e-06	7.85605e-05	3.65207	0.00840593	0.0630797	-1.17189	0.170649	0.259637
FBgn0050378	CG30378	7.6212	1.00445e-15	1.40707e-14	0.582911	0.511878	0.760678	-0.361478	0.715994	0.823147	-2.57248	0.00979503	0.0298739	0.995158	0.318312	0.503344	-4.74095	3.88065e-05	0.000535189	2.3585	0.0422828	0.179838	-1.57733	0.147708	0.233784
FBgn0026015	Top3beta	-1.87976	1.05693e-15	1.47904e-14	-0.180155	0.443286	0.718867	0.489415	0.0622506	0.232179	-0.534245	0.0430515	0.0973387	-0.858873	0.00138977	0.00718825	0.282829	0.342447	0.628674	0.0596265	0.842024	0.937433	-1.39312	1.72812e-06	1.26843e-05
FBgn0023529	CG2918	-0.878834	1.06135e-15	1.48367e-14	0.0105172	0.923566	0.968462	-0.140787	0.250705	0.504852	0.524614	1.97575e-05	0.000186673	-1.21351	1.81592e-22	1.96044e-20	0.291652	0.034312	0.133089	0.97897	9.80202e-13	1.39757e-10	-0.688899	3.73481e-07	3.10581e-06
FBgn0031134	CG1314	7.94297	1.06534e-15	1.48767e-14	1.00604	0.169098	0.47205	-0.555966	0.496613	0.681137	-2.48276	0.00263417	0.0105782	0.738055	0.374288	0.558411	-2.63115	0.00602786	0.0345155	0.427128	0.665883	0.834136	-1.7447	0.0527182	0.107492
FBgn0262057	Spn77Ba	-2.34476	1.08576e-15	1.5146e-14	-0.256312	0.382214	0.675254	-0.566331	0.0847208	0.280306	0.8993	0.00637493	0.021317	0.0521725	0.874614	0.931671	1.53351	2.13306e-05	0.000326821	-0.142817	0.691502	0.851015	0.951473	0.00834783	0.024807
FBgn0030780	CG13008	5.93724	1.11754e-15	1.55731e-14	1.51419	0.0299087	0.188197	-0.621856	0.425024	0.640503	-2.87086	0.000249185	0.00161383	1.48228	0.0590932	0.156579	-4.40697	1.55892e-06	3.86211e-05	1.84722	0.047114	0.191991	-1.38858	0.10452	0.179875
FBgn0265269	CG15425	7.24823	1.13193e-15	1.57571e-14	0.905553	0.262613	0.578172	-0.915619	0.311019	0.557195	-2.03316	0.0251239	0.0632465	0.423845	0.641818	0.77905	-3.97122	0.000253904	0.00255736	1.60786	0.14668	0.363285	-1.60932	0.105144	0.18074
FBgn0035003	CG15873	8.18318	1.14457e-15	1.59164e-14	0.962719	0.127903	0.413929	-0.453248	0.521309	0.696894	-2.54238	0.000395799	0.00235079	0.722365	0.319184	0.504355	-4.9092	1.09019e-05	0.000189749	3.21081	0.00479787	0.0425734	-1.82002	0.0198093	0.0502496
FBgn0037826	CG14689	7.53733	1.15724e-15	1.60759e-14	1.17412	0.135195	0.424816	-0.505003	0.56541	0.725262	-2.42885	0.00595863	0.020209	0.737715	0.405206	0.589509	-4.6747	2.16465e-05	0.000330447	2.54527	0.0227028	0.122568	-1.69114	0.0797562	0.146392
FBgn0033706	Vha36-2	6.78685	1.17613e-15	1.63213e-14	1.19819	0.0849333	0.341453	-0.222457	0.774709	0.861106	-2.5719	0.00103726	0.00506167	1.53886	0.0504067	0.138887	-5.90217	8.99119e-08	3.64633e-06	3.47178	0.00193447	0.0215557	-1.03303	0.226191	0.321215
FBgn0033248	Dic3	6.82756	1.18053e-15	1.63652e-14	1.15421	0.0658323	0.300472	-0.39907	0.569169	0.726785	-2.34788	0.000965826	0.00479208	1.28476	0.0727675	0.183258	-5.31418	6.61304e-07	1.92562e-05	2.58613	0.0190558	0.109827	-1.06313	0.168538	0.257412
FBgn0051245	CG31245	6.29014	1.19252e-15	1.65144e-14	0.490782	0.496724	0.751153	-0.657641	0.415348	0.634494	-2.22342	0.00629047	0.021099	0.875582	0.284164	0.467334	-3.16416	0.000867192	0.00724901	1.30653	0.176964	0.402168	-1.34783	0.12903	0.21119
FBgn0028570	robl22E	8.65073	1.21209e-15	1.67679e-14	0.727656	0.253103	0.567999	-0.895447	0.208519	0.461458	-2.27567	0.00167915	0.00734317	0.482101	0.511536	0.678464	-4.25362	8.38233e-05	0.00100686	0.469315	0.702364	0.856458	-1.79357	0.0230958	0.0567575
FBgn0031157	CG1503	5.99713	1.22044e-15	1.68659e-14	0.887595	0.170366	0.47323	-0.55556	0.442651	0.650815	-2.569	0.000475869	0.00272903	1.0598	0.152925	0.308328	-3.0533	0.00060531	0.00542132	1.3928	0.127447	0.338571	-1.50919	0.0587478	0.116466
FBgn0031720	CG14013	7.27687	1.2329e-15	1.70205e-14	1.15373	0.106583	0.381432	-0.667802	0.403354	0.625773	-2.33479	0.00380735	0.0141483	1.01251	0.21185	0.385894	-4.39582	2.00812e-05	0.000310011	2.43964	0.0201729	0.113859	-1.32228	0.132614	0.21608
FBgn0035782	CG14835	7.85418	1.25035e-15	1.72434e-14	0.522088	0.539063	0.7752	-0.792161	0.404556	0.626303	-2.19832	0.0214007	0.0556816	1.06754	0.265111	0.446166	-3.72339	0.000766713	0.00657458	1.11	0.325482	0.565527	-1.13078	0.278502	0.378168
FBgn0040071	tara	-1.75881	1.27985e-15	1.7632e-14	-0.224258	0.308377	0.616213	-0.0525981	0.830807	0.897037	-0.137924	0.576311	0.6998	-0.179311	0.469282	0.644131	0.283893	0.29648	0.579842	-0.76172	0.00532979	0.0459292	-0.317235	0.240769	0.33735
FBgn0000163	baz	-1.84461	1.30194e-15	1.79178e-14	-0.106409	0.645299	0.834648	0.158194	0.540368	0.70867	-0.0647073	0.803016	0.874587	-0.143844	0.581542	0.73214	0.768139	0.00720343	0.0398785	1.41226	6.93428e-07	2.76204e-05	-0.208551	0.463062	0.562344
FBgn0051619	CG31619	4.48578	1.32141e-15	1.8167e-14	0.96873	0.0712258	0.313459	0.0873746	0.884232	0.930784	0.250927	0.676015	0.780473	0.240698	0.688695	0.812098	0.588023	0.37153	0.657265	-0.802633	0.22293	0.456149	0.491625	0.454663	0.554216
FBgn0061435	CG30270	7.60186	1.38724e-15	1.90524e-14	0.679882	0.302875	0.611827	-0.394883	0.592405	0.740815	-2.67007	0.000382739	0.0022875	1.07169	0.158205	0.316193	-5.04867	2.27799e-05	0.000343038	2.6073	0.0344742	0.159025	-1.59838	0.0498743	0.10315
FBgn0046685	Wsck	-2.34847	1.39061e-15	1.90789e-14	-0.431398	0.143792	0.438388	-0.239939	0.467645	0.663808	0.352768	0.288206	0.426039	0.162554	0.626368	0.765912	-0.200472	0.586	0.818107	-0.0359435	0.922748	0.978034	0.515322	0.155943	0.243141
FBgn0032370	CG12307	10.5315	1.39516e-15	1.91218e-14	0.794103	0.303408	0.612222	-0.558175	0.5176	0.694963	-2.24024	0.00967223	0.0295739	1.05346	0.224595	0.401045	-6.37881	5.81427e-08	2.54255e-06	4.19339	0.000400662	0.00626822	-1.18678	0.209876	0.303483
FBgn0030283	CG15198	10.4012	1.39925e-15	1.9158e-14	0.612493	0.427014	0.708146	-1.02107	0.236325	0.492813	-1.81064	0.0365746	0.0857523	0.738847	0.394967	0.579357	-3.24945	0.00104725	0.00851101	0.848397	0.40093	0.632433	-1.0718	0.257646	0.355427
FBgn0031902	Wnt6	-2.90102	1.44125e-15	1.97129e-14	-1.405	0.000146213	0.00355531	-0.991642	0.0191306	0.10265	0.891407	0.0397654	0.0916214	0.920329	0.0331989	0.100949	0.809545	0.0812867	0.2481	0.685459	0.136025	0.349233	1.81174	9.79284e-05	0.000503902
FBgn0010038	GstD2	-5.14331	1.45299e-15	1.9853e-14	0.107069	0.869443	0.944248	-0.559262	0.444024	0.651185	0.0346727	0.962998	0.97788	1.44345	0.0538271	0.145754	-1.36855	0.103105	0.29348	4.60285	3.11051e-08	1.69685e-06	1.47812	0.0651865	0.126003
FBgn0042696	NfI	6.97178	1.46877e-15	2.00482e-14	0.67649	0.366169	0.66373	0.318236	0.703674	0.814275	0.569603	0.49609	0.62972	-0.443844	0.596112	0.743134	-0.952829	0.300122	0.58399	0.909146	0.323113	0.563226	0.12576	0.890901	0.92176
FBgn0033056	CG7856	6.12531	1.49578e-15	2.03959e-14	1.1465	0.109202	0.38544	-0.438846	0.583359	0.736118	-2.82704	0.000444789	0.00258191	1.18768	0.141245	0.292453	-4.41352	4.9468e-06	9.77271e-05	2.15613	0.0279143	0.140377	-1.63936	0.0620544	0.121287
FBgn0033279	CG2291	7.40822	1.51949e-15	2.0698e-14	0.966381	0.226928	0.538438	-0.541196	0.544973	0.711606	-2.61431	0.00366261	0.013733	1.14458	0.204663	0.376391	-3.37311	0.00110671	0.00887682	0.189388	0.859499	0.946143	-1.46972	0.134447	0.217975
FBgn0037460	sowi	8.56303	1.54034e-15	2.09606e-14	0.112785	0.908319	0.961421	-0.569759	0.602845	0.748424	-2.49235	0.0232155	0.059628	1.07899	0.32643	0.51168	-5.88467	1.46355e-05	0.000241398	3.3555	0.0142537	0.0909669	-1.41336	0.239235	0.335731
FBgn0030247	CG15208	8.20585	1.60555e-15	2.18256e-14	1.02859	0.262422	0.578056	-0.796571	0.437583	0.648027	-2.84534	0.00572945	0.0195657	0.15686	0.879378	0.934227	-3.6292	0.00263733	0.0180242	-0.00159472	0.998997	1	-2.68848	0.0171092	0.0446133
FBgn0037798	CG12817	6.62769	1.6131e-15	2.1906e-14	0.835032	0.102355	0.374199	-0.728472	0.202381	0.454309	-1.46032	0.0127833	0.0368375	-0.206872	0.733544	0.842844	-0.924692	0.19608	0.450303	-0.0351415	0.962906	0.995532	-1.66719	0.00986114	0.0284413
FBgn0035309	CG15879	-2.10389	1.64998e-15	2.2384e-14	-0.192883	0.477988	0.7405	1.20618	5.08481e-05	0.000926822	-0.873493	0.00461649	0.0164617	-0.384428	0.260887	0.441504	1.04042	0.00572684	0.0331941	0.657864	0.0670816	0.234842	-1.25792	0.00033104	0.00149091
FBgn0051913	CG31913	6.14393	1.65912e-15	2.2485e-14	1.09236	0.121212	0.402342	-0.280679	0.721654	0.826064	-2.72306	0.000597289	0.00328127	1.44792	0.0686804	0.175253	-5.2929	1.57355e-07	5.87714e-06	3.30169	0.00120219	0.0149685	-1.27514	0.140414	0.225
FBgn0051431	CG31431	3.37696	1.67605e-15	2.26914e-14	-0.0331899	0.926985	0.970291	-0.55947	0.168974	0.412911	0.820085	0.0462271	0.102966	1.07998	0.00850794	0.0334105	2.60422	3.39878e-09	2.08821e-07	-1.49995	0.000640563	0.00905083	1.90007	1.93353e-05	0.000115716
FBgn0035800	CG7716	7.58655	1.75986e-15	2.37789e-14	1.08645	0.163927	0.464497	-0.49712	0.568824	0.726582	-2.74155	0.00181898	0.00782702	0.80256	0.363666	0.548122	-4.31687	9.20721e-05	0.00109101	1.63857	0.149937	0.367807	-1.93899	0.0433382	0.0928296
FBgn0035976	PGRP-LC	2.14323	1.76173e-15	2.37789e-14	-1.0491	6.71481e-05	0.00189754	0.023406	0.936765	0.962528	0.634936	0.0322519	0.0774581	-0.287633	0.337188	0.522502	1.54822	2.1081e-06	4.96251e-05	0.0114391	0.971854	0.998432	0.347303	0.285701	0.385664
FBgn0000395	cv-2	-2.52459	1.76053e-15	2.37789e-14	0.6426	0.0430255	0.236151	0.736552	0.0377924	0.167241	-0.79108	0.0260568	0.065213	-1.02825	0.00411873	0.0181094	0.682851	0.083027	0.251702	0.518222	0.187363	0.416299	-1.81933	3.23566e-06	2.27229e-05
FBgn0032264	Lip4	4.36822	1.85224e-15	2.49753e-14	-0.341977	0.511775	0.760678	-1.55276	0.00793292	0.0529595	0.166444	0.778163	0.858493	1.5579	0.00835199	0.0329414	0.221942	0.729979	0.889265	-0.940156	0.14637	0.36327	1.72435	0.00719898	0.0218611
FBgn0038052	CG5538	5.64747	1.87475e-15	2.52277e-14	0.996477	0.153999	0.452618	-0.662653	0.396481	0.620506	-2.67057	0.000649637	0.00350242	0.913981	0.243766	0.423334	-4.18764	2.44936e-06	5.52251e-05	1.69731	0.0582048	0.217285	-1.75659	0.0403865	0.0880715
FBgn0003132	Pp1-13C	6.02086	1.87423e-15	2.52277e-14	1.04204	0.112592	0.389769	-0.608718	0.406977	0.627975	-2.90133	0.000103425	0.000784638	1.49374	0.0471337	0.132748	-10.8035	0.00115996	0.00920773	7.66265	0.0218973	0.119351	-1.40758	0.081863	0.149292
FBgn0034196	CG15605	7.49039	1.93439e-15	2.60039e-14	0.725482	0.305513	0.613751	-0.739921	0.349942	0.584858	-2.07324	0.0096665	0.0295632	1.22113	0.129534	0.275183	-4.33717	2.5597e-05	0.000377141	1.77357	0.0955818	0.290098	-0.852111	0.328025	0.429267
FBgn0052055	CG32055	3.38426	2.00639e-15	2.69447e-14	-0.916894	0.0178258	0.138232	-2.26612	5.39652e-07	2.04796e-05	-2.53157	4.60534e-05	0.000393284	0.0402851	0.962026	0.980108	-0.801204	0.530863	0.782727	1.6555	0.189735	0.419405	-2.49129	0.00114196	0.00443662
FBgn0039805	Cpr100A	5.57552	2.02391e-15	2.71526e-14	-3.5654	3.04266e-07	1.85888e-05	-0.860305	0.269958	0.522122	6.04065	8.86333e-15	4.12179e-13	-1.30313	0.0937115	0.219697	-0.974547	0.252818	0.528305	0.235952	0.781961	0.903633	4.73752	2.80537e-08	2.7953e-07
FBgn0031515	CG9664	2.74261	2.17232e-15	2.91143e-14	-0.19655	0.530525	0.771036	-0.756044	0.0322721	0.149595	0.60497	0.0925368	0.177531	0.130884	0.719932	0.833878	0.397304	0.322581	0.61039	-1.01345	0.0149715	0.0935961	0.735854	0.060818	0.119396
FBgn0036703	CG7707	8.00504	2.20352e-15	2.95028e-14	0.839201	0.287895	0.600784	-0.742456	0.400356	0.623386	-2.61945	0.00329566	0.0125982	1.02096	0.254489	0.43432	-5.46319	2.27105e-05	0.000342413	2.3314	0.0807932	0.261807	-1.5985	0.0998486	0.173608
FBgn0029747	CG5062	5.01833	2.24875e-15	3.00782e-14	1.41299	0.0162002	0.129272	-0.733765	0.263917	0.516668	-2.72393	4.23784e-05	0.000365414	1.01299	0.130575	0.27654	-5.16676	1.49062e-07	5.63591e-06	2.25901	0.0270329	0.137488	-1.71094	0.0180999	0.0467029
FBgn0052436	CG32436	5.44127	2.25437e-15	3.01231e-14	1.51131	0.0259255	0.175357	-0.378917	0.617419	0.759165	-2.99636	7.97945e-05	0.000630126	1.59816	0.0354455	0.106174	-4.36363	2.35971e-07	8.24321e-06	1.69338	0.0456802	0.188445	-1.3982	0.0925703	0.164036
FBgn0261570	CG42684	-2.00862	2.27362e-15	3.03498e-14	0.0547482	0.82907	0.925424	0.580645	0.0404907	0.175603	-0.297127	0.29495	0.433174	0.273479	0.335629	0.520764	-0.111457	0.720393	0.885661	-0.759567	0.0149917	0.0936757	-0.0236478	0.939318	0.956843
FBgn0031941	CG7211	8.4018	2.34851e-15	3.13182e-14	0.737909	0.373475	0.669195	-0.745505	0.421278	0.638096	-2.23265	0.0166691	0.0455605	0.569368	0.543336	0.70343	-4.78194	7.90752e-05	0.000960143	2.04823	0.100103	0.296309	-1.66328	0.102742	0.177366
FBgn0261803	CG42749	2.6192	2.35723e-15	3.14031e-14	-0.232666	0.476696	0.739503	-1.17467	0.00133437	0.0131362	-3.83067	2.83496e-22	2.71707e-20	7.78571	6.03068e-87	9.84735e-84	0.0516784	0.897203	0.963372	-2.74576	8.19858e-12	9.79691e-10	3.95504	5.43239e-23	3.46269e-21
FBgn0086367	t	3.4465	2.44841e-15	3.25852e-14	0.399377	0.262221	0.577816	0.536535	0.175314	0.420627	-0.806516	0.0456197	0.101919	3.68808	4.52924e-20	3.87551e-18	-0.355053	0.409114	0.690881	-0.909163	0.0357927	0.161826	2.88157	2.08777e-11	3.2341e-10
FBgn0029771	CG12730	-2.20468	2.48354e-15	3.30196e-14	-0.778855	0.00583396	0.0629937	0.438881	0.164831	0.408007	0.362074	0.255315	0.388345	1.24086	9.73481e-05	0.000714816	0.837649	0.0149124	0.070942	-0.988849	0.00433626	0.0397132	1.60294	3.1337e-06	2.20535e-05
FBgn0040905	CG15578	8.7007	2.54423e-15	3.37928e-14	0.035171	0.964307	0.985315	-1.15512	0.188977	0.437107	-1.89108	0.0336755	0.0802119	0.176372	0.844861	0.914276	-5.69922	0.000856689	0.00717587	3.48529	0.0464049	0.190109	-1.71471	0.0782336	0.144293
FBgn0037565	CG9626	4.3215	2.57496e-15	3.4167e-14	1.03976	0.0515142	0.262957	2.08068	0.000488766	0.00583898	-0.690439	0.247257	0.379182	-0.125178	0.833894	0.907426	-0.335094	0.608454	0.827496	-1.31434	0.0447679	0.186364	-0.815617	0.212133	0.305815
FBgn0064912	CG31178	10.6534	2.68439e-15	3.55835e-14	0.643575	0.443342	0.718867	-1.01604	0.279098	0.530838	-2.26758	0.0161715	0.0444932	0.861539	0.362067	0.547036	-3.55781	0.00102151	0.00834593	1.79846	0.100105	0.296309	-1.40604	0.172475	0.26149
FBgn0029725	CG2871	8.37048	2.82897e-15	3.74627e-14	0.999215	0.214266	0.523748	-1.05949	0.238898	0.495024	-2.25538	0.0128407	0.0369709	-0.149826	0.869951	0.92889	-9.87267	0.00344498	0.0222332	7.63854	0.0243087	0.127991	-2.40521	0.0154866	0.0412459
FBgn0010019	Cyp4g1	6.16582	2.86936e-15	3.79598e-14	0.102215	0.894285	0.956083	-0.134458	0.875759	0.925617	1.34307	0.118357	0.215639	-0.0586963	0.945587	0.971844	-1.47207	0.118333	0.32113	-2.37189	0.0120669	0.0811261	1.28438	0.17277	0.261785
FBgn0004588	Eig71Ea	7.92365	2.92318e-15	3.86335e-14	-2.84134	2.54731e-05	0.000834495	-1.74873	0.0244064	0.122439	0.495556	0.540314	0.668501	-3.01054	0.0083228	0.0328542	0.322332	0.832448	0.935534	-5.00789	0.148993	0.367071	-2.51499	0.032829	0.0752621
FBgn0033020	CG10396	7.42898	2.95e-15	3.89494e-14	0.53745	0.549634	0.783488	-0.863921	0.389689	0.614814	-2.28996	0.0229107	0.0589334	0.128488	0.898662	0.946635	-3.67418	0.00145884	0.0110724	0.24444	0.837148	0.934659	-2.16147	0.0499031	0.103167
FBgn0030614	CG9072	7.66102	2.96046e-15	3.90487e-14	0.730086	0.317729	0.624616	-0.758234	0.353375	0.587653	-2.39539	0.00381995	0.0141832	1.13216	0.174399	0.338209	-3.51761	0.000517935	0.00476733	0.130776	0.904647	0.969666	-1.26323	0.160497	0.248189
FBgn0037512	CG2616	8.11532	2.97159e-15	3.91568e-14	1.03543	0.171853	0.474755	-0.403992	0.633423	0.769636	-2.85768	0.000834828	0.00428412	1.15325	0.179649	0.345262	-4.76601	2.00821e-05	0.000310011	2.04864	0.0749979	0.251335	-1.70444	0.0673401	0.128931
FBgn0035196	CG9129	5.17662	3.02307e-15	3.97958e-14	0.84768	0.189381	0.495344	-0.544357	0.450943	0.654701	-2.31344	0.0013907	0.00635901	1.13051	0.118664	0.258696	-4.33398	1.32714e-07	5.06456e-06	2.33985	0.00460814	0.0414171	-1.18293	0.135148	0.21874
FBgn0263476	snoRNA:CG32479-b	-7.26312	3.10878e-15	4.08837e-14	-0.114837	0.909069	0.961647	0.720534	0.510455	0.690695	-0.0286266	0.979915	0.987177	-1.37295	0.359254	0.544614	-0.208033	0.920699	0.973474	4.92337	0.00716304	0.0562772	-1.40158	0.354926	0.456612
FBgn0010786	l(3)02640	-2.6153	3.16269e-15	4.15516e-14	0.789956	0.0173512	0.135221	1.8153	9.59085e-07	3.28712e-05	0.169324	0.647494	0.757656	1.37534	0.000204103	0.00136518	0.0917721	0.820952	0.929328	-0.40418	0.319061	0.559427	1.54466	0.000138705	0.000685906
FBgn0033785	Sans	-2.62079	3.19758e-15	4.19687e-14	0.209233	0.530186	0.770813	-0.148526	0.690148	0.804581	1.10859	0.00295809	0.0115531	-3.09646	1.21188e-15	6.25724e-14	2.25293	1.13337e-07	4.37953e-06	0.657625	0.112184	0.315741	-1.98787	2.28177e-06	1.64936e-05
FBgn0040475	SH3PX1	-1.91723	3.33521e-15	4.37319e-14	-0.323354	0.184733	0.490652	1.44564	1.09758e-07	5.41144e-06	-0.854918	0.0017199	0.00748044	-0.215571	0.431278	0.611969	0.108826	0.71757	0.884919	0.467035	0.120715	0.328407	-1.07049	0.000340998	0.00153058
FBgn0040904	CG15577	7.88475	3.46808e-15	4.54294e-14	0.575795	0.453687	0.724133	-0.663269	0.440147	0.64953	-2.52791	0.00365221	0.0137055	1.03506	0.236992	0.415157	-3.57171	0.000791625	0.00674846	0.692966	0.535696	0.741138	-1.49285	0.114721	0.193017
FBgn0038565	CG7794	4.18648	3.57796e-15	4.68228e-14	1.02978	0.045214	0.243372	-0.43767	0.446358	0.652453	-2.25996	9.53534e-05	0.000731317	0.97415	0.0939422	0.220065	-2.24005	0.000609094	0.00544334	0.0144906	0.982733	1	-1.28581	0.0418395	0.0904698
FBgn0039088	CG10164	8.86172	3.68313e-15	4.81518e-14	1.07644	0.233353	0.546373	-0.684623	0.49778	0.68169	-3.23681	0.00144046	0.00654495	1.1309	0.267013	0.448097	-3.97708	0.000853599	0.00715486	2.2413	0.0628303	0.22601	-2.10591	0.0575693	0.11488
FBgn0036924	hale	9.76634	3.74738e-15	4.89437e-14	0.984958	0.143672	0.438387	-0.461125	0.540257	0.708601	-2.5144	0.000920768	0.00462362	1.36034	0.0739197	0.185516	-3.58976	4.67892e-05	0.000625621	0.973878	0.280755	0.519638	-1.15405	0.162874	0.250612
FBgn0029951	CG11369	6.72498	3.77312e-15	4.92317e-14	1.19156	0.111313	0.388861	-0.685951	0.412203	0.631968	-2.73552	0.00119077	0.00562532	0.957791	0.258867	0.438995	-10.948	0.00109992	0.00883961	8.3848	0.0127003	0.0837363	-1.77773	0.0533996	0.108576
FBgn0024980	Syx4	4.62235	3.86873e-15	5.04297e-14	-0.241731	0.613038	0.819321	-0.338026	0.527949	0.700942	0.248968	0.645882	0.756368	0.992546	0.0677191	0.17342	0.213176	0.718856	0.885277	0.260301	0.660714	0.830576	1.24151	0.034584	0.0785824
FBgn0051826	CG31826	7.19811	3.91693e-15	5.10081e-14	0.736403	0.229074	0.54143	-0.704343	0.30352	0.550885	-1.40341	0.0432177	0.0975842	0.218923	0.755681	0.857195	1.52352	0.0460601	0.164149	-2.34574	0.00269712	0.0280139	-1.18448	0.118455	0.197802
FBgn0046873	Pif2	6.40343	3.95183e-15	5.13623e-14	0.990398	0.174581	0.4787	-0.335357	0.680875	0.798984	-2.7691	0.000756978	0.00396246	1.66691	0.0431773	0.12418	-5.03827	9.49485e-07	2.54744e-05	2.78433	0.0075192	0.058129	-1.10219	0.218258	0.312414
FBgn0035585	CG12027	8.77919	3.95014e-15	5.13623e-14	0.314227	0.724663	0.875996	-0.475658	0.633444	0.769636	-2.84441	0.00463118	0.0165008	0.735049	0.466449	0.642	-5.66249	0.00010875	0.00125949	3.24669	0.0293101	0.14443	-2.10936	0.054502	0.110396
FBgn0027929	NimB1	4.56182	4.0069e-15	5.20272e-14	-0.766485	0.0335243	0.203007	-0.13374	0.743375	0.840228	-0.0852583	0.842382	0.901817	0.628804	0.157144	0.314409	0.619526	0.19695	0.451769	0.872664	0.0625271	0.225753	0.543546	0.237666	0.334022
FBgn0039593	CG9989	7.62353	4.07542e-15	5.28654e-14	-1.3659	0.0590327	0.282596	-1.2017	0.139323	0.37188	-1.28816	0.125656	0.225909	-3.34551	0.00418844	0.0183726	2.99798	0.0176887	0.0807726	0.584567	0.562927	0.761678	-4.63367	0.000120836	0.000608609
FBgn0035584	CG17030	8.44602	4.1361e-15	5.36003e-14	0.940495	0.206562	0.516488	-0.555035	0.50489	0.686308	-2.12862	0.0111129	0.0329956	0.607337	0.471069	0.64557	-4.95092	1.31283e-05	0.000222204	2.42894	0.0371168	0.165395	-1.52129	0.0966746	0.169394
FBgn0030569	CG9411	-5.12162	4.15654e-15	5.38128e-14	-1.62867	0.0132595	0.113484	-0.828218	0.263824	0.516653	6.54994	6.12408e-19	4.20541e-17	-3.69869	4.35483e-07	5.69441e-06	1.99688	0.0128354	0.0628372	0.277379	0.728884	0.869656	2.85125	0.000421985	0.00184924
FBgn0004003	wbl	-2.86269	4.18608e-15	5.41427e-14	1.02065	0.00518374	0.0578651	0.591574	0.146447	0.382638	-0.883074	0.0308096	0.0747215	-2.52432	2.45419e-09	5.12946e-08	-0.24505	0.614714	0.831896	-0.265885	0.596901	0.787779	-3.4074	1.1382e-13	2.39165e-12
FBgn0031937	CG13795	8.3484	4.20435e-15	5.43262e-14	-1.43985	0.0189679	0.14446	-1.84636	0.00797355	0.0531423	-1.39554	0.0639261	0.133277	1.63161	0.0342222	0.103224	1.41871	0.0735018	0.230773	0.835218	0.281062	0.519861	0.236069	0.763393	0.824209
FBgn0038202	CG12402	4.15107	4.26946e-15	5.50608e-14	0.118427	0.808728	0.918003	-1.40625	0.0104058	0.0648268	-0.78968	0.159815	0.271806	1.10058	0.0521257	0.142583	-0.211446	0.733083	0.890219	-0.835464	0.189648	0.419372	0.310905	0.608462	0.692873
FBgn0029817	CG15764	8.35639	4.26759e-15	5.50608e-14	0.943075	0.254245	0.569146	-0.483152	0.60133	0.747511	-2.58748	0.00541217	0.0187081	1.07749	0.248209	0.427712	-3.66893	0.000696215	0.00605885	0.989595	0.371505	0.604183	-1.50998	0.137061	0.220981
FBgn0050093	CG30093	7.30188	4.31393e-15	5.55805e-14	0.774267	0.324406	0.63096	-0.327344	0.709372	0.818507	-2.62981	0.00296533	0.0115746	1.29888	0.143563	0.295751	-6.07566	2.25092e-06	5.20891e-05	3.70783	0.00438913	0.0400017	-1.33093	0.167741	0.256473
FBgn0038878	CG3301	4.13453	4.4775e-15	5.76321e-14	-0.272622	0.538097	0.774167	0.345442	0.484849	0.672945	-1.34763	0.0081494	0.0259418	3.27938	1.15411e-10	3.07677e-09	0.702224	0.192711	0.446293	0.98578	0.0668659	0.234523	1.93175	0.000340729	0.00152989
FBgn0032729	CG10639	1.66883	4.56875e-15	5.87139e-14	0.764974	0.000234223	0.00521988	0.592918	0.0105697	0.0655766	1.52619	4.49124e-11	1.31211e-09	0.0870767	0.707065	0.825202	-0.258583	0.308953	0.595329	-0.0930182	0.714776	0.863	1.61326	2.0338e-10	2.73128e-09
FBgn0053322	CG33322	8.17852	4.57036e-15	5.87139e-14	1.04758	0.257751	0.573545	-0.881643	0.39426	0.618804	-2.40035	0.0207452	0.0543388	0.64899	0.532635	0.6946	-6.51604	6.33986e-06	0.000119302	4.44046	0.00224219	0.0241275	-1.75136	0.12303	0.203581
FBgn0051921	CG31921	6.44042	4.83696e-15	6.2079e-14	0.641471	0.423266	0.704901	-0.926293	0.30104	0.548963	-2.2291	0.0130227	0.0374219	0.956378	0.287292	0.470701	-3.68021	0.000264893	0.00265498	1.18561	0.244156	0.480659	-1.27272	0.195036	0.286658
FBgn0036328	CG10749	9.11007	4.98059e-15	6.38609e-14	0.940026	0.2477	0.560488	-0.825766	0.363742	0.594529	-1.82601	0.0455207	0.101765	1.02364	0.263272	0.444159	-5.27672	3.68295e-06	7.53013e-05	3.16575	0.0059652	0.0497973	-0.802371	0.421307	0.521895
FBgn0033821	CG10799	7.3255	5.00284e-15	6.40844e-14	-0.537852	0.35973	0.660035	-0.717458	0.276062	0.527398	-0.45431	0.498092	0.63166	0.664841	0.326492	0.51168	-1.74488	0.0262872	0.10876	1.92476	0.0147421	0.0928539	0.210531	0.772546	0.831326
FBgn0000274	Pka-C2	6.8464	5.21562e-15	6.67459e-14	1.1335	0.136912	0.427952	-0.706063	0.407216	0.628214	-2.50436	0.00353286	0.013329	1.08933	0.206249	0.37867	-3.44398	0.000595388	0.00534805	0.665094	0.520492	0.72868	-1.41503	0.130717	0.21354
FBgn0001216	Hsc70-1	2.78551	5.2646e-15	6.7308e-14	2.02498	3.51823e-09	3.47584e-07	1.74867	4.8336e-06	0.000126135	-2.59553	1.31133e-11	4.09122e-10	5.78436	2.07e-51	1.08162e-48	0.407777	0.330055	0.617454	-1.11049	0.00799619	0.0607027	3.18883	2.61554e-14	5.99729e-13
FBgn0037040	CG12983	6.86157	5.39235e-15	6.88753e-14	0.9549	0.242929	0.555803	-0.646934	0.479183	0.669265	-3.34153	0.000283954	0.00179027	1.12153	0.224806	0.401234	-4.546	6.04451e-05	0.000774504	0.379892	0.753618	0.885941	-2.22	0.0271065	0.0645248
FBgn0033602	Cpr47Ee	4.68297	5.49821e-15	7.01601e-14	-2.10524	0.000173101	0.00407485	-0.45709	0.468619	0.664224	-1.33333	0.0430973	0.0973782	3.30878	4.95097e-07	6.42888e-06	-1.25968	0.0730411	0.229506	-5.03827	4.55192e-06	0.000143262	1.97544	0.00417109	0.0137443
FBgn0037083	CG5656	2.7674	5.67328e-15	7.23248e-14	-2.81687	5.33347e-17	2.23063e-14	-1.30084	0.00221706	0.0197858	-0.555929	0.288237	0.426039	0.614177	0.308811	0.493572	0.754389	0.246221	0.518698	-1.011	0.171149	0.394811	0.0582479	0.918666	0.942944
FBgn0033760	CG8785	3.83866	6.00759e-15	7.65134e-14	-2.42897	3.07909e-07	1.86634e-05	-1.21702	0.0241346	0.121379	0.109246	0.844921	0.903229	3.54774	1.16087e-10	3.08848e-09	3.53194	9.24707e-10	6.20918e-08	0.0388116	0.94616	0.988847	3.65699	4.56116e-10	5.88797e-09
FBgn0043783	CG32444	4.52762	6.05937e-15	7.70993e-14	0.603225	0.278041	0.59257	-0.384148	0.536621	0.706297	-2.20892	0.000431789	0.00252072	0.972077	0.123331	0.266206	1.83356	0.00746118	0.0409848	3.76951	3.24606e-08	1.75553e-06	-1.23685	0.0705512	0.133677
FBgn0032076	CG9510	2.74164	6.10213e-15	7.75693e-14	-0.327487	0.335696	0.639729	-0.0709253	0.852141	0.910737	-1.43548	0.000220772	0.00145456	1.45888	0.000193864	0.00130539	0.310623	0.463439	0.73132	0.739847	0.0801301	0.260262	0.0234069	0.955458	0.96828
FBgn0262169	magu	-2.57274	6.16315e-15	7.82702e-14	-0.270381	0.413496	0.698081	0.3051	0.409033	0.629402	2.12972	7.90703e-09	1.65886e-07	-0.565057	0.125815	0.269607	1.14298	0.0046984	0.0283984	0.0549593	0.891813	0.964733	1.56467	0.000109157	0.000554612
FBgn0038355	CG4520	7.28115	6.20708e-15	7.87531e-14	0.961578	0.238581	0.55234	-0.577232	0.526836	0.700391	-2.67093	0.0036201	0.0136042	0.695901	0.450415	0.628736	-4.64621	7.28552e-05	0.000900301	2.16611	0.0707128	0.242408	-1.97503	0.0489175	0.101793
FBgn0029952	CG12689	9.47555	6.49481e-15	8.23253e-14	0.750256	0.380244	0.674525	-1.0039	0.293697	0.542398	-2.4226	0.0118123	0.0346462	0.40719	0.673823	0.802165	-4.31303	0.000421126	0.00397145	0.29567	0.823923	0.927699	-2.01541	0.0554266	0.111742
FBgn0043025	Msi	8.15322	6.50438e-15	8.23682e-14	0.947858	0.268367	0.582533	-0.622136	0.515803	0.694349	-2.65526	0.00583119	0.0198436	1.12856	0.242622	0.421909	-4.031	0.000378759	0.00362194	1.09391	0.347275	0.58188	-1.52671	0.146459	0.232304
FBgn0265137	Spn42Da	-1.57886	6.59275e-15	8.3408e-14	-0.162502	0.423325	0.704901	0.0418534	0.85366	0.911672	0.21092	0.354184	0.495738	-1.10979	1.4631e-06	1.70647e-05	0.141971	0.578384	0.812993	0.100359	0.695638	0.853194	-0.89887	0.000339926	0.0015268
FBgn0035568	CG18418	8.08286	6.66449e-15	8.42357e-14	1.10958	0.19025	0.49689	-0.389545	0.680801	0.798984	-2.37903	0.0123334	0.0358523	0.8566	0.368695	0.553149	-5.80982	3.39402e-06	7.10489e-05	3.57725	0.00462668	0.041465	-1.52243	0.14298	0.22822
FBgn0000527	e	-4.87249	6.8705e-15	8.67571e-14	1.24939	0.0464014	0.247008	2.56381	0.00024	0.00330022	-1.52493	0.0290444	0.0711843	0.815076	0.24407	0.423541	1.83535	0.016374	0.0762137	2.46921	0.00121865	0.0150942	-0.709857	0.352922	0.454527
FBgn0039594	CG9990	-2.85588	6.92884e-15	8.7411e-14	-0.145597	0.692069	0.861171	-1.05635	0.010352	0.0646261	4.82864	7.90939e-32	1.35088e-29	-0.177457	0.664841	0.795677	-0.703827	0.117083	0.319288	1.24913	0.00541648	0.0463377	4.65118	5.08926e-25	4.01178e-23
FBgn0032878	CG9316	5.95344	7.11611e-15	8.96886e-14	1.12295	0.0974217	0.366444	-0.734893	0.331857	0.571286	-2.26741	0.00304914	0.0118186	0.494788	0.521407	0.687231	-6.73034	4.15865e-05	0.000567794	4.95588	0.00277932	0.028725	-1.77263	0.0338765	0.0773044
FBgn0052371	CG32371	7.93949	7.13863e-15	8.98874e-14	0.607546	0.491693	0.748062	-0.836968	0.396875	0.620743	-2.94226	0.00313631	0.0120897	0.734564	0.463266	0.638898	-4.20414	0.000799828	0.00680158	1.36165	0.295674	0.535275	-2.20769	0.0423082	0.0912465
FBgn0035287	CG13937	2.11986	7.1558e-15	9.00185e-14	0.743055	0.00337059	0.0426748	2.084	1.21791e-13	3.1851e-11	1.3747	8.97e-07	1.25392e-05	-0.433087	0.12201	0.26392	0.466046	0.12902	0.341386	0.32244	0.293545	0.532627	0.941615	0.00213086	0.00765363
FBgn0029940	CG1958	7.52988	7.36757e-15	9.25951e-14	0.928126	0.274586	0.588874	-1.09804	0.247669	0.502268	-2.34011	0.0143393	0.0404892	0.601317	0.53102	0.693587	-2.89736	0.00849571	0.0457473	-0.442064	0.703342	0.856863	-1.73879	0.0959545	0.168464
FBgn0051933	CG31933	7.99909	7.41254e-15	9.30725e-14	1.09737	0.127707	0.413929	-0.968476	0.229209	0.485245	-2.77541	0.000705459	0.00373238	0.217971	0.793642	0.882679	-9.33793	0.0052813	0.0310065	0	1	1	-2.55744	0.00428905	0.0140528
FBgn0012051	CalpA	-1.83572	7.56552e-15	9.48417e-14	0.457738	0.0528959	0.266024	0.948483	0.000320914	0.00418498	0.150445	0.568561	0.693496	0.0192075	0.942146	0.970176	0.15583	0.59156	0.820001	-0.677194	0.0203482	0.114352	0.169652	0.557055	0.649718
FBgn0052652	CR32652	9.35866	7.56769e-15	9.48417e-14	-0.796469	0.439984	0.716388	-2.05306	0.0752609	0.260319	-1.06866	0.357149	0.498744	-0.0808425	0.944802	0.971348	-9.67869	0.00524394	0.030811	7.31962	0.035807	0.161826	-1.14951	0.365909	0.467674
FBgn0033853	CG6145	-2.21773	7.5764e-15	9.48617e-14	-0.292226	0.306758	0.614455	-0.242033	0.449287	0.65396	0.78281	0.0146201	0.0411165	0.581693	0.0698107	0.17742	0.0468236	0.89403	0.961983	0.344626	0.327223	0.56708	1.3645	9.8687e-05	0.00050761
FBgn0028540	CG9008	-2.97874	7.585e-15	9.48802e-14	0.491528	0.20029	0.50789	-0.27849	0.516173	0.694349	1.36422	0.00147882	0.00667824	-1.28631	0.00284645	0.0132043	0.40713	0.390676	0.675057	0.708828	0.134485	0.347771	0.0779092	0.868749	0.90531
FBgn0036454	CG17839	2.89952	7.63208e-15	9.53795e-14	0.42354	0.235735	0.549158	-0.704411	0.0779612	0.266023	0.462746	0.249307	0.381579	3.64241	9.31148e-20	7.60224e-18	0.902426	0.0382681	0.143848	0.879484	0.04339	0.182505	4.10516	5.44176e-21	2.92319e-19
FBgn0015399	kek1	-2.65543	7.75051e-15	9.67688e-14	-0.715762	0.0362946	0.21386	-0.649834	0.0892526	0.288775	0.227789	0.551951	0.679646	-1.50132	9.66007e-05	0.000710527	-0.135929	0.74913	0.898255	-1.03345	0.0164352	0.0998122	-1.27353	0.0024768	0.00875455
FBgn0027596	CG10249	-2.58595	8.02385e-15	1.00088e-13	1.08264	0.00115031	0.0186506	1.82149	9.75164e-07	3.3139e-05	-2.37509	1.8354e-10	5.00023e-09	2.61367	2.33118e-12	7.84849e-11	0.405785	0.319405	0.606905	-1.38795	0.000666204	0.00934996	0.238585	0.558129	0.650668
FBgn0050278	CG30278	6.83523	8.28959e-15	1.03306e-13	0.819509	0.305557	0.613751	-0.464718	0.60326	0.748784	-2.71015	0.00259353	0.0104605	1.46116	0.105194	0.237945	-4.19052	6.99478e-05	0.000873495	1.63595	0.126776	0.337493	-1.24899	0.203158	0.295758
FBgn0034566	CG9313	5.31716	8.32918e-15	1.03702e-13	1.48088	0.0263105	0.175782	-0.62028	0.405183	0.626467	-2.98628	6.55746e-05	0.000535285	1.37527	0.0664509	0.171044	-4.53702	1.75016e-07	6.45826e-06	1.43288	0.104761	0.303779	-1.61101	0.0487372	0.101545
FBgn0050293	Cht12	6.62245	8.35198e-15	1.03889e-13	1.07443	0.182073	0.487303	-0.601827	0.503763	0.68542	-2.37127	0.00862909	0.0271656	0.865764	0.338453	0.523581	-4.97016	3.96129e-06	8.04567e-05	2.18026	0.0459621	0.188892	-1.5055	0.127381	0.209193
FBgn0039801	Npc2h	6.21304	8.4953e-15	1.05573e-13	0.848241	0.0666025	0.302666	-0.397408	0.441318	0.650062	-1.77626	0.000933708	0.00466634	2.94346	4.41151e-08	7.20345e-07	-0.511322	0.37234	0.658016	0.507201	0.378037	0.610769	1.1672	0.0392452	0.086289
FBgn0038740	CG4562	2.40716	8.51836e-15	1.05761e-13	-0.185066	0.546962	0.781722	-0.785615	0.0223155	0.114431	-0.824521	0.0173688	0.0471352	-0.0118796	0.972901	0.985729	0.350837	0.360851	0.646376	2.8003	2.02493e-13	3.13897e-11	-0.836401	0.0275499	0.0653061
FBgn0065066	snoRNA:Me28S-A2564	-6.61386	8.57629e-15	1.06183e-13	0.415479	0.669868	0.848459	2.14979	0.0205418	0.107889	-1.10691	0.25131	0.383983	1.12877	0.281467	0.464536	-5.98349	0.0752602	0.234839	6.99364	0.0371733	0.165395	0.0218573	0.982458	0.987723
FBgn0040309	Jafrac1	-1.929	8.56823e-15	1.06183e-13	-0.188031	0.44983	0.72253	0.947392	0.000656358	0.00740712	1.3389	1.45452e-06	1.91096e-05	0.0407639	0.883405	0.936682	0.133365	0.661462	0.856485	0.752915	0.013424	0.0874963	1.37966	5.83926e-06	3.89537e-05
FBgn0028394	CG17834	-2.45461	8.57589e-15	1.06183e-13	-0.216235	0.495962	0.750651	-0.600557	0.091542	0.293354	1.40935	7.78739e-05	0.000617154	1.07753	0.00245259	0.0116587	0.491088	0.206178	0.463928	-1.02532	0.00856517	0.0639818	2.48687	1.62892e-10	2.22113e-09
FBgn0036751	Adgf-B	6.99619	8.7372e-15	1.08075e-13	1.0486	0.152593	0.450483	-0.603317	0.461558	0.660638	-2.74613	0.000940219	0.00468622	1.29017	0.12233	0.264526	-4.55404	3.13652e-05	0.000447637	2.58409	0.0205438	0.11497	-1.45597	0.106529	0.182626
FBgn0029552	CG14631	6.69422	9.07762e-15	1.12182e-13	0.917873	0.103954	0.376968	-0.337318	0.592648	0.740857	-2.74748	2.60472e-05	0.000238488	0.919503	0.168648	0.330987	-9.53235	0.0038874	0.0245344	7.021	0.0348655	0.160045	-1.82797	0.00945302	0.0274304
FBgn0032253	CG5322	5.56551	9.12765e-15	1.12696e-13	-0.614175	0.331054	0.635766	-0.688499	0.330763	0.570821	-0.632219	0.378187	0.519242	-1.53419	0.0416059	0.120831	0.789039	0.349061	0.635916	1.53825	0.0605403	0.221975	-2.16641	0.00738295	0.0223333
FBgn0004396	CrebA	-2.36951	9.14515e-15	1.12807e-13	-0.773523	0.0116273	0.103326	0.16493	0.630519	0.767727	1.1321	0.000964474	0.00478894	-1.58871	4.31355e-06	4.57369e-05	0.312799	0.412546	0.693863	1.41578	0.00019542	0.00342933	-0.456611	0.226678	0.321701
FBgn0035497	CG14995	2.68917	9.47073e-15	1.16715e-13	1.13126	0.00107656	0.0177731	0.496244	0.199458	0.450946	-2.96482	1.96638e-14	8.74849e-13	0.620315	0.109796	0.245147	-1.61502	0.000154432	0.00168083	0.658563	0.123738	0.332165	-2.3445	3.23454e-08	3.20614e-07
FBgn0041180	Tep4	-2.88965	9.60566e-15	1.18269e-13	-0.251326	0.501062	0.753564	-0.50139	0.230163	0.486534	0.765268	0.0674016	0.138749	-1.4232	0.000721697	0.0041221	0.639208	0.167244	0.406404	0.64666	0.161468	0.381174	-0.65793	0.152625	0.239511
FBgn0033888	CG18568	5.6221	9.78046e-15	1.2031e-13	1.03125	0.143484	0.438242	-0.413576	0.599716	0.746519	-2.77354	0.000453032	0.00262176	1.30568	0.0992499	0.228338	-4.40851	1.32429e-06	3.39018e-05	2.30114	0.0122399	0.0819501	-1.46786	0.0894671	0.159811
FBgn0259227	CG42327	-2.46228	9.8671e-15	1.21263e-13	-0.478842	0.132706	0.421001	-0.831481	0.0196813	0.104367	1.01247	0.00458115	0.0163663	0.738623	0.0385831	0.113874	0.528311	0.176317	0.420528	-0.0864195	0.825003	0.928243	1.75109	7.34232e-06	4.77143e-05
FBgn0052440	CG32440	8.02707	9.90239e-15	1.21585e-13	0.562071	0.521873	0.76541	-0.858978	0.381378	0.60905	-2.28316	0.0207446	0.0543388	0.559816	0.572427	0.725178	-4.20591	0.000571758	0.00517101	1.22191	0.334808	0.572712	-1.72334	0.110264	0.187317
FBgn0262097	CR42850	9.50691	9.97847e-15	1.22406e-13	0.469417	0.583728	0.802459	-1.00641	0.29346	0.542313	-2.19433	0.0228903	0.0588924	0.553295	0.5681	0.722458	-5.68038	7.34332e-05	0.00090388	2.94157	0.0449958	0.186694	-1.64103	0.119456	0.199084
FBgn0029963	CG10920	8.38215	9.993e-15	1.22472e-13	1.21414	0.112022	0.388861	-0.353582	0.678824	0.797665	-3.14634	0.000265077	0.00169695	1.49312	0.0847094	0.204674	-7.4312	1.11746e-05	0.000193945	3.98277	0.0208236	0.116122	-1.65323	0.0781509	0.14422
FBgn0261245	sing	3.34572	1.01522e-14	1.24308e-13	-0.18311	0.667361	0.846651	-0.768212	0.107033	0.321241	-4.1004	3.62942e-16	1.89612e-14	-2.57981	0.000162811	0.00112708	0.240585	0.789383	0.916237	1.27578	0.131755	0.344585	-6.68021	1.11474e-21	6.37364e-20
FBgn0261260	mgl	-1.85425	1.03843e-14	1.27034e-13	-0.0330186	0.890506	0.954316	-0.294032	0.272923	0.525254	0.586565	0.0288628	0.0708645	-0.949283	0.00041862	0.00256373	0.97833	0.000908724	0.00756019	-0.168277	0.568184	0.766065	-0.362718	0.217856	0.311938
FBgn0039178	CG6356	2.76558	1.0498e-14	1.28307e-13	-0.670034	0.0589322	0.282438	-0.875648	0.0274417	0.132696	-0.396858	0.320389	0.459641	-0.463498	0.250101	0.429821	3.90643	4.89326e-19	1.43163e-16	-1.46315	0.000777371	0.0105903	-0.860355	0.0497105	0.102961
FBgn0030386	CG2574	7.19819	1.0601e-14	1.29329e-13	0.934745	0.191227	0.497889	-0.586256	0.463365	0.661086	-2.58608	0.00143466	0.00652306	1.2709	0.119657	0.260314	-4.86671	1.89382e-05	0.000296072	1.35312	0.263977	0.502222	-1.31518	0.135361	0.218951
FBgn0031082	CG17003	6.76398	1.05935e-14	1.29329e-13	1.05885	0.111245	0.388861	-0.495878	0.504496	0.686032	-2.5233	0.000841065	0.00431052	1.24937	0.10093	0.231195	-6.79658	3.21494e-05	0.000457765	5.20678	0.00156787	0.0183508	-1.27393	0.119981	0.199723
FBgn0033369	CG8197	7.67639	1.07984e-14	1.31616e-13	1.10827	0.0983207	0.367835	-0.463252	0.536369	0.706046	-2.57288	0.000716043	0.00378087	0.650803	0.397194	0.581611	-5.52763	3.74836e-05	0.000519863	1.68257	0.245462	0.482351	-1.92207	0.0203157	0.0512605
FBgn0051216	Naam	-2.36312	1.08494e-14	1.32116e-13	-0.307623	0.331673	0.636041	1.75848	3.42564e-07	1.42105e-05	-0.399731	0.247671	0.379555	-1.50444	0.000142189	0.00100076	0.279202	0.557663	0.801564	0.992991	0.0315348	0.15073	-1.90417	3.97019e-06	2.73479e-05
FBgn0037518	CG2641	-2.05565	1.09369e-14	1.3294e-13	0.39671	0.140772	0.433677	-0.495348	0.101035	0.311655	1.17864	0.000118846	0.000875218	-0.204501	0.512651	0.679322	0.210532	0.548429	0.794542	0.238989	0.498801	0.712038	0.974137	0.00381771	0.0127117
FBgn0035924	CG6576	7.56935	1.09303e-14	1.3294e-13	1.08804	0.133447	0.422388	-0.620138	0.444149	0.651185	-2.28627	0.00523518	0.0182049	0.335204	0.685022	0.809653	-3.43567	0.000873711	0.00729854	1.20945	0.260204	0.498228	-1.95107	0.0292211	0.0684635
FBgn0051088	CG31088	6.57332	1.0972e-14	1.33244e-13	0.860257	0.228152	0.54022	-1.06621	0.181663	0.427782	-2.0279	0.0121927	0.0355273	-0.257423	0.75474	0.856666	-1.68016	0.0832402	0.252059	0.0847947	0.933773	0.982643	-2.28532	0.0101121	0.0290329
FBgn0032650	CG7094	6.53505	1.1046e-14	1.34021e-13	0.709734	0.344015	0.648102	-0.624397	0.456505	0.65814	-2.50057	0.00315637	0.0121565	0.923722	0.278283	0.460912	-5.97231	1.41164e-05	0.000236003	3.41202	0.0150945	0.094224	-1.57685	0.0876176	0.157522
FBgn0036345	CG17300	7.05334	1.11213e-14	1.34812e-13	0.586451	0.431688	0.711827	-0.539392	0.517715	0.694963	-2.34115	0.00553414	0.0190555	0.997077	0.240471	0.419339	-6.7304	6.26623e-05	0.000798749	4.05517	0.0177625	0.104878	-1.34407	0.143386	0.228684
FBgn0034389	Mctp	2.95379	1.11352e-14	1.34858e-13	-0.04263	0.898595	0.957464	-0.566663	0.131745	0.3593	1.68746	7.58274e-06	8.07492e-05	0.159735	0.671062	0.800529	0.405888	0.325104	0.612805	0.0382166	0.926344	0.979425	1.84719	7.04797e-06	4.61003e-05
FBgn0032603	CG17928	4.06495	1.15098e-14	1.39267e-13	-0.813375	0.0831341	0.337458	-0.903232	0.0879555	0.286594	0.874284	0.102628	0.192538	0.568875	0.289193	0.47257	0.682072	0.243028	0.514175	0.126431	0.828493	0.929799	1.44316	0.0131562	0.0361003
FBgn0037023	CG3698	8.2498	1.16553e-14	1.409e-13	0.974614	0.190944	0.497358	-0.635451	0.445596	0.651815	-3.07608	0.000277878	0.00175945	0.615948	0.471896	0.646128	-9.77276	0.00358004	0.0229601	5.49547	0.109539	0.310729	-2.46013	0.00761568	0.0229124
FBgn0051682	Tengl1	7.3314	1.18496e-14	1.43119e-13	0.920652	0.232177	0.544916	-0.826919	0.337132	0.574986	-2.26154	0.00932513	0.0288168	0.464589	0.596135	0.743134	-3.44185	0.00138267	0.0106122	-0.143448	0.903326	0.969666	-1.79695	0.0585707	0.116286
FBgn0052572	CG32572	3.51405	1.19294e-14	1.43822e-13	0.948497	0.0285889	0.18414	-0.24504	0.61269	0.755569	-1.71051	0.000473854	0.00272216	1.25447	0.0107282	0.0403984	-1.17658	0.0302195	0.121177	-0.154476	0.779197	0.902005	-0.456036	0.391509	0.493115
FBgn0015400	kek2	4.06161	1.19229e-14	1.43822e-13	0.113712	0.821842	0.922456	-0.806389	0.153528	0.392759	-1.34019	0.0191797	0.0510819	0.9976	0.0831619	0.20181	0.17872	0.776093	0.910505	-1.4076	0.0278986	0.140377	-0.342586	0.581993	0.669717
FBgn0039201	CG13617	5.46098	1.1992e-14	1.44446e-13	1.06197	0.0519461	0.264194	-1.01901	0.0953466	0.301016	-2.61422	4.84028e-05	0.000410453	1.05803	0.110211	0.245681	-5.38684	0.000650768	0.00574059	2.33341	0.165851	0.387301	-1.55619	0.0237143	0.0580525
FBgn0036704	CG6497	8.83067	1.2041e-14	1.44905e-13	1.12984	0.135469	0.425464	-0.840981	0.320234	0.56487	-2.21391	0.00939891	0.0289776	1.1563	0.176444	0.340603	-3.3028	0.000805741	0.00683767	1.46039	0.14418	0.36058	-1.05761	0.255253	0.352893
FBgn0040679	CG11373	9.12239	1.22104e-14	1.46679e-13	0.939361	0.228704	0.540915	-0.524914	0.547377	0.713332	-1.9271	0.0278851	0.0688837	1.08698	0.215879	0.391034	-4.84435	5.24973e-06	0.000102526	2.4539	0.0228146	0.122938	-0.840121	0.380221	0.482043
FBgn0039022	CG4725	4.52761	1.22091e-14	1.46679e-13	-0.687573	0.190298	0.496912	0.424804	0.4692	0.664224	-0.911706	0.124882	0.224829	-1.1349	0.0662491	0.170693	2.67753	6.20279e-05	0.000792307	-3.09601	8.32848e-06	0.000237494	-2.04661	0.00203984	0.00737242
FBgn0035113	pyx	3.05315	1.28273e-14	1.53951e-13	-0.221401	0.546518	0.78148	-1.00843	0.0146904	0.083752	-0.411585	0.335207	0.475623	2.22605	1.8006e-07	2.58759e-06	0.125144	0.783617	0.914269	-0.14547	0.750973	0.883576	1.81446	6.24895e-05	0.000335043
FBgn0051204	CG31204	6.21623	1.31513e-14	1.57555e-13	0.763789	0.320209	0.627368	-0.671335	0.434524	0.645844	-2.5083	0.00366023	0.0137279	0.765057	0.376863	0.560893	-4.69859	9.49295e-06	0.000168012	2.02674	0.0611861	0.223353	-1.74324	0.0646484	0.125309
FBgn0030623	PPYR1	8.52021	1.31395e-14	1.57555e-13	0.784525	0.322912	0.62977	-0.81857	0.356287	0.588996	-2.70284	0.0026081	0.0105065	0.0579374	0.949204	0.973491	-9.47608	0.00495292	0.0295854	4.65415	0.185251	0.413438	-2.6449	0.00712502	0.0216662
FBgn0036690	Ilp8	-3.91013	1.32916e-14	1.59093e-13	1.16223	0.0237833	0.165501	-1.66094	0.00445366	0.0344593	0.728309	0.232486	0.362201	2.91476	8.27609e-07	1.02962e-05	1.57391	0.0101484	0.0522649	-4.31335	1.11759e-10	1.05432e-08	3.64307	8.39963e-09	9.07541e-08
FBgn0053516	dpr3	4.92714	1.33081e-14	1.59148e-13	0.777636	0.15598	0.454923	-0.637513	0.298118	0.545947	-1.18028	0.0576524	0.122946	1.29803	0.0378156	0.111913	0.0241339	0.971731	0.992313	-0.746487	0.278274	0.51662	0.117751	0.861363	0.900076
FBgn0000463	Dl	-1.8126	1.35653e-14	1.62078e-13	-0.920357	9.45443e-05	0.00253448	-0.763072	0.00384403	0.030788	0.964166	0.000267524	0.00170688	-1.8612	3.69149e-12	1.19955e-10	-0.441458	0.142099	0.364229	0.092922	0.760172	0.889313	-0.897035	0.00214686	0.0077028
FBgn0034278	CG14488	7.11271	1.38019e-14	1.64758e-13	0.731785	0.34334	0.647608	-0.93811	0.277326	0.52871	-2.00794	0.0212648	0.0554493	0.547237	0.533088	0.694915	-6.6769	0.000145436	0.00159849	4.34078	0.014864	0.0931563	-1.4607	0.124861	0.20602
FBgn0040859	CR32658	9.29032	1.40067e-14	1.67052e-13	-0.47319	0.660172	0.842545	-1.34391	0.264159	0.516805	-2.61616	0.030712	0.0745121	0.556161	0.647443	0.783251	-6.50019	0.00116702	0.00925192	3.87313	0.0567971	0.214091	-2.06	0.119599	0.199237
FBgn0027341	Gfat1	-2.40617	1.40305e-14	1.67187e-13	-0.74873	0.0167831	0.132355	-1.02303	0.00353005	0.028713	4.97854	7.56125e-46	2.96268e-43	-3.42418	1.45608e-22	1.59839e-20	0.228338	0.55313	0.798034	1.60999	2.82123e-05	0.000678123	1.55437	5.25941e-05	0.000288218
FBgn0039343	CG5111	5.34644	1.40541e-14	1.67318e-13	1.11841	0.0793478	0.329334	-0.967154	0.174754	0.419702	-2.58401	0.00035758	0.0021663	0.713461	0.329498	0.515072	-6.6461	6.62605e-05	0.000837664	4.06431	0.0166528	0.100665	-1.87055	0.0176087	0.0456565
FBgn0051010	CG31010	6.49224	1.40917e-14	1.67615e-13	0.598848	0.405204	0.69209	-0.785099	0.329128	0.569945	-2.65559	0.00119941	0.00565213	0.989414	0.232468	0.410148	-4.18442	0.000256254	0.0025768	1.62871	0.175435	0.40002	-1.66618	0.0610587	0.119744
FBgn0035776	CG8564	5.74667	1.42835e-14	1.69746e-13	1.15924	0.115161	0.39412	-0.631855	0.44245	0.650773	-2.42106	0.00329224	0.0125924	1.05761	0.199486	0.370576	-4.516	1.0732e-06	2.84214e-05	2.19938	0.0180079	0.105813	-1.36345	0.130505	0.213219
FBgn0034882	CG5398	7.47223	1.45609e-14	1.72887e-13	0.778466	0.348332	0.652328	-0.665716	0.473161	0.666506	-2.3298	0.0126162	0.0364426	0.524499	0.576305	0.728225	-4.83066	9.31931e-05	0.00110111	2.674	0.0337782	0.157027	-1.80531	0.0769951	0.142785
FBgn0038237	Pde6	4.15288	1.45944e-14	1.73131e-13	-0.00690572	0.989105	0.995532	-0.560691	0.321759	0.565219	-0.32586	0.567786	0.693059	1.82	0.00142346	0.00733519	0.747408	0.228313	0.493667	-0.520738	0.401764	0.632964	1.49414	0.0159624	0.0421926
FBgn0034502	CG13871	7.43999	1.47271e-14	1.7455e-13	1.08065	0.156478	0.455189	-0.864133	0.310797	0.557195	-3.25588	0.000178807	0.00122914	0.495017	0.574852	0.72694	-5.50063	0.00118223	0.00934225	0.724776	0.714956	0.863134	-2.76086	0.00354317	0.0119288
FBgn0052407	CG32407	4.85364	1.5222e-14	1.80256e-13	0.0427599	0.939903	0.974706	-0.972895	0.125661	0.350825	-0.738426	0.25235	0.385131	-0.662499	0.31814	0.503253	0.857123	0.240843	0.511428	1.44606	0.0439932	0.184301	-1.40093	0.0496154	0.102844
FBgn0026619	Taz	1.27171	1.5323e-14	1.8129e-13	0.153229	0.345596	0.649618	0.201503	0.266669	0.519266	-0.0801766	0.660514	0.76851	1.09733	1.98969e-09	4.24002e-08	0.832919	2.8728e-05	0.000415795	-0.803166	5.75903e-05	0.00125667	1.01716	3.07522e-07	2.59785e-06
FBgn0032632	CG6380	8.29768	1.60262e-14	1.89442e-13	0.759169	0.428179	0.708849	-0.908682	0.396324	0.620506	-2.488	0.0206644	0.054191	0.0973495	0.928127	0.962079	-7.08816	0.000192703	0.00202907	4.40043	0.0221824	0.120277	-2.39065	0.0422964	0.091236
FBgn0052591	CG32591	6.21252	1.61574e-14	1.90823e-13	1.27474	0.0974581	0.366444	-0.476528	0.57944	0.733445	-2.7714	0.00132079	0.00611383	1.09043	0.207227	0.379771	-3.72407	0.000149378	0.00163597	1.1055	0.266938	0.504434	-1.68097	0.0747685	0.13972
FBgn0001255	ImpE3	-2.9242	1.62325e-14	1.91541e-13	-0.822267	0.0320428	0.196694	-0.116953	0.785562	0.867717	1.09097	0.0113376	0.033512	-4.09741	1.75062e-16	1.00741e-14	1.05	0.0704087	0.22385	1.40479	0.00925546	0.0677527	-3.00643	1.56682e-08	1.62564e-07
FBgn0027945	ppl	1.96201	1.64686e-14	1.94017e-13	0.896534	0.000372051	0.00751711	1.07318	0.000135617	0.00204701	1.06592	0.000149541	0.00105518	-0.682115	0.0153195	0.0541154	-0.585786	0.0578208	0.193967	-1.49091	1.58937e-06	5.74691e-05	0.383808	0.212755	0.30638
FBgn0034863	SkpF	8.15952	1.64715e-14	1.94017e-13	0.889626	0.246607	0.560017	-0.624123	0.46716	0.663746	-2.65799	0.00220338	0.00914723	1.39267	0.110353	0.24583	-4.08525	0.000129325	0.00144961	1.49948	0.172628	0.396663	-1.26531	0.180135	0.269909
FBgn0039430	CG5455	2.59426	1.74997e-14	2.05946e-13	-0.175461	0.599703	0.810478	-0.259301	0.487976	0.675374	0.00948557	0.979814	0.987168	1.34204	0.000345539	0.00216384	0.412046	0.314836	0.60157	0.760762	0.0633716	0.227113	1.35153	0.000967611	0.00383875
FBgn0038539	Atg8b	9.69325	1.79545e-14	2.11112e-13	0.719132	0.434282	0.713075	-0.574495	0.57637	0.731407	-2.91062	0.00486211	0.0171448	1.30854	0.20652	0.378901	-3.52518	0.00275395	0.0186142	0.941116	0.431672	0.658124	-1.60208	0.155724	0.242865
FBgn0034281	CG14490	-3.9854	1.81636e-14	2.13383e-13	0.0852644	0.878366	0.948275	0.182106	0.767645	0.857525	-0.131417	0.842915	0.902097	-1.55049	0.104919	0.237696	1.86259	0.0789688	0.242323	0.103019	0.909048	0.97195	-1.68191	0.0790209	0.145403
FBgn0001087	g	-1.25577	1.82447e-14	2.14146e-13	-0.0487136	0.766719	0.896889	0.135409	0.460491	0.660275	-0.400213	0.0308263	0.0747483	-0.709392	0.000187157	0.00126938	0.395249	0.0608948	0.201149	0.299983	0.154805	0.3731	-1.1096	6.04569e-08	5.77353e-07
FBgn0261547	Exn	-2.16293	1.8701e-14	2.19309e-13	-0.410494	0.146364	0.442047	-0.0837911	0.7909	0.871214	-0.00909196	0.977085	0.985486	1.10693	0.000473048	0.00285555	0.646635	0.0619496	0.203421	-0.975336	0.00491801	0.0434245	1.09784	0.00151948	0.00567813
FBgn0037059	CG10510	6.23373	1.89385e-14	2.21899e-13	1.28332	0.0916096	0.354105	-0.758601	0.372379	0.601304	-2.5378	0.00298637	0.0116465	0.821807	0.337808	0.52309	-5.85397	7.00757e-07	2.03087e-05	3.42207	0.00422613	0.038991	-1.716	0.0661881	0.127256
FBgn0035384	CG2113	8.47546	1.91835e-14	2.24572e-13	0.602587	0.488567	0.74661	-0.854285	0.379869	0.608026	-2.57605	0.00864422	0.0271921	0.86633	0.379601	0.564004	-2.94452	0.00972004	0.0505672	0.1015	0.931883	0.981966	-1.70972	0.110176	0.187192
FBgn0037461	CG15177	7.85479	2.0877e-14	2.44182e-13	0.825073	0.358534	0.659609	-0.95899	0.339842	0.576692	-2.22432	0.0275371	0.0681875	-0.351366	0.729462	0.840222	-4.06237	0.00158828	0.0118609	1.305	0.330038	0.569355	-2.57568	0.0199586	0.0505395
FBgn0032824	CG13962	8.26293	2.20563e-14	2.57749e-13	-0.594647	0.47499	0.738554	-1.27309	0.171957	0.416058	-0.936536	0.319852	0.459134	-0.595246	0.534264	0.696174	-1.31517	0.235494	0.503873	-1.24581	0.312486	0.552687	-1.53178	0.139475	0.224001
FBgn0036363	CG10140	5.08772	2.26654e-14	2.64634e-13	-2.91376	8.28459e-07	4.49986e-05	-1.93514	0.00579179	0.0418973	0.286416	0.705883	0.804222	-0.895105	0.317602	0.502767	-0.161597	0.889615	0.959585	1.71417	0.121572	0.329239	-0.608689	0.508326	0.605825
FBgn0035069	CG3611	6.47914	2.27929e-14	2.65891e-13	0.936283	0.188072	0.493659	-0.655769	0.409522	0.629734	-2.46463	0.00223774	0.00924591	0.801763	0.32435	0.509766	-4.20257	0.00012217	0.00138362	2.19529	0.0511711	0.202218	-1.66287	0.0581544	0.115753
FBgn0041711	yellow-e	-4.06047	2.2968e-14	2.67699e-13	0.665064	0.216942	0.526849	0.0491687	0.934481	0.960839	6.51429	3.05993e-28	4.33663e-26	-1.75026	0.0027569	0.0128803	-1.82357	0.00470471	0.0284225	-1.5378	0.0192428	0.110582	4.76404	1.75703e-13	3.61779e-12
FBgn0052238	CG32238	6.83341	2.3801e-14	2.77166e-13	0.662189	0.407823	0.693435	-0.618719	0.489095	0.676386	-2.74316	0.00237957	0.00973011	0.940926	0.299957	0.484344	-4.69918	8.15045e-05	0.000984786	2.19688	0.0729844	0.246895	-1.80223	0.0671073	0.128597
FBgn0038213	CG9624	5.89111	2.39389e-14	2.78528e-13	1.0935	0.11514	0.39412	-0.555926	0.473625	0.666596	-2.44134	0.00182871	0.00786332	1.06026	0.178031	0.34291	-4.18363	1.91635e-05	0.000298833	2.04482	0.040924	0.175907	-1.38108	0.105609	0.181304
FBgn0032457	CG15483	5.92127	2.4595e-14	2.85912e-13	1.1409	0.0802935	0.33165	-0.689099	0.344557	0.580372	-2.20864	0.00283811	0.0111697	1.16463	0.118085	0.257893	-5.37829	2.79759e-06	6.12776e-05	2.756	0.0198004	0.112363	-1.04401	0.193842	0.285534
FBgn0086358	Tab2	-1.72449	2.56384e-14	2.97781e-13	0.0571362	0.801324	0.913918	0.240017	0.343775	0.579948	-0.219645	0.390273	0.530912	0.511031	0.047142	0.132748	1.31826	2.43651e-06	5.50532e-05	0.0212235	0.9393	0.985154	0.291386	0.295835	0.396012
FBgn0032769	CG10750	8.41639	2.56691e-14	2.97878e-13	1.07871	0.201571	0.509695	-0.81274	0.389418	0.614584	-2.29856	0.0155237	0.0430937	0.847175	0.374109	0.558411	-6.22123	1.20297e-05	0.000206743	3.26979	0.0241025	0.127386	-1.45138	0.161847	0.2496
FBgn0052651	CG32651	6.39446	2.59926e-14	3.01369e-13	0.62136	0.395441	0.685027	-0.709138	0.385733	0.613156	-2.49648	0.0026153	0.0105228	0.307817	0.714243	0.829746	-9.61964	0.0040907	0.0255031	6.9364	0.0400403	0.173177	-2.18866	0.0157026	0.0416492
FBgn0065032	Arpc3B	4.37556	2.61365e-14	3.02775e-13	-1.67968	0.0019123	0.0277704	-1.26253	0.0388955	0.170833	-0.166474	0.791278	0.866945	0.591545	0.354635	0.539805	1.33863	0.0510876	0.176686	0.739233	0.274221	0.512383	0.425071	0.532652	0.628019
FBgn0052181	CG32181	7.97176	2.65638e-14	3.07319e-13	0.619255	0.474921	0.738554	-0.9116	0.346884	0.581767	-2.86965	0.00340216	0.0129174	0.160555	0.871271	0.929626	-3.66523	0.00454248	0.0276464	1.38962	0.303294	0.543477	-2.70909	0.0114905	0.0322947
FBgn0032140	CG13117	3.05105	2.6575e-14	3.07319e-13	-1.37595	0.000498297	0.00946078	-0.399768	0.366542	0.596443	0.72148	0.104219	0.194946	-0.673635	0.13195	0.27819	0.111372	0.82146	0.929609	1.43933	0.00341518	0.0333725	0.0478456	0.921845	0.945018
FBgn0039070	CG17083	5.56092	2.67748e-14	3.09361e-13	1.24268	0.076728	0.326341	-0.512309	0.513913	0.692703	-2.6873	0.000651524	0.00350549	1.13021	0.152496	0.307844	-3.2473	0.000267264	0.00267656	0.691062	0.445024	0.66927	-1.55709	0.0706246	0.133778
FBgn0028560	sut4	6.57282	2.74316e-14	3.16675e-13	1.13201	0.154935	0.453511	-0.682457	0.443068	0.650949	-2.57053	0.00405549	0.0148346	0.927584	0.301181	0.485631	-4.73538	1.73147e-05	0.000274365	2.29774	0.0403332	0.173904	-1.64295	0.0926951	0.164178
FBgn0039518	CG13978	7.24224	2.93575e-14	3.38615e-13	0.795985	0.353899	0.656408	-1.0115	0.292066	0.541468	-2.23604	0.020539	0.0539898	0.711944	0.462421	0.638143	-4.88374	7.26312e-05	0.000898784	1.60305	0.208632	0.438888	-1.5241	0.148538	0.234958
FBgn0028569	robl37BC	7.3826	3.05517e-14	3.52085e-13	0.613509	0.398497	0.687496	-0.180202	0.824406	0.892674	-2.54012	0.00202785	0.00854097	1.38622	0.0939484	0.220065	-5.23467	8.61768e-06	0.00015527	2.27511	0.0618696	0.224228	-1.15391	0.196647	0.288516
FBgn0052240	CG32240	7.35104	3.06965e-14	3.53143e-13	0.476684	0.597386	0.808698	-0.935919	0.353701	0.587783	-2.09356	0.0387019	0.0897326	0.771262	0.447278	0.626909	-4.17616	0.000405742	0.00385001	2.02992	0.0891185	0.277737	-1.3223	0.232508	0.328227
FBgn0032471	CG5122	6.79431	3.06901e-14	3.53143e-13	0.950963	0.240398	0.554666	-0.722246	0.425137	0.640503	-2.87418	0.00164253	0.00721933	1.22293	0.182032	0.348868	-6.39742	7.13387e-06	0.000132019	3.37547	0.0202684	0.114142	-1.65125	0.0970753	0.169805
FBgn0038217	CG14840	5.5628	3.23173e-14	3.71468e-13	1.08431	0.106537	0.381377	-0.423726	0.572555	0.728795	-3.0614	5.76134e-05	0.000477021	0.373284	0.62797	0.767153	-10.0524	0.00254706	0.0174655	5.10203	0.137638	0.351791	-2.68811	0.00121838	0.00470064
FBgn0002973	numb	-1.9666	3.32457e-14	3.8181e-13	0.30592	0.238426	0.55234	-0.378717	0.191784	0.440886	-0.115684	0.691222	0.792603	-0.304937	0.297853	0.481661	0.241855	0.45251	0.723639	0.856523	0.00770872	0.0591929	-0.420621	0.187716	0.278542
FBgn0034776	CG13527	6.98663	3.34071e-14	3.83333e-13	0.902686	0.188416	0.493745	-0.818245	0.286246	0.536872	-2.21982	0.00449266	0.016102	1.02075	0.195648	0.365943	-4.57655	5.92184e-05	0.000761964	3.08623	0.00783074	0.0597642	-1.19907	0.157203	0.244494
FBgn0037727	CG8358	3.98147	3.43598e-14	3.93926e-13	-0.770065	0.0810007	0.333014	-0.0723329	0.88394	0.930784	-0.39159	0.442352	0.582429	-1.23333	0.0283004	0.0888689	2.71208	6.25968e-06	0.000118155	0.886678	0.108864	0.309661	-1.62492	0.00595947	0.0186104
FBgn0263488	CR43603	-6.02068	3.45089e-14	3.95294e-13	0.824576	0.316054	0.62331	1.49125	0.0907486	0.292056	-0.851888	0.343376	0.484429	-0.681671	0.487188	0.659087	-0.37376	0.754631	0.901012	4.39288	9.94164e-05	0.00198311	-1.53356	0.133523	0.216955
FBgn0041183	Tep1	4.46712	3.46359e-14	3.96408e-13	-1.55528	0.00353346	0.0441576	-1.41326	0.0198072	0.104877	-1.28056	0.0533223	0.115449	-1.37828	0.106925	0.240697	-1.99079	0.238897	0.508763	3.59508	0.0290347	0.143742	-2.65884	0.00197961	0.00718789
FBgn0035727	CG10063	3.45926	3.53347e-14	4.0406e-13	1.00217	0.0225975	0.160672	-0.653886	0.183166	0.429272	-2.62787	1.62265e-07	2.66219e-06	1.12853	0.0260451	0.0830431	-3.439	9.08124e-08	3.67073e-06	1.37319	0.0404484	0.174221	-1.49934	0.00577569	0.0181643
FBgn0032636	CG5043	5.92469	3.54989e-14	4.05589e-13	1.15777	0.128854	0.414865	-0.864638	0.310376	0.557195	-2.77619	0.0011658	0.00553484	0.170382	0.842521	0.912667	-5.47683	1.0439e-06	2.78251e-05	0.206236	0.868294	0.951583	-2.60581	0.0053757	0.0170919
FBgn0011236	ken	-2.25646	3.57517e-14	4.08126e-13	-0.335359	0.260924	0.576681	-0.335958	0.314072	0.559995	2.42405	3.64499e-13	1.40343e-11	-1.3988	2.79731e-05	0.000239929	-0.662719	0.0717611	0.227092	-0.79804	0.0316345	0.150965	1.02525	0.00506839	0.0162466
FBgn0051323	CG31323	3.26979	3.60578e-14	4.11269e-13	-0.685054	0.046133	0.246551	-1.05097	0.00839759	0.0551737	-0.142613	0.742973	0.833016	1.69858	9.85789e-05	0.000722635	0.25856	0.570717	0.808527	0.709167	0.116906	0.322888	1.55596	0.000452901	0.00197304
FBgn0037016	CG13252	-2.4559	3.6432e-14	4.15181e-13	-0.443736	0.17245	0.475756	-0.427115	0.240838	0.496354	0.558936	0.126417	0.227124	0.91271	0.0126142	0.0460405	0.293602	0.462851	0.731011	0.398543	0.318964	0.559355	1.47165	0.000225433	0.00106121
FBgn0037710	CG9393	1.53466	3.68895e-14	4.20036e-13	0.753255	0.000154598	0.00373746	0.386081	0.0822707	0.275056	-0.0565111	0.799698	0.873004	-0.54701	0.0146255	0.0521004	-0.459611	0.0637796	0.207664	-0.429798	0.0867319	0.273149	-0.603521	0.0135188	0.03689
FBgn0030015	CG10761	3.837	3.71569e-14	4.2272e-13	1.14009	0.0121913	0.106893	-0.57575	0.25702	0.511085	-2.7089	3.17792e-07	4.9171e-06	1.23272	0.0226984	0.0743203	-6.44519	2.7421e-05	0.000400653	3.93198	0.0123768	0.082558	-1.47618	0.00923832	0.0269424
FBgn0035034	CG3565	7.10814	3.73006e-14	4.23992e-13	0.547646	0.50694	0.757573	-0.707503	0.443229	0.650949	-2.48891	0.00749858	0.0243225	0.724385	0.439121	0.618996	-4.50072	0.000224536	0.00230117	2.22549	0.0751454	0.251402	-1.76452	0.0823896	0.150026
FBgn0038892	CG15498	5.54595	3.75416e-14	4.26367e-13	1.05332	0.124679	0.40894	-0.662458	0.387678	0.61427	-3.02727	9.58348e-05	0.000733742	0.840576	0.282333	0.465319	-4.12747	4.39253e-05	0.000597074	0.926646	0.388369	0.620941	-2.18669	0.00969947	0.0280539
FBgn0085412	CG34383	-2.45815	3.91207e-14	4.43923e-13	-0.246147	0.449101	0.722326	-0.571435	0.116163	0.336461	0.988054	0.00663625	0.0220579	0.0457693	0.899987	0.946886	0.534002	0.180724	0.42731	0.495211	0.214368	0.445385	1.03382	0.00949917	0.0275463
FBgn0036941	CG7335	7.03719	4.13938e-14	4.69317e-13	1.04046	0.169496	0.472277	-0.463503	0.583999	0.736496	-2.50698	0.00336121	0.0127974	1.26223	0.14154	0.292831	-3.15952	0.00146939	0.011125	1.08467	0.28506	0.523657	-1.24475	0.181084	0.270843
FBgn0028473	Non1	-1.82626	4.14636e-14	4.69709e-13	-0.140385	0.561424	0.789368	1.01469	0.000173434	0.00252592	-0.396772	0.142128	0.24879	-0.566794	0.0361438	0.107895	0.543861	0.0665316	0.214634	0.142349	0.631054	0.810424	-0.963565	0.00113957	0.00442993
FBgn0050392	CG30392	1.61326	4.15927e-14	4.70771e-13	-0.498257	0.0158368	0.128196	-0.839614	0.000320185	0.00418498	0.166639	0.487895	0.622164	0.169868	0.49085	0.661778	0.569206	0.035213	0.135472	0.340301	0.205688	0.435794	0.336506	0.199285	0.291456
FBgn0032850	Kua	3.65089	4.29215e-14	4.85399e-13	1.55282	0.000117847	0.00301546	0.485878	0.27822	0.529837	-0.66289	0.141578	0.248064	2.51329	2.47796e-08	4.25355e-07	-0.292229	0.551598	0.797041	-2.61585	1.66318e-07	7.87471e-06	1.8504	0.000158718	0.000773672
FBgn0033819	CG4714	6.34722	4.35725e-14	4.92343e-13	0.872207	0.278225	0.592717	-0.744983	0.407452	0.62834	-2.23202	0.0133546	0.0381208	0.790315	0.381918	0.56603	-4.4749	2.32046e-05	0.000348137	1.83114	0.0877852	0.275052	-1.44171	0.144003	0.229475
FBgn0034140	CG8317	-2.62322	4.43232e-14	5.00401e-13	0.207655	0.553117	0.784623	-0.19546	0.617429	0.759165	-0.757172	0.060651	0.127766	5.08237	6.33674e-37	1.7995e-34	-1.29504	0.00224288	0.015803	-2.59218	2.88549e-09	2.0807e-07	4.3252	2.39637e-24	1.74451e-22
FBgn0030979	CG14190	5.90649	4.48109e-14	5.05479e-13	1.12624	0.0931422	0.357356	-0.757597	0.312266	0.558347	-3.73702	1.56181e-06	2.02792e-05	1.31744	0.0961826	0.223485	-5.74568	0.000676363	0.00592806	1.48143	0.431024	0.657749	-2.41958	0.00373897	0.0124964
FBgn0260934	par-1	-1.61077	4.55015e-14	5.12835e-13	0.0980768	0.646091	0.834871	0.226798	0.342146	0.578603	0.190075	0.426265	0.567302	0.465666	0.0514018	0.141093	0.561236	0.0320267	0.126176	-0.187146	0.474735	0.69318	0.655741	0.0121824	0.0338747
FBgn0053318	CR33318	7.39809	4.91974e-14	5.54022e-13	0.552847	0.452403	0.723577	-0.987998	0.229928	0.486271	-2.20581	0.00852486	0.0268928	0.154505	0.856571	0.920476	-2.91622	0.00891375	0.0472325	1.18512	0.311681	0.551807	-2.05131	0.0252766	0.0611134
FBgn0028543	NimB2	3.08804	5.03694e-14	5.66741e-13	0.0471457	0.876639	0.94739	0.765991	0.022279	0.114293	0.823051	0.0138461	0.0392463	2.42594	2.18106e-13	8.33077e-12	0.677425	0.0563711	0.190038	-0.568663	0.11005	0.311413	3.24899	1.19989e-19	5.45561e-18
FBgn0034601	CG4286	5.16272	5.1159e-14	5.75139e-13	0.91283	0.165939	0.467768	-0.476724	0.517499	0.694963	-2.31529	0.00176938	0.00766309	1.30388	0.0789627	0.19449	-4.64248	1.65224e-07	6.13374e-06	2.68698	0.00269407	0.0280054	-1.01141	0.210889	0.304581
FBgn0262787	CG43168	5.5448	5.16081e-14	5.79699e-13	0.819872	0.236228	0.549772	-0.925902	0.231567	0.487817	-2.30035	0.00323933	0.0124328	1.05881	0.177474	0.342089	-5.97872	9.38861e-07	2.53554e-05	3.92941	0.00146245	0.0173763	-1.24154	0.144773	0.230278
FBgn0011674	insc	-2.72203	5.20609e-14	5.84293e-13	0.0358317	0.921302	0.967571	-0.490975	0.226434	0.481869	-0.427172	0.29836	0.436646	-1.02371	0.0156951	0.0552033	1.79959	9.85721e-05	0.00115688	-0.237964	0.60182	0.790307	-1.45088	0.00148418	0.00556337
FBgn0040060	yip7	-4.60138	5.29277e-14	5.9352e-13	-1.42617	0.0585718	0.282315	0.333723	0.713845	0.82154	-2.46735	0.133454	0.236513	2.13942	0.250206	0.429945	8.76218	4.17693e-13	5.18446e-11	5.341	8.45475e-16	1.829e-13	-0.327934	0.802457	0.854817
FBgn0026174	SkpD	6.82668	5.45513e-14	6.11213e-13	0.855627	0.211917	0.522176	-1.05135	0.17023	0.414013	-2.63116	0.000860216	0.00437898	0.518076	0.521692	0.687329	-4.06517	0.0018342	0.0133286	0.662157	0.656853	0.827197	-2.11308	0.013786	0.0375117
FBgn0004507	GlyP	-2.38482	5.46418e-14	6.11712e-13	-0.00775799	0.980509	0.99267	1.23078	0.000520023	0.00609458	0.724211	0.0410629	0.0939286	6.21539	6.59661e-69	6.15511e-66	0.760793	0.0497022	0.173506	-0.225283	0.561152	0.760425	6.9396	1.37458e-71	2.28902e-68
FBgn0032664	CG5755	6.79566	5.68638e-14	6.36053e-13	0.235138	0.756911	0.891733	-1.08014	0.203787	0.45602	-2.63095	0.00255827	0.0103339	0.0543168	0.951765	0.974409	-8.35685	0.0129864	0.0633241	4.58585	0.19119	0.421003	-2.57663	0.00700505	0.0213501
FBgn0051915	CG31915	2.8791	5.70903e-14	6.38051e-13	-0.016534	0.964917	0.985721	-0.96463	0.0218865	0.112712	-0.692536	0.103305	0.193672	-0.243872	0.571369	0.72457	0.0778796	0.870131	0.951885	-0.547864	0.257495	0.495341	-0.936408	0.0446922	0.095019
FBgn0259994	CG42492	5.49678	5.80497e-14	6.4823e-13	-0.311828	0.665529	0.845622	-0.590431	0.464154	0.661397	0.199199	0.805028	0.875748	1.10451	0.17113	0.333852	-0.0594307	0.946395	0.984543	-1.84981	0.0366705	0.164265	1.30371	0.140099	0.224678
FBgn0003319	Sb	-3.72703	5.84488e-14	6.51599e-13	0.431398	0.386018	0.678172	1.45813	0.00858573	0.0560729	-0.903663	0.10419	0.194918	0.259967	0.641535	0.778918	-0.496154	0.419636	0.699353	-2.88973	9.93987e-06	0.000274704	-0.643696	0.290143	0.390275
FBgn0265416	Neto	3.10525	5.84492e-14	6.51599e-13	1.25719	0.000487115	0.00930265	1.14563	0.00419199	0.032936	-2.30708	1.53413e-08	3.04133e-07	3.98155	1.60134e-22	1.74319e-20	0.349617	0.424017	0.701018	-2.31792	1.4612e-07	7.1061e-06	1.67447	0.000127287	0.000636291
FBgn0025821	I-t	7.91876	5.86805e-14	6.53084e-13	0.511373	0.547083	0.78175	-1.17524	0.215976	0.470346	-2.6708	0.0056023	0.0192405	0.136018	0.889521	0.940115	-5.17621	0.00315124	0.0206851	1.6669	0.379896	0.612461	-2.53478	0.0162453	0.042737
FBgn0040814	CG14113	9.31976	5.86558e-14	6.53084e-13	0.729118	0.403667	0.691315	-0.809708	0.406847	0.627967	-2.47657	0.0117231	0.0344301	-0.0577737	0.953477	0.975354	-5.04935	0.000490892	0.00455252	2.25981	0.132745	0.345657	-2.53434	0.0185562	0.047687
FBgn0001222	Hsf	-1.66034	5.91795e-14	6.58088e-13	0.103659	0.639502	0.832254	-0.408487	0.0988746	0.308194	0.699006	0.00483356	0.0170667	-0.917035	0.000239116	0.00157042	0.100191	0.715991	0.884739	-0.139248	0.614731	0.799368	-0.218029	0.423682	0.523881
FBgn0052713	CG32713	7.66083	6.05756e-14	6.73051e-13	0.593407	0.403029	0.691225	-0.806913	0.309253	0.556684	-2.30584	0.00438855	0.0158012	0.553424	0.500688	0.668911	-3.49595	0.00158561	0.0118515	1.90675	0.0957879	0.290513	-1.75241	0.0466976	0.0983978
FBgn0036327	CG10748	7.63362	6.14536e-14	6.82238e-13	0.943537	0.168941	0.47205	-1.03224	0.178367	0.423718	-3.02807	0.000133675	0.000961048	0.821415	0.310707	0.495697	-9.0309	0.00681245	0.0381688	4.53085	0.194365	0.42428	-2.20665	0.0100291	0.0288569
FBgn0039331	CG11913	6.0254	6.17811e-14	6.85302e-13	1.15903	0.120661	0.402073	-0.954635	0.252873	0.506888	-2.58205	0.00215581	0.0089749	0.797704	0.345668	0.530425	-4.27525	5.36331e-05	0.0006974	1.2343	0.26316	0.501379	-1.78434	0.0520789	0.106443
FBgn0020638	Lcp65Ag1	9.3417	6.4731e-14	7.1729e-13	-1.89664	0.00723693	0.0734318	-2.5158	0.00174347	0.0163731	-0.466896	0.581413	0.703569	3.48028	3.28208e-05	0.000276605	-3.15214	0.000910119	0.00756619	-7.72604	0.021543	0.118246	3.01338	0.000616225	0.00258318
FBgn0028868	CG4701	7.81608	6.47726e-14	7.1729e-13	0.989492	0.280314	0.594204	-0.662881	0.517676	0.694963	-2.56705	0.0125957	0.0364071	0.764281	0.458774	0.635657	-6.72055	1.56149e-05	0.000254141	4.53856	0.00380213	0.0360584	-1.80276	0.109042	0.185644
FBgn0032124	CG17855	4.0539	6.88237e-14	7.61519e-13	-0.845174	0.0524431	0.26511	-1.4391	0.00426685	0.0333963	0.463094	0.381698	0.5226	1.35263	0.0102832	0.0390604	0.319709	0.570141	0.808249	1.15263	0.0380788	0.167853	1.81573	0.0011139	0.00434025
FBgn0035047	Pof	3.46317	6.96045e-14	7.6952e-13	1.03325	0.0248592	0.170118	-0.637554	0.215616	0.469733	-2.23359	1.48692e-05	0.000145226	0.583358	0.258633	0.438769	-3.17277	3.52046e-08	1.65745e-06	1.20951	0.0366689	0.164265	-1.65023	0.0034693	0.0117156
FBgn0023479	Tequila	2.41001	7.02023e-14	7.75485e-13	-0.4825	0.12687	0.412569	-0.418388	0.237089	0.493367	-0.681015	0.0573993	0.122563	1.07048	0.00296035	0.0136262	-0.369098	0.349998	0.636774	0.713561	0.0713352	0.24324	0.389466	0.317017	0.4179
FBgn0038243	CG8066	3.43022	7.04015e-14	7.76982e-13	-0.917641	0.0372277	0.21722	-0.111791	0.820705	0.890349	0.0285411	0.954182	0.973195	1.30864	0.00849522	0.0333754	0.402489	0.45744	0.727264	0.764481	0.157613	0.376536	1.33718	0.0133135	0.0364664
FBgn0052137	CG32137	-2.26237	7.04545e-14	7.76982e-13	0.547718	0.0700773	0.311022	-0.405698	0.230051	0.486381	-0.191798	0.571671	0.695685	0.645367	0.0574691	0.153418	0.441179	0.235266	0.503562	0.266955	0.472623	0.691303	0.453569	0.221231	0.315652
FBgn0004647	N	-1.74149	7.06202e-14	7.78166e-13	-0.534861	0.0215437	0.155618	-0.829542	0.00143977	0.0140133	0.414589	0.111772	0.20609	-1.73686	3.64031e-11	1.04056e-09	0.0701179	0.808797	0.923566	-0.0144934	0.960243	0.995104	-1.32227	4.01642e-06	2.76378e-05
FBgn0015831	Rtnl2	7.41815	7.25084e-14	7.98311e-13	0.206824	0.804665	0.915832	-1.12174	0.23049	0.486783	-2.92159	0.00223826	0.00924591	-0.621402	0.53159	0.69393	-7.71232	0.0231201	0.0991275	3.54018	0.337017	0.574196	-3.54299	0.000831204	0.00335148
FBgn0028425	JhI-21	-2.85909	7.29321e-14	8.02313e-13	0.307905	0.421063	0.703345	0.399515	0.350019	0.584858	-1.14226	0.00789789	0.0253105	0.920431	0.0329015	0.100231	0.45031	0.339281	0.625605	0.520202	0.269302	0.50689	-0.221833	0.63639	0.718534
FBgn0038660	CG14291	-3.07549	7.36014e-14	8.09008e-13	0.0344514	0.933295	0.972354	-0.189344	0.680764	0.798984	0.604519	0.18957	0.309909	-3.63116	2.56053e-14	1.11123e-12	0.748862	0.160818	0.395543	0.542951	0.304748	0.545072	-3.02664	5.2951e-09	5.9179e-08
FBgn0260428	CG42523	9.62639	7.42098e-14	8.15023e-13	0.567457	0.597559	0.808713	-1.10913	0.356089	0.588873	-2.06014	0.0872248	0.169859	-0.0966384	0.936232	0.967007	-4.58743	0.00160082	0.0119217	-0.190237	0.903797	0.969666	-2.15678	0.102177	0.17676
FBgn0000659	fkh	4.29332	7.58451e-14	8.32296e-13	-0.64435	0.245739	0.559168	-0.857115	0.167903	0.411715	-1.27546	0.0431503	0.0974814	3.62409	8.83855e-09	1.66606e-07	1.71127	0.011795	0.0588195	0.529645	0.435337	0.66048	2.34863	0.000558002	0.0023629
FBgn0035299	CG11815	7.87167	7.7451e-14	8.4922e-13	0.20471	0.824197	0.923486	-1.12817	0.273643	0.52595	-1.97119	0.0573662	0.122514	0.670308	0.519881	0.685634	-10.5444	0.00204171	0.0146118	7.1248	0.0385569	0.169092	-1.30088	0.250958	0.348437
FBgn0031130	CG15452	6.98319	7.81184e-14	8.55833e-13	0.731891	0.289904	0.601587	-0.392711	0.611397	0.755114	-2.67539	0.000701626	0.00371652	1.17846	0.139616	0.290046	-5.31537	6.42807e-05	0.000817682	2.73922	0.0466523	0.190791	-1.49693	0.0797487	0.146392
FBgn0038679	CG6040	-2.29379	7.83782e-14	8.57974e-13	-0.108016	0.725096	0.876219	0.0338457	0.921489	0.953347	1.45985	2.12673e-05	0.000199103	0.541261	0.11492	0.252514	-0.194588	0.604977	0.825628	-0.817727	0.0299226	0.146199	2.00111	1.02745e-07	9.45286e-07
FBgn0013323	Ptth	3.9571	7.89915e-14	8.63978e-13	0.013958	0.977256	0.99148	-0.50518	0.356538	0.589219	-0.617167	0.266229	0.401528	-2.68151	1.38161e-05	0.000127909	-1.97921	0.0423449	0.153945	0.694447	0.52014	0.728372	-3.29868	5.29172e-07	4.29856e-06
FBgn0040368	eIF4E-7	6.77794	8.01261e-14	8.75668e-13	1.16351	0.137515	0.428607	-1.00247	0.252411	0.506337	-2.55297	0.00393167	0.014497	1.20013	0.177389	0.342027	-5.28222	2.16729e-05	0.000330447	2.68426	0.0352159	0.160791	-1.35284	0.160367	0.248073
FBgn0053462	CG33462	5.61447	8.04581e-14	8.78576e-13	-1.34962	0.0386109	0.222357	-0.304644	0.677182	0.796861	-0.826326	0.268377	0.403946	-1.16143	0.142185	0.293794	-3.94127	0.0166554	0.0770853	1.73198	0.331809	0.570772	-1.98776	0.0183565	0.047237
FBgn0035478	CG10853	6.34194	8.09502e-14	8.8297e-13	-2.64099	4.09161e-05	0.00125827	0.0443146	0.95138	0.971509	-1.94459	0.0148073	0.0415289	-2.41595	0.0608545	0.15982	-0.136293	0.943088	0.983052	1.46358	0.418129	0.647327	-4.36054	0.0006926	0.00286547
FBgn0029710	CG3568	1.9946	8.0993e-14	8.8297e-13	0.583093	0.0222895	0.159173	-0.714526	0.0123155	0.0735261	-0.405097	0.16399	0.277032	-1.15162	0.000179009	0.00122237	-1.03285	0.00701561	0.0390788	0.235604	0.563301	0.761932	-1.55672	2.08373e-06	1.51113e-05
FBgn0010388	Dro	6.31031	8.17495e-14	8.90488e-13	-2.79846	0.00083151	0.0145712	0.592012	0.527193	0.700752	-0.535301	0.567765	0.693059	-1.35182	0.150242	0.305119	1.15978	0.260128	0.537155	-0.914695	0.374923	0.607851	-1.88712	0.0663707	0.127497
FBgn0026592	Fie	5.47285	8.19607e-14	8.91331e-13	0.531606	0.395231	0.68494	-0.969006	0.166065	0.40913	-1.96346	0.00629073	0.021099	2.38868	0.000928514	0.00511996	0.855759	0.267676	0.545172	0.587939	0.445261	0.669304	0.425216	0.580479	0.668632
FBgn0015380	drl	-1.51384	8.19519e-14	8.91331e-13	-0.0440789	0.82801	0.92495	-1.19047	1.61587e-07	7.51824e-06	1.25243	3.81529e-08	7.08888e-07	-2.61017	3.65769e-29	6.45682e-27	0.491113	0.0589198	0.196794	-1.69842	5.36218e-10	4.25818e-08	-1.35773	8.7969e-08	8.18954e-07
FBgn0038674	CG14285	2.85896	8.28885e-14	9.00686e-13	1.43805	0.000111496	0.0028844	2.11206	3.68212e-07	1.51698e-05	-0.700275	0.0918228	0.176566	-0.927485	0.0257843	0.0823321	-0.571766	0.210912	0.471301	-0.667858	0.145504	0.362374	-1.62776	0.0003501	0.00156722
FBgn0035692	CG13298	1.22938	8.35906e-14	9.07575e-13	-0.648843	7.76416e-05	0.00215524	-0.231817	0.206975	0.459745	0.00289371	0.987476	0.991869	-0.937915	4.6553e-07	6.06908e-06	0.0916544	0.656007	0.854472	-0.304124	0.142522	0.358218	-0.935022	4.00092e-06	2.75454e-05
FBgn0031279	CG3544	5.67223	8.45534e-14	9.1728e-13	1.37293	0.0394697	0.225308	-0.317434	0.670008	0.791845	-2.48093	0.000977409	0.00484054	1.42174	0.0598538	0.157986	-4.32712	3.22615e-06	6.8738e-05	1.83501	0.0539591	0.208379	-1.05919	0.195749	0.287421
FBgn0062928	pncr009:3L	-3.82616	8.5157e-14	9.23077e-13	-0.35094	0.496391	0.75084	-0.794849	0.170223	0.414013	0.862428	0.139932	0.245609	-0.950929	0.111127	0.247173	0.434937	0.512689	0.769221	-0.645922	0.340714	0.576297	-0.0885011	0.89121	0.921793
FBgn0035696	Best2	-2.75125	8.63841e-14	9.34785e-13	-0.0474911	0.897849	0.957365	-0.699291	0.0914925	0.293354	1.60389	0.000111038	0.000830571	-0.245256	0.554963	0.71318	0.951551	0.036435	0.138654	0.362801	0.424207	0.651799	1.35864	0.00279582	0.00971969
FBgn0036082	CG12362	6.94724	8.64476e-14	9.34785e-13	0.954149	0.23852	0.55234	-0.671969	0.457764	0.658579	-2.84472	0.00186053	0.00796209	1.22019	0.18406	0.350953	-5.12975	3.71783e-05	0.000516211	2.98037	0.0185155	0.107801	-1.62453	0.102665	0.177292
FBgn0036155	CG6163	-1.8428	8.6323e-14	9.34785e-13	-0.0784816	0.751257	0.888815	0.596157	0.0310645	0.145185	-1.50705	7.37115e-08	1.30237e-06	-0.678709	0.0184094	0.0629698	0.0681255	0.83271	0.935571	1.32896	3.2067e-05	0.00075771	-2.18576	1.67534e-12	3.09554e-11
FBgn0261686	CG42733	7.30459	8.80933e-14	9.51808e-13	0.729143	0.371676	0.668111	-0.346293	0.704287	0.81467	-2.29168	0.0126139	0.0364426	1.47023	0.110421	0.245938	-4.94049	1.38464e-05	0.000232756	3.17808	0.00558714	0.0474374	-0.821451	0.412114	0.513053
FBgn0030334	Karl	2.56826	8.82364e-14	9.52581e-13	-0.585908	0.0679202	0.306325	-0.960285	0.00826513	0.0545417	0.275716	0.462059	0.599723	-0.270774	0.48842	0.66014	0.921464	0.0315791	0.124773	-0.394372	0.360202	0.592994	0.00494192	0.990494	0.993402
FBgn0040383	CG5254	2.73691	9.16293e-14	9.8841e-13	-1.0121	0.00555668	0.0606785	0.250972	0.538637	0.707589	-0.796408	0.0517866	0.11271	-1.52357	0.000241204	0.00158175	1.02825	0.0242808	0.102777	1.92037	2.17335e-05	0.000534686	-2.31998	2.84691e-07	2.4157e-06
FBgn0029752	TrxT	5.87568	9.17836e-14	9.89273e-13	1.35336	0.0789801	0.328611	-0.765266	0.374285	0.603062	-2.51689	0.00354109	0.0133525	1.10221	0.201982	0.373196	-4.4404	5.64317e-06	0.000108349	1.85141	0.0602669	0.221361	-1.41469	0.1341	0.21762
FBgn0001942	eIF-4a	-1.40982	9.21522e-14	9.92443e-13	-0.198364	0.294459	0.605425	0.475091	0.0247086	0.123236	0.256101	0.226054	0.354753	0.230345	0.27628	0.458582	0.212059	0.360228	0.645918	0.220146	0.342219	0.577826	0.486446	0.0358003	0.080605
FBgn0034841	CG13541	8.73755	9.28912e-14	9.99593e-13	0.974294	0.109003	0.38544	-0.550603	0.417709	0.636193	-2.44024	0.000416091	0.00245163	0.587706	0.401506	0.585431	-6.36728	7.34844e-05	0.00090388	3.9887	0.0148634	0.0931563	-1.85253	0.0138592	0.0376646
FBgn0037238	CG1090	4.33161	9.91009e-14	1.06555e-12	0.200535	0.704888	0.865978	-0.144602	0.806989	0.880711	-0.442525	0.457804	0.596039	1.78455	0.00276893	0.0129227	0.21584	0.739721	0.892773	-0.77847	0.232541	0.466981	1.34202	0.0384448	0.0850695
FBgn0013772	Cyp6a8	4.30617	1.0021e-13	1.07574e-12	0.0482857	0.895744	0.956584	-0.395953	0.338958	0.576103	-0.951804	0.0336693	0.0802116	1.7071	0.000186195	0.00126479	0.151653	0.752949	0.900178	1.26516	0.00769636	0.0591342	0.755294	0.101858	0.176411
FBgn0263993	CG43736	-1.78737	1.00142e-13	1.07574e-12	-0.157861	0.511339	0.760572	0.059735	0.824092	0.892414	-0.429628	0.11066	0.204496	0.421434	0.11829	0.258183	-0.149464	0.613437	0.83101	-0.723149	0.0149407	0.0934967	-0.0081931	0.977823	0.984674
FBgn0037796	CG12814	-2.5941	1.0212e-13	1.09537e-12	-0.239249	0.493703	0.749667	-0.283033	0.469232	0.664224	3.5461	1.05527e-19	7.72434e-18	-0.73408	0.0596531	0.157647	0.371455	0.384635	0.667947	0.124228	0.771274	0.89645	2.81202	4.84001e-11	7.1247e-10
FBgn0086906	sls	3.01901	1.03574e-13	1.11007e-12	1.41839	0.000470005	0.00902838	0.447134	0.324067	0.566949	0.32152	0.478269	0.613943	2.20156	1.20142e-06	1.43064e-05	0.17644	0.722414	0.886462	-0.874449	0.0783164	0.257167	2.52308	3.77843e-07	3.13426e-06
FBgn0002778	mnd	-2.71406	1.03904e-13	1.11271e-12	-0.0114768	0.974974	0.990548	0.8661	0.0339936	0.155315	-0.471321	0.249829	0.382071	-1.70649	4.245e-05	0.000345283	0.748684	0.104219	0.295214	-0.0525745	0.909153	0.971978	-2.17781	1.56722e-06	1.16186e-05
FBgn0032869	CG17470	5.32026	1.05261e-13	1.12633e-12	0.939218	0.179936	0.485204	-0.424218	0.587981	0.738512	-2.56077	0.00111045	0.00534449	1.12429	0.152811	0.308267	-4.93287	8.41253e-08	3.43433e-06	2.33405	0.0120781	0.0811261	-1.43648	0.0943806	0.166337
FBgn0000633	fas	4.16798	1.05779e-13	1.13097e-12	-0.301272	0.578514	0.799319	-1.41727	0.0196693	0.104367	-1.54175	0.0130542	0.0374802	2.45919	7.77098e-05	0.000586099	0.563214	0.4001	0.682958	-1.23345	0.0672203	0.235196	0.917447	0.169232	0.258219
FBgn0263988	Dic61B	4.57155	1.05923e-13	1.13141e-12	0.975468	0.0917495	0.354446	-0.71225	0.270715	0.523047	-2.9306	9.12439e-06	9.46011e-05	1.0715	0.108742	0.243362	-4.20037	6.83345e-06	0.000127613	1.27962	0.199328	0.429055	-1.8591	0.00936724	0.027223
FBgn0037195	CG11226	5.31667	1.06075e-13	1.13141e-12	1.03972	0.115422	0.394175	-0.478268	0.517049	0.69475	-2.45267	0.00100543	0.0049517	1.09416	0.144367	0.296894	-3.29834	0.000182526	0.00194088	1.61086	0.0724709	0.246179	-1.35851	0.0943806	0.166337
FBgn0031488	CG17265	-1.75605	1.05996e-13	1.13141e-12	-0.00368154	0.987594	0.995074	0.749535	0.0045657	0.0350066	-1.26561	2.09822e-06	2.61483e-05	-1.64375	3.73335e-09	7.53767e-08	0.676242	0.0304388	0.121716	0.215128	0.489074	0.704363	-2.90936	3.10042e-22	1.8276e-20
FBgn0053093	CG33093	8.21846	1.07077e-13	1.14118e-12	-1.5307	0.000121363	0.00305772	-0.325292	0.471117	0.665174	-0.49146	0.300369	0.438667	-0.771827	0.148662	0.302982	0.0264414	0.967364	0.991014	0.82312	0.198594	0.428612	-1.26329	0.0219428	0.0544362
FBgn0052703	Erk7	4.98595	1.13135e-13	1.20478e-12	1.35078	0.0401879	0.227743	-0.565775	0.442039	0.650566	-3.02755	4.17039e-05	0.000360435	1.52503	0.0392831	0.115371	-3.06913	0.00019481	0.00204775	0.270687	0.745672	0.88056	-1.50252	0.0626778	0.12229
FBgn0030936	CG6481	4.65093	1.13332e-13	1.20592e-12	0.825995	0.169841	0.472804	-0.703643	0.295579	0.543786	-2.11588	0.00181288	0.00780583	0.69858	0.305755	0.490734	-2.93555	0.000214901	0.00221165	1.07034	0.186811	0.415516	-1.4173	0.0556004	0.111943
FBgn0036588	CG13068	11.632	1.1356e-13	1.20686e-12	-3.92887	3.17701e-12	6.03968e-10	0.6277	0.320835	0.56487	-2.40836	0.00032086	0.00198537	11.3305	6.1743e-65	5.04093e-62	1.68761	0.0133793	0.0649082	-5.88749	6.63085e-18	1.77016e-15	8.92215	1.05955e-38	2.76771e-36
FBgn0031471	CG3117	4.64451	1.13602e-13	1.20686e-12	-0.201006	0.656888	0.841276	-0.622583	0.221666	0.476782	-1.05757	0.0515226	0.112264	-1.01353	0.112435	0.249107	-2.33602	0.055809	0.18866	4.08059	0.000639564	0.00904691	-2.0711	0.00148006	0.00554949
FBgn0036759	CG5577	3.65205	1.14068e-13	1.21085e-12	-0.538929	0.221677	0.532525	0.131593	0.789719	0.870311	-0.724462	0.150552	0.259665	2.24962	8.14631e-06	8.04348e-05	1.02909	0.0563435	0.189997	1.18765	0.0269748	0.137355	1.52515	0.00468156	0.0151636
FBgn0017556	Prosalpha4T2	7.97589	1.15916e-13	1.22949e-12	1.06064	0.193415	0.500263	-0.0950327	0.916962	0.950655	-3.17532	0.000557045	0.003105	1.64297	0.0750328	0.187441	-5.01892	1.6694e-05	0.000267452	1.92989	0.107345	0.307221	-1.53235	0.125849	0.207008
FBgn0250815	Jon65Aiv	-5.24645	1.16128e-13	1.23075e-12	-1.35232	0.0782386	0.328383	0.239943	0.785436	0.867658	-1.43816	0.176163	0.293129	0.217245	0.869609	0.92889	7.3499	8.06792e-10	5.53847e-08	6.20355	1.87073e-13	2.97114e-11	-1.22091	0.322416	0.423676
FBgn0039043	CG17121	-2.96732	1.17824e-13	1.24774e-12	-0.361065	0.368355	0.665055	0.113353	0.800608	0.876849	2.37453	1.15856e-07	1.95619e-06	0.229601	0.607771	0.75134	0.259124	0.597023	0.822237	-0.629553	0.199641	0.429436	2.60413	1.09399e-07	1.00234e-06
FBgn0037276	CG17387	5.33609	1.22826e-13	1.29864e-12	1.4951	0.0306509	0.191255	-0.446372	0.563706	0.724072	-2.94124	0.000153259	0.00107629	1.39056	0.0740576	0.18572	-4.41704	1.16175e-06	3.03091e-05	1.64419	0.0749206	0.251263	-1.55067	0.0675674	0.129218
FBgn0267383	Ubc87F	5.65123	1.22781e-13	1.29864e-12	0.706604	0.340232	0.644793	-0.61435	0.458295	0.658634	-2.28951	0.00587569	0.0199734	1.19742	0.150294	0.305119	-4.00269	2.40672e-05	0.000358316	1.85029	0.0528679	0.20671	-1.09209	0.229367	0.324618
FBgn0035425	CG17746	0.995707	1.23186e-13	1.30141e-12	-0.425141	0.00143444	0.0222375	0.99354	2.5211e-11	4.21235e-09	-1.82646	1.077e-33	2.14147e-31	-0.677037	1.37264e-05	0.000127349	0.300797	0.0831917	0.252059	0.35671	0.0400207	0.173177	-2.50349	9.73792e-51	5.64037e-48
FBgn0036687	CG6652	5.93004	1.24047e-13	1.30948e-12	1.24755	0.112745	0.389927	-0.500791	0.569046	0.726785	-2.632	0.00279971	0.0110774	1.12722	0.20081	0.37174	-3.60674	0.000222706	0.00228623	1.30193	0.18445	0.412309	-1.50478	0.118481	0.197819
FBgn0051538	CG31538	5.16844	1.25936e-13	1.32836e-12	1.39403	0.0440733	0.239804	-0.23883	0.757672	0.85134	-2.88588	0.000195319	0.00131749	1.69087	0.0291163	0.090905	-3.34571	8.66813e-05	0.00103512	1.36648	0.109406	0.31064	-1.19502	0.158837	0.246336
FBgn0037455	CG2336	7.99785	1.26524e-13	1.33351e-12	0.938943	0.24682	0.560017	-0.665265	0.462951	0.660653	-2.6023	0.00448667	0.0160849	0.966766	0.293881	0.477935	-3.64556	0.00106663	0.0086229	1.28924	0.261684	0.499815	-1.63554	0.101177	0.175483
FBgn0037170	Trxr-2	8.48988	1.2667e-13	1.33399e-12	1.16005	0.0276917	0.180586	-0.00843086	0.988565	0.993272	-3.13054	2.20315e-07	3.52345e-06	1.22014	0.0463096	0.13094	-5.71345	1.58603e-06	3.90563e-05	3.77513	0.00186366	0.0209981	-1.9104	0.00337831	0.0114519
FBgn0037307	Tim17a2	5.17571	1.27338e-13	1.33996e-12	0.977473	0.124895	0.40894	-0.393145	0.580766	0.734582	-2.66299	0.000227932	0.00149361	0.739034	0.311232	0.49611	-2.51603	0.00341901	0.022112	1.24692	0.155855	0.374217	-1.92396	0.0144399	0.0389411
FBgn0082983	snoRNA:Psi28S-2626	-5.46109	1.2909e-13	1.35626e-12	0.000296049	0.999694	0.999933	0.123642	0.885769	0.931207	0.50497	0.566731	0.692024	-2.45146	0.0409529	0.119306	0.297904	0.850889	0.943159	2.78437	0.0448813	0.186539	-1.94649	0.115681	0.194314
FBgn0032371	CG4983	7.98275	1.28995e-13	1.35626e-12	0.509678	0.570215	0.795126	-0.788239	0.432306	0.644197	-3.06188	0.00257297	0.0103839	1.11156	0.276676	0.459066	-5.57532	0.000295217	0.00291375	2.97244	0.0597061	0.220268	-1.95032	0.077656	0.143566
FBgn0036896	wnd	-2.9106	1.29338e-13	1.3578e-12	-0.122189	0.75607	0.891353	-1.06632	0.0154251	0.0868748	0.421987	0.339244	0.480132	-0.797018	0.0727942	0.183279	0.831519	0.0880353	0.262341	0.318494	0.512738	0.722763	-0.375031	0.439243	0.539118
FBgn0034943	Fmo-1	4.33474	1.33379e-13	1.39912e-12	-1.04604	0.0663438	0.302278	-0.287984	0.651459	0.78105	-0.761514	0.235422	0.365577	1.13349	0.0781469	0.193084	-0.126997	0.856815	0.94608	0.0421615	0.952357	0.992711	0.37198	0.594971	0.680913
FBgn0039321	CG10550	-3.6677	1.39466e-13	1.46182e-12	1.057	0.0389019	0.223317	-0.368353	0.510076	0.690549	3.96395	2.96529e-13	1.15171e-11	3.1708	5.22811e-10	1.22832e-08	1.7336	0.00171824	0.0125902	0.971858	0.0785386	0.257806	7.13475	2.37066e-34	4.57709e-32
FBgn0001291	Jra	-2.17178	1.39642e-13	1.46251e-12	-0.226396	0.441113	0.716965	-0.24976	0.44732	0.652957	-0.311281	0.345213	0.486357	-0.178526	0.58994	0.738868	0.639333	0.0782216	0.240794	0.530537	0.143349	0.359074	-0.489807	0.175235	0.264345
FBgn0037500	CG17944	8.66156	1.42569e-13	1.49082e-12	0.818358	0.320718	0.627874	-0.928386	0.313703	0.559669	-2.32516	0.0124298	0.0360605	0.726534	0.437594	0.617777	-2.54897	0.0178419	0.0813208	0.919313	0.402424	0.633466	-1.59863	0.115205	0.193612
FBgn0265191	Glycogenin	2.05966	1.42485e-13	1.49082e-12	0.754051	0.00666545	0.069489	0.51078	0.100166	0.310326	-0.820428	0.00829924	0.0263244	0.78969	0.0110826	0.0414226	-0.514173	0.131183	0.345083	-0.782584	0.0217174	0.118869	-0.0307381	0.928045	0.948979
FBgn0039054	CG13830	4.63156	1.43909e-13	1.50365e-12	0.535849	0.381334	0.67504	-1.16973	0.087482	0.285748	-1.04652	0.127743	0.228735	2.67879	9.67613e-05	0.000710907	0.455028	0.544132	0.791736	-1.14605	0.126953	0.337618	1.63227	0.0295244	0.0690285
FBgn0033968	hui	-3.90975	1.52233e-13	1.58938e-12	0.836073	0.114713	0.39399	-0.714885	0.227649	0.483087	-0.511051	0.391391	0.532065	-0.809119	0.180457	0.346408	0.303237	0.64969	0.850836	1.97122	0.00291354	0.0296802	-1.32017	0.0443039	0.0943745
FBgn0263256	CG43394	-2.9893	1.53634e-13	1.60275e-12	-0.179706	0.661321	0.842732	-0.995496	0.0322817	0.149595	3.79432	2.00423e-16	1.08538e-14	0.680522	0.131191	0.277306	1.25855	0.0105516	0.053979	0.13228	0.787838	0.906881	4.47484	5.14379e-19	2.13475e-17
FBgn0032079	CG31886	4.43523	1.54464e-13	1.61015e-12	-1.64465	0.00235782	0.0327252	0.472209	0.43578	0.646815	-0.195089	0.750046	0.837632	-1.45597	0.0245815	0.0793642	1.40289	0.0495992	0.173442	0.602934	0.384569	0.616545	-1.65106	0.0172766	0.0449519
FBgn0267644	CR45982	5.70654	1.62877e-13	1.69651e-12	0.823582	0.187553	0.493225	-0.338036	0.628295	0.766474	-2.43376	0.000668363	0.00357157	0.966022	0.183015	0.349931	-2.77596	0.00193775	0.0139613	-0.797806	0.446614	0.670201	-1.46774	0.0579845	0.115518
FBgn0014454	Acp1	-7.73446	1.7627e-13	1.83459e-12	-2.42128	0.17624	0.480139	4.32881	0.0143756	0.0823516	9.75329	4.50687e-22	4.11237e-20	0.1133	0.900222	0.94698	-1.87804	0.0582814	0.195139	1.49315	0.132343	0.345076	9.86659	1.16368e-19	5.30908e-18
FBgn0050324	CG30324	4.76838	1.76559e-13	1.83616e-12	0.651331	0.301906	0.610871	-0.401984	0.568735	0.726577	-2.33152	0.00100698	0.0049575	1.36391	0.054882	0.147938	-4.11513	5.72935e-07	1.72979e-05	1.75078	0.0357647	0.161826	-0.967618	0.211227	0.304871
FBgn0031176	CG1678	-7.91523	1.77479e-13	1.84428e-12	-1.00865	0.46901	0.73448	5.3062	6.50006e-05	0.00113492	-1.50226	0.165644	0.279472	2.07096	0.0599943	0.158262	9.2956	2.25667e-17	5.65918e-15	3.69134	0.000513161	0.00755707	0.568696	0.608955	0.693376
FBgn0034200	CG11395	3.28565	1.79339e-13	1.86216e-12	0.294894	0.473043	0.7376	0.182289	0.69114	0.805284	-0.369159	0.424726	0.565764	0.885892	0.0564306	0.151188	-0.229358	0.652339	0.85276	1.73241	0.000644416	0.00908482	0.516733	0.304805	0.405291
FBgn0033862	CG6209	7.29973	1.84743e-13	1.91679e-12	-0.188859	0.842958	0.932433	-1.14667	0.282076	0.533238	-1.95217	0.0679561	0.139665	0.705713	0.510239	0.677364	-2.94857	0.0142446	0.068374	1.20579	0.320212	0.560583	-1.24646	0.286673	0.386741
FBgn0053278	CG33278	6.87324	1.88575e-13	1.95502e-12	1.22739	0.11008	0.386991	-0.924327	0.281748	0.533238	-2.90378	0.000877552	0.00445192	0.227222	0.797779	0.885241	-4.37821	0.00134334	0.0103817	0.938104	0.535102	0.74078	-2.67656	0.00501465	0.016104
FBgn0028850	CG15260	9.66362	1.94629e-13	2.01621e-12	0.775032	0.369767	0.666398	-1.01269	0.294584	0.54265	-2.15368	0.0267108	0.0664793	0.955899	0.326951	0.51186	-5.35372	3.00557e-05	0.000431643	3.08726	0.0176772	0.104423	-1.19778	0.259109	0.35681
FBgn0030495	CG11816	5.60106	2.18835e-13	2.26521e-12	-0.806931	0.142578	0.436644	-0.823134	0.185254	0.432112	-1.78884	0.00876509	0.0274944	-0.645214	0.428419	0.609302	-2.53978	0.128206	0.339964	-0.120401	0.955653	0.993713	-2.43406	0.00279816	0.00972532
FBgn0029863	CG3823	-3.4197	2.32686e-13	2.40671e-12	0.309167	0.511241	0.760572	1.02565	0.0497398	0.201065	3.10632	2.1495e-09	4.92869e-08	-1.88306	0.000290828	0.00185412	1.02269	0.0730389	0.229506	-0.334705	0.557418	0.757711	1.22327	0.0318769	0.0736113
FBgn0034606	ASPP	-2.71585	2.3314e-13	2.40954e-12	-0.104746	0.777642	0.901885	-0.681695	0.100399	0.310879	0.621196	0.135007	0.238567	-1.27635	0.00226104	0.0108868	0.451185	0.326516	0.61443	0.897949	0.0503558	0.200195	-0.655158	0.151436	0.238195
FBgn0052185	edin	4.79289	2.33621e-13	2.41195e-12	-2.00298	0.000718396	0.0128952	0.810982	0.221109	0.475793	0.0428629	0.948652	0.970014	-1.50821	0.0290294	0.0907204	-1.4825	0.0862914	0.258495	0.650002	0.472531	0.691249	-1.46535	0.0493613	0.102478
FBgn0029837	Tsp5D	3.10571	2.33736e-13	2.41195e-12	0.338529	0.393486	0.684278	-0.310736	0.483511	0.672163	0.637821	0.151971	0.261589	2.13494	1.53672e-06	1.78437e-05	0.803158	0.096821	0.280863	-0.869058	0.0727057	0.246566	2.77276	1.05335e-08	1.11814e-07
FBgn0016974	swaPsi	4.13894	2.42778e-13	2.50332e-12	1.42119	0.00660931	0.0690883	-0.616734	0.29141	0.541	-1.99455	0.000760066	0.00397394	0.664	0.26675	0.447937	-3.99566	4.7709e-07	1.50864e-05	2.60803	0.00125603	0.0154485	-1.33055	0.0392642	0.0863145
FBgn0033042	Tsp42A	7.14663	2.4311e-13	2.5048e-12	0.989939	0.156562	0.455189	-1.04349	0.18172	0.427807	-2.66862	0.000898131	0.0045253	-0.494152	0.557234	0.714958	-7.91566	0.0180193	0.0817656	5.09893	0.138797	0.353027	-3.16277	0.000392862	0.0017382
FBgn0028887	CG3491	4.67051	2.45519e-13	2.52767e-12	1.29112	0.0270218	0.17801	-0.83641	0.199945	0.451549	-3.23257	1.56625e-06	2.0317e-05	0.759327	0.269546	0.45119	-3.93197	0.000177126	0.00189428	0.927707	0.42434	0.651799	-2.47324	0.000689448	0.0028542
FBgn0036093	CG14154	6.05015	2.46189e-13	2.53147e-12	0.822157	0.29162	0.602901	-0.692105	0.427164	0.6411	-2.45835	0.00505368	0.0176845	0.907367	0.302435	0.4869	-4.04109	0.000113402	0.0013011	2.41533	0.0224565	0.121466	-1.55098	0.10531	0.180981
FBgn0037172	CG6914	8.0674	2.46268e-13	2.53147e-12	1.05304	0.114835	0.39407	-0.29113	0.696418	0.808678	-2.72375	0.000331288	0.00204136	1.25852	0.099825	0.229177	-4.84328	9.49001e-06	0.000168012	2.68123	0.0168709	0.101265	-1.46523	0.0749352	0.139894
FBgn0026175	SkpC	5.63215	2.48268e-13	2.55006e-12	0.75424	0.186523	0.492177	-1.13022	0.0770962	0.264462	-2.39388	0.000427876	0.00250447	0.78549	0.267884	0.449041	-8.43653	0.0107309	0.054646	3.55775	0.32381	0.564048	-1.60839	0.0275069	0.0652158
FBgn0053494	CG33494	6.91848	2.48664e-13	2.55216e-12	-2.40729	0.00488881	0.0554385	-0.781338	0.415491	0.634494	-0.31528	0.745305	0.834345	-0.769191	0.43886	0.618983	-1.04096	0.369128	0.655185	1.97562	0.0872799	0.274393	-1.08447	0.312096	0.41289
FBgn0032090	CG9582	7.28445	2.52692e-13	2.59151e-12	1.08757	0.141063	0.433759	-0.64035	0.438138	0.648315	-2.18866	0.00880856	0.0276112	1.32899	0.113424	0.25083	-5.17072	8.19909e-06	0.000148599	3.39411	0.00386905	0.0364725	-0.859668	0.343981	0.445434
FBgn0034880	ItgalphaPS5	-2.58253	2.53635e-13	2.59917e-12	-0.162667	0.6531	0.838994	-1.66987	0.000106427	0.001678	0.0212858	0.96483	0.978641	-2.13256	0.00675154	0.0275267	-5.22422	0.115208	0.316014	6.58446	0.0455282	0.188333	-2.11127	0.0075179	0.0226745
FBgn0034105	CG7755	5.71032	2.55116e-13	2.61234e-12	1.14659	0.11957	0.400598	-0.378863	0.645424	0.776809	-2.67773	0.00122138	0.00573942	1.51135	0.0685371	0.175	-4.54689	3.35161e-06	7.0401e-05	1.59438	0.109906	0.311143	-1.16639	0.19672	0.288591
FBgn0020280	laf	6.2375	2.6436e-13	2.70492e-12	1.19766	0.10496	0.378756	-0.852388	0.301965	0.54946	-2.71584	0.00119243	0.00562945	0.48216	0.569714	0.723665	-9.75134	0.00363205	0.0232451	7.63786	0.0233792	0.124825	-2.23368	0.0145382	0.0391428
FBgn0000061	al	-3.1362	2.66432e-13	2.72403e-12	-0.0328649	0.939139	0.974577	-0.776436	0.107419	0.322016	0.188911	0.698001	0.798109	-3.0704	1.50048e-08	2.68504e-07	-1.79431	0.0319155	0.125859	2.20927	0.00881315	0.0653925	-2.88149	6.7816e-07	5.38727e-06
FBgn0262102	CG42855	5.62564	2.68565e-13	2.74373e-12	1.46644	0.039253	0.224281	-0.371417	0.64036	0.774458	-2.498	0.00178535	0.00771471	1.34522	0.0933193	0.219092	-4.4482	2.94241e-06	6.37677e-05	1.99791	0.0386646	0.169328	-1.15279	0.186475	0.27701
FBgn0052835	CR32835	7.21868	2.70113e-13	2.75743e-12	0.331328	0.712739	0.870107	-0.862549	0.391352	0.616629	-2.49598	0.0138011	0.0391355	0.304669	0.765255	0.86281	-10.0668	0.00316419	0.0207369	5.47746	0.116589	0.322533	-2.19131	0.048077	0.100483
FBgn0030224	CG12637	7.01318	2.71337e-13	2.76781e-12	0.842917	0.276958	0.591921	-0.640461	0.459956	0.659844	-2.48944	0.00458903	0.0163813	0.929371	0.293637	0.477622	-4.34116	0.000235888	0.00239215	1.86015	0.128714	0.340584	-1.56007	0.102604	0.17722
FBgn0026160	tna	-1.88443	2.73264e-13	2.78533e-12	-0.0210219	0.935044	0.972385	-0.0556509	0.846975	0.907312	-0.300906	0.296998	0.435271	-0.347487	0.228862	0.406144	-0.202758	0.52198	0.776478	0.387297	0.221481	0.453963	-0.648393	0.0402501	0.0878321
FBgn0259701	CG42355	7.92336	2.7589e-13	2.80994e-12	0.325819	0.733016	0.880109	-0.598612	0.575125	0.730752	-2.79348	0.0093641	0.0288836	0.266439	0.805454	0.890089	-3.65146	0.005546	0.032375	2.00535	0.134474	0.347771	-2.52704	0.0316597	0.0731604
FBgn0037942	CG14721	2.19419	2.8546e-13	2.9052e-12	0.821953	0.00500665	0.0563394	0.163804	0.616393	0.758356	-0.589396	0.0727346	0.147574	-0.256039	0.438912	0.618983	-0.161026	0.659078	0.855496	0.0736282	0.840907	0.93656	-0.845435	0.0188773	0.0483251
FBgn0028412	Mst33A	7.70442	2.87298e-13	2.92167e-12	0.381427	0.696153	0.862424	-1.05107	0.335846	0.573877	-2.52507	0.021396	0.0556816	0.100876	0.927128	0.961501	-4.41173	0.00154654	0.0116231	0.505559	0.735529	0.873915	-2.42419	0.0436351	0.0933078
FBgn0024963	GluClalpha	4.88065	2.90083e-13	2.94774e-12	-0.634457	0.32295	0.62977	-0.948695	0.186774	0.434554	0.549376	0.445896	0.585591	1.31973	0.0669902	0.172093	0.202847	0.796806	0.918753	-1.32114	0.0948342	0.288727	1.86911	0.0175849	0.0456125
FBgn0028844	CG15283	6.47526	2.96093e-13	3.00652e-12	0.54084	0.46379	0.730429	-0.555172	0.501186	0.683886	-2.32215	0.00563028	0.0193025	1.07164	0.205129	0.377037	-4.41919	0.000140918	0.00155301	1.45832	0.234363	0.468763	-1.25051	0.169687	0.258677
FBgn0035763	CG8602	1.19558	3.13253e-13	3.17834e-12	-0.614826	0.00016273	0.00389651	-0.146015	0.423634	0.639919	0.403259	0.0277422	0.0686316	-0.068149	0.7114	0.827922	0.164316	0.417112	0.697249	0.887087	1.14452e-05	0.000311503	0.33511	0.0948649	0.166991
FBgn0086675	fne	7.15395	3.24345e-13	3.28838e-12	-1.57282	0.107608	0.382915	-0.925719	0.396997	0.620743	-1.12002	0.305711	0.444373	-0.283251	0.795744	0.884213	0.0674929	0.955118	0.986959	-0.556926	0.642623	0.817514	-1.40327	0.241439	0.338218
FBgn0040694	CG14974	7.19104	3.2475e-13	3.28997e-12	0.0270922	0.973875	0.990292	-0.97107	0.294082	0.542409	-1.66469	0.0753506	0.151703	0.654206	0.487956	0.659703	-4.78161	0.000393793	0.00374259	2.76029	0.0456881	0.188445	-1.01048	0.322177	0.42353
FBgn0032741	Side	4.44954	3.27438e-13	3.31468e-12	0.0993751	0.861802	0.940169	-0.295282	0.643666	0.77596	-3.28384	8.05407e-07	1.13782e-05	1.74951	0.00957008	0.0367749	-0.385132	0.598602	0.822728	0.0251452	0.97297	0.99873	-1.53433	0.0302912	0.0705366
FBgn0052437	CG32437	7.14328	3.28378e-13	3.32168e-12	1.00203	0.264624	0.579952	-0.686911	0.493965	0.679801	-2.75804	0.00627461	0.021069	0.322765	0.750149	0.854002	-2.19994	0.0536337	0.183273	-0.821811	0.489522	0.704542	-2.43527	0.0274164	0.0650358
FBgn0031749	CG14000	6.78816	3.30243e-13	3.33801e-12	0.989258	0.167733	0.470056	-0.494524	0.537198	0.706592	-2.60016	0.00143098	0.00650855	0.545017	0.509775	0.676954	-3.49533	0.00137228	0.0105721	1.62677	0.152057	0.369902	-2.05514	0.0206992	0.0520193
FBgn0039402	Vps2	-1.3961	3.33014e-13	3.36346e-12	-0.221487	0.249055	0.562436	0.0460945	0.830125	0.896791	0.243334	0.259407	0.393341	-0.0560734	0.796155	0.884519	0.146052	0.540649	0.789201	0.609303	0.0106673	0.0748979	0.187261	0.428004	0.52795
FBgn0004777	Ccp84Ag	6.44168	3.40876e-13	3.44027e-12	-5.15995	3.0825e-11	4.65977e-09	3.41051	7.76531e-05	0.00130653	-0.888329	0.294327	0.432497	10.2533	5.40201e-34	1.30679e-31	0.366307	0.685835	0.870524	-9.68278	8.0105e-26	4.3699e-23	9.36501	6.7333e-25	5.21517e-23
FBgn0040797	CG13066	4.8105	3.41693e-13	3.4459e-12	-1.87703	7.29552e-07	4.03246e-05	-0.403401	0.374104	0.603062	-0.563461	0.286206	0.42399	10.0532	2.59382e-93	6.7766e-90	-1.00319	0.0162576	0.0758441	-7.33444	8.64254e-47	1.8073e-43	9.48971	2.84202e-94	9.46535e-91
FBgn0034484	CG11044	4.61914	3.42044e-13	3.44683e-12	3.01625	3.78679e-11	5.52474e-09	0.435012	0.389929	0.615032	2.20817	1.25727e-05	0.000125463	0.122082	0.809131	0.892709	0.100797	0.855567	0.945858	-0.114146	0.836743	0.934539	2.33025	2.57319e-05	0.000150022
FBgn0029003	mab-21	-1.99688	3.45063e-13	3.47463e-12	0.438994	0.10984	0.386365	0.181737	0.553704	0.717652	-0.866459	0.00483619	0.0170669	-1.35496	1.21629e-05	0.000114305	1.05214	0.00196683	0.0141253	-0.491986	0.148038	0.365781	-2.22142	5.03473e-11	7.39501e-10
FBgn0031255	BBS8	-3.21077	3.46979e-13	3.49128e-12	0.230804	0.606586	0.815825	-0.91736	0.0703313	0.250469	-1.24438	0.0278161	0.0687762	0.699731	0.25356	0.433485	-0.441606	0.542158	0.790277	0.207839	0.786266	0.905654	-0.544652	0.368673	0.470626
FBgn0051436	CG31436	-2.70086	3.48055e-13	3.49946e-12	-1.34714	0.000448157	0.0086775	-0.212907	0.626552	0.765066	1.10477	0.0125511	0.0363333	0.710734	0.106915	0.240697	1.65331	0.000422701	0.00398325	0.538578	0.242096	0.478578	1.8155	0.000136171	0.000675883
FBgn0037298	CG2604	-1.43873	3.51708e-13	3.53353e-12	0.378886	0.0556698	0.273917	1.06768	1.31362e-06	4.28261e-05	0.640236	0.00370009	0.013854	0.626414	0.00453241	0.0196114	-0.0964992	0.68987	0.872671	-0.0524744	0.828467	0.929799	1.26665	1.52324e-07	1.35736e-06
FBgn0052392	CG32392	4.14942	3.53856e-13	3.55243e-12	1.05849	0.0583108	0.281639	-0.446907	0.474534	0.66721	-2.66382	2.271e-05	0.000211568	0.919424	0.145115	0.298197	-2.57032	0.000300105	0.00295488	0.425184	0.557172	0.75765	-1.7444	0.011069	0.0313281
FBgn0030952	CG12609	6.93312	3.6069e-13	3.61831e-12	1.16303	0.142424	0.43649	-0.863798	0.329795	0.570228	-2.8566	0.00148541	0.00669214	0.880776	0.331378	0.516871	-10.0155	0.00296593	0.0197322	7.97668	0.0183942	0.107246	-1.97582	0.0434089	0.0929285
FBgn0033770	wuc	7.96354	3.72368e-13	3.73264e-12	0.647713	0.363919	0.662132	-1.42291	0.0747479	0.259215	-2.30695	0.00502742	0.0176112	0.74064	0.377228	0.561309	-9.01259	0.00707255	0.0392891	0	1	1	-1.5663	0.0786899	0.144952
FBgn0259167	CG42272	-3.3955	3.72841e-13	3.73458e-12	-0.110279	0.814046	0.920346	-0.567134	0.27997	0.531971	3.20473	9.64683e-10	2.36241e-08	-1.17818	0.0244206	0.0789815	0.305019	0.595705	0.821694	-1.84816	0.00146213	0.0173763	2.02655	0.000419845	0.00184152
FBgn0033440	CG10459	6.08131	3.77966e-13	3.78306e-12	0.960737	0.194719	0.501406	-0.902039	0.276168	0.527402	-2.22636	0.00790211	0.0253179	-0.0551076	0.948306	0.973036	-4.79194	0.000478922	0.00444821	2.62552	0.0643427	0.229089	-2.28147	0.0129886	0.0357286
FBgn0029898	CG14439	-3.24566	3.85775e-13	3.85832e-12	-0.788567	0.0786806	0.328483	-1.79056	0.000394439	0.0048969	-2.75543	1.07988e-06	1.47619e-05	6.19726	2.78263e-28	4.72072e-26	0.0485796	0.929642	0.977883	0.051839	0.925022	0.978853	3.44183	4.62559e-10	5.96535e-09
FBgn0033502	CG12910	2.98359	3.91294e-13	3.91059e-12	-0.306669	0.378864	0.67372	-0.0594984	0.878954	0.927854	0.197894	0.619981	0.735672	0.755034	0.06128	0.160744	0.120325	0.785224	0.91457	0.376272	0.395637	0.627774	0.952929	0.0267459	0.0638405
FBgn0032563	CG15258	5.0931	3.92504e-13	3.91975e-12	1.00748	0.130645	0.418163	-0.814748	0.274213	0.52655	-2.3311	0.00192919	0.00820059	0.866229	0.251676	0.431358	-4.39119	4.99671e-06	9.83967e-05	1.97387	0.0457282	0.188449	-1.46487	0.0740108	0.138674
FBgn0000244	by	-2.18709	3.95256e-13	3.94427e-12	1.08946	0.000301992	0.00644403	0.566572	0.0921808	0.294694	-1.70693	4.68867e-07	6.99468e-06	1.39651	3.9389e-05	0.00032463	0.227989	0.538486	0.787821	0.239713	0.518013	0.726717	-0.310415	0.40037	0.501243
FBgn0051816	CG31816	6.69654	4.00481e-13	3.99129e-12	0.44571	0.561891	0.789479	-1.28775	0.134243	0.363234	-1.44929	0.0962968	0.183054	0.0361486	0.967381	0.982805	-3.4262	0.00364001	0.0232839	2.41473	0.0444995	0.185678	-1.41314	0.138554	0.222845
FBgn0045852	ham	2.89947	4.00567e-13	3.99129e-12	0.0375641	0.919978	0.966806	-0.587454	0.160846	0.402162	-1.34583	0.00200127	0.00845843	1.01914	0.0218453	0.0722627	0.255537	0.595808	0.821694	0.0163652	0.973101	0.99873	-0.326689	0.484604	0.583346
FBgn0037398	CG15580	6.40452	4.02932e-13	4.00886e-12	1.01829	0.212097	0.522312	-0.627758	0.491384	0.677602	-2.66241	0.00373106	0.0139257	0.854383	0.353878	0.539217	-5.35167	1.46568e-05	0.000241425	2.37856	0.0606413	0.222216	-1.80802	0.0713375	0.134937
FBgn0265767	zyd	3.87882	4.0268e-13	4.00886e-12	-0.344295	0.497749	0.751805	-2.49772	1.36925e-05	0.000309626	1.88273	0.00113726	0.00544987	0.582231	0.311418	0.496346	0.889368	0.156197	0.388107	-1.0147	0.107407	0.30733	2.46496	9.19676e-05	0.000475249
FBgn0025641	DAAM	-2.67581	4.0599e-13	4.03326e-12	0.209247	0.570971	0.795378	-0.189015	0.647074	0.777963	1.56204	0.000154734	0.00108436	-0.411977	0.318635	0.503609	-0.387092	0.393447	0.677115	-0.953672	0.0364253	0.163649	1.15006	0.011006	0.0311828
FBgn0264739	CG43997	7.13703	4.05801e-13	4.03326e-12	0.719097	0.32065	0.627839	-1.128	0.163752	0.406204	-2.32496	0.005139	0.017936	0.4114	0.628075	0.767203	-8.87088	0.00809682	0.0440238	4.52703	0.196266	0.425957	-1.91356	0.0344641	0.0783597
FBgn0037204	CG11131	4.85826	4.10911e-13	4.07911e-12	-1.59187	0.0088203	0.0853135	-0.758895	0.267526	0.520051	1.30601	0.0575838	0.12282	-3.01228	5.78094e-05	0.000455553	0.18979	0.831648	0.935233	-2.29174	0.0497804	0.198726	-1.70627	0.0344684	0.0783597
FBgn0038887	CG7907	7.53266	4.11507e-13	4.08198e-12	1.23957	0.146812	0.442666	-0.856999	0.369564	0.599011	-3.46115	0.000354683	0.00215168	1.08851	0.265006	0.446104	-3.37515	0.0043599	0.0268006	-0.517213	0.696206	0.853397	-2.37263	0.0242832	0.0592275
FBgn0050222	CG30222	7.07896	4.1558e-13	4.11931e-12	0.440502	0.582008	0.80167	-0.872775	0.329481	0.570196	-2.45249	0.00707038	0.0231999	0.269739	0.770703	0.866411	-4.18422	0.0026501	0.0180813	2.28327	0.113822	0.31821	-2.18275	0.028176	0.0665027
FBgn0265726	NnaD	3.4409	4.21311e-13	4.17302e-12	1.33627	0.00446731	0.0520923	-0.375045	0.475316	0.667215	-2.65126	4.97476e-07	7.34161e-06	2.00064	0.000150583	0.0010505	1.72711	0.00272042	0.0184281	-0.415434	0.470727	0.690301	-0.650626	0.258621	0.356386
FBgn0034822	RpL37b	8.78699	4.3467e-13	4.30214e-12	0.511501	0.440263	0.716607	-1.15989	0.117831	0.338548	-2.70144	0.000432891	0.00252495	1.47287	0.0584037	0.155288	-9.70401	0.00355525	0.0228369	0	1	1	-1.22857	0.135414	0.218983
FBgn0032219	CG4995	5.41892	4.53157e-13	4.48178e-12	1.11188	0.119163	0.400028	-0.566566	0.47751	0.668249	-2.45735	0.0021876	0.00909134	1.26871	0.114612	0.252092	-0.301867	0.731595	0.889907	-1.6642	0.0617924	0.224228	-1.18864	0.174599	0.2636
FBgn0037759	CG8526	5.2742	4.55774e-13	4.50432e-12	1.17453	0.0996083	0.369759	-0.498991	0.531441	0.702554	-2.78623	0.000494969	0.00281861	1.40433	0.079504	0.195549	-4.61339	5.26407e-07	1.64175e-05	2.28282	0.0137528	0.0890846	-1.38191	0.113998	0.192092
FBgn0034707	MED16	-1.42064	4.81819e-13	4.75818e-12	-0.437058	0.0269512	0.177977	0.169129	0.444024	0.651185	-1.08562	1.81728e-06	2.3057e-05	-0.643733	0.00783109	0.0312264	-0.257488	0.365075	0.650529	0.432388	0.135738	0.348924	-1.72936	1.20697e-11	1.9326e-10
FBgn0038198	Npc2b	3.66085	4.9115e-13	4.84674e-12	-0.81794	0.0933233	0.357754	-0.550484	0.31351	0.559408	3.2174	3.61693e-09	7.92513e-08	-0.687424	0.206478	0.378877	3.07655	2.3689e-07	8.24321e-06	0.834847	0.160069	0.379608	2.52998	2.27619e-05	0.000134353
FBgn0029700	CG15576	8.87893	5.07137e-13	4.99969e-12	0.215972	0.740638	0.882925	-0.589121	0.419512	0.637349	-2.9418	9.77899e-05	0.000746138	1.6594	0.0299107	0.0927865	-6.27284	0.000182245	0.00194057	3.19648	0.0653766	0.230805	-1.2824	0.112526	0.190164
FBgn0263846	CG43707	3.72512	5.074e-13	4.99969e-12	0.907529	0.0576546	0.28002	2.65529	6.30289e-07	2.29928e-05	-4.87739	2.60471e-19	1.83598e-17	5.1318	3.42586e-21	3.29059e-19	0.335412	0.565462	0.8058	-1.5101	0.00977799	0.0704678	0.254412	0.662665	0.740792
FBgn0037571	CG11694	7.09764	5.0988e-13	5.02041e-12	0.873898	0.280912	0.594304	-0.651421	0.472156	0.665765	-2.57562	0.00495323	0.0174062	0.363754	0.694446	0.815714	-3.59043	0.00245288	0.0169522	-1.05029	0.471111	0.690616	-2.21187	0.0271651	0.0646123
FBgn0050192	CG30192	8.54665	5.11368e-13	5.03134e-12	0.764182	0.396801	0.685994	-1.19485	0.236107	0.492659	-1.15371	0.254476	0.387443	-0.484486	0.634332	0.772731	-4.26289	0.00113089	0.00902316	2.73047	0.0398656	0.172659	-1.6382	0.140192	0.224749
FBgn0265784	CrebB	-1.66025	5.16129e-13	5.07444e-12	0.106068	0.645217	0.834648	0.550257	0.0323642	0.149731	0.118319	0.646261	0.756745	0.342384	0.185542	0.352339	0.13297	0.639132	0.845201	0.129943	0.647307	0.820955	0.460703	0.102179	0.17676
FBgn0032330	Samuel	-1.42894	5.19713e-13	5.10591e-12	0.73085	0.000221588	0.00500022	1.39811	2.35616e-10	3.11479e-08	-2.15581	3.14318e-22	2.97929e-20	-0.236619	0.293345	0.477411	0.836397	0.000695398	0.00605603	-0.439226	0.07563	0.252169	-2.39243	1.04079e-22	6.42549e-21
FBgn0260866	dnr1	-2.38412	5.24414e-13	5.1483e-12	0.638627	0.0533168	0.267266	0.404104	0.273709	0.525994	-0.836616	0.0238474	0.0609038	0.119055	0.748618	0.853259	0.435452	0.284719	0.565912	0.512054	0.208139	0.438469	-0.717561	0.0766988	0.142428
FBgn0039251	Trf4-2	5.48314	5.32003e-13	5.21896e-12	1.22976	0.0880808	0.347422	-0.457509	0.57026	0.727567	-3.23521	6.9078e-05	0.000559087	0.998133	0.221797	0.397526	-3.78291	0.000112705	0.00129554	1.64679	0.0999107	0.296005	-2.23708	0.0116207	0.0325849
FBgn0032615	CG6012	5.07915	5.35004e-13	5.24454e-12	-0.437636	0.475465	0.738554	-0.539072	0.432678	0.644197	-0.984811	0.160261	0.272287	0.992917	0.160967	0.320291	-1.06446	0.178928	0.424207	0.862036	0.281039	0.519861	0.0081059	0.99148	0.994166
FBgn0032609	CG13280	5.1543	5.61503e-13	5.50025e-12	1.02705	0.132024	0.420328	-0.286452	0.70705	0.816689	-2.25182	0.00328531	0.0125695	1.25109	0.103161	0.234703	-3.21103	0.000211557	0.00218639	0.53665	0.543269	0.746103	-1.00073	0.231529	0.327074
FBgn0040719	CG15357	5.20558	5.67051e-13	5.55052e-12	0.434548	0.475385	0.738554	-0.785622	0.248816	0.503237	-2.46206	0.000542444	0.00304015	0.907744	0.214667	0.389579	-5.17728	0.00131265	0.010183	2.67543	0.113174	0.317177	-1.55432	0.0422696	0.0911929
FBgn0030073	CG10962	2.64189	5.75948e-13	5.63346e-12	-0.375824	0.297967	0.607831	0.869302	0.0311958	0.145516	-1.28878	0.00147461	0.00666603	-0.252946	0.535787	0.697373	-0.338787	0.453204	0.723901	0.0667417	0.8833	0.960212	-1.54173	0.000521949	0.0022308
FBgn0030441	CG2209	6.4333	5.77627e-13	5.64574e-12	0.416129	0.525721	0.767716	-1.10966	0.130797	0.358232	-2.01324	0.00832544	0.0263761	0.890652	0.25395	0.434038	-2.89941	0.00564837	0.0328788	0.652427	0.568388	0.766253	-1.12258	0.172051	0.260996
FBgn0264775	CG44013	12.036	5.79124e-13	5.65622e-12	-2.91099	0.000166052	0.00394594	-2.80967	0.00132127	0.0130286	2.29441	0.00907848	0.0282446	1.34029	0.123873	0.26711	-0.563515	0.554766	0.79927	-0.882616	0.35928	0.592207	3.63469	0.000146378	0.000719043
FBgn0035730	CG17744	7.98808	5.93599e-13	5.79335e-12	0.25326	0.785204	0.906058	-1.27419	0.220236	0.475065	-2.70398	0.010348	0.0312314	-0.831061	0.444336	0.623789	-7.81042	0.02281	0.0982094	4.58874	0.198586	0.428612	-3.53504	0.00248312	0.00877456
FBgn0029724	CG15472	6.45749	5.95207e-13	5.80479e-12	0.666223	0.364839	0.662945	-1.00268	0.222718	0.478065	-2.54565	0.00254612	0.0102911	0.427926	0.61966	0.760201	-3.66048	0.0039096	0.0246473	0.916946	0.510439	0.720982	-2.11773	0.0211382	0.0528833
FBgn0035715	CG10103	-1.73243	6.00306e-13	5.85024e-12	-0.141203	0.557831	0.787213	0.614293	0.0224878	0.115216	-0.444318	0.0997659	0.188332	-0.309842	0.25369	0.43365	0.348805	0.241943	0.512874	0.602274	0.0431352	0.181678	-0.75416	0.0108202	0.0307218
FBgn0037101	CG7634	6.55338	6.00918e-13	5.85192e-12	0.732431	0.374704	0.669798	-0.561192	0.542935	0.710487	-2.25754	0.0150173	0.0419679	1.12921	0.225216	0.401747	-4.05151	0.00023189	0.00236265	1.56489	0.16331	0.384072	-1.12833	0.265371	0.363818
FBgn0036927	CG7433	3.74408	6.01398e-13	5.85232e-12	-0.147829	0.768494	0.897876	-1.38961	0.0135661	0.0789172	1.43847	0.0108011	0.0322628	1.09627	0.0516237	0.141489	0.672871	0.274413	0.553211	0.13215	0.830013	0.930834	2.53474	3.92024e-05	0.000220733
FBgn0261522	CR42657	7.01275	6.02565e-13	5.8594e-12	0.151381	0.861543	0.940094	-0.206514	0.831473	0.897176	-2.56394	0.0087602	0.0274908	0.976392	0.320325	0.505424	-7.04145	0.000117927	0.00134051	4.97528	0.00696381	0.0551958	-1.58755	0.136758	0.220764
FBgn0037388	CG14676	6.32824	6.03803e-13	5.86287e-12	0.969959	0.247758	0.560488	-0.661737	0.480614	0.669653	-2.57211	0.0063089	0.0211386	0.735147	0.43614	0.616524	-3.78604	0.000496215	0.00459148	0.753655	0.498503	0.71198	-1.83696	0.0744814	0.139359
FBgn0033680	CG13186	9.09527	6.03691e-13	5.86287e-12	0.645101	0.362981	0.661882	-0.380664	0.63108	0.768177	-2.53206	0.00161792	0.00713233	1.35632	0.0930485	0.218717	-4.06198	5.27918e-05	0.000687188	1.86886	0.0697345	0.240241	-1.17574	0.177736	0.267245
FBgn0250785	vari	-2.81282	6.17835e-13	5.99475e-12	0.0538266	0.890528	0.954316	-0.2589	0.55379	0.717652	2.07097	2.17074e-06	2.69261e-05	-1.27191	0.00364285	0.0162411	-0.396025	0.409461	0.691228	0.282884	0.55604	0.756438	0.799065	0.0953911	0.167807
FBgn0033860	S-Lap5	5.18871	6.21035e-13	6.01704e-12	1.37093	0.0495714	0.25735	-0.395191	0.612588	0.755569	-2.98237	0.00014261	0.00101341	1.36594	0.0820962	0.199818	-3.37843	0.000136924	0.00152127	0.603371	0.503049	0.715494	-1.61643	0.0590667	0.116957
FBgn0030104	CG15368	5.31871	6.20709e-13	6.01704e-12	0.715087	0.21616	0.525917	-0.444416	0.491501	0.677602	-2.45539	0.00026645	0.00170249	1.00354	0.145865	0.29929	-2.65418	0.00315963	0.020718	1.22685	0.19421	0.42428	-1.45184	0.0447308	0.0950859
FBgn0038494	beat-IIb	4.13606	6.22684e-13	6.02863e-12	-0.12053	0.820501	0.922372	-0.865252	0.146065	0.382325	-0.444494	0.461819	0.599469	0.507089	0.405771	0.589741	0.247569	0.710885	0.882828	-1.10012	0.107239	0.307139	0.0625955	0.924204	0.946156
FBgn0051093	CG31093	9.4162	6.30418e-13	6.09907e-12	0.67149	0.417396	0.700769	-0.753665	0.415612	0.634494	-2.37245	0.0110492	0.0328419	-0.319941	0.734928	0.844	-9.46004	0.00518944	0.0306724	6.05105	0.0783045	0.257167	-2.69239	0.00859956	0.0253796
FBgn0034194	CG15611	-2.61962	6.36246e-13	6.15099e-12	-0.974024	0.00827134	0.0812054	0.562468	0.172686	0.416667	1.58005	0.000119399	0.000878612	0.805514	0.0490797	0.136604	0.464987	0.298463	0.582515	0.268706	0.54789	0.749756	2.38557	9.97534e-08	9.19664e-07
FBgn0033031	CG8245	5.70048	6.46378e-13	6.24442e-12	0.252711	0.726215	0.876705	-0.915339	0.256887	0.510972	-2.40113	0.00356657	0.0134296	1.62894	0.0495618	0.137429	-0.153374	0.864924	0.948776	-0.278828	0.759017	0.888576	-0.77219	0.385472	0.487262
FBgn0012036	Aldh	1.83716	6.4917e-13	6.26685e-12	0.927657	0.000263838	0.00572729	1.35894	1.72652e-06	5.45146e-05	0.276499	0.330435	0.470692	0.427106	0.132802	0.279535	0.176318	0.571084	0.808745	0.482255	0.121302	0.328998	0.703605	0.0237537	0.0580955
FBgn0051777	CG31777	4.01366	6.52036e-13	6.28995e-12	-0.863573	0.11474	0.39399	0.427464	0.485009	0.673049	-1.3466	0.0285756	0.0702991	0.387443	0.530562	0.693361	-0.828424	0.224412	0.488508	0.588924	0.389594	0.621834	-0.959157	0.153908	0.240907
FBgn0052549	CG32549	1.19485	6.52519e-13	6.29005e-12	0.374706	0.021324	0.154843	0.839102	3.71833e-06	0.000102961	-0.107133	0.555802	0.683252	-0.585236	0.00144246	0.00741864	0.553274	0.00616734	0.0351504	0.668491	0.000901442	0.0118537	-0.692369	0.000529798	0.00225927
FBgn0032519	CG16957	7.98005	6.69439e-13	6.4485e-12	0.7247	0.419711	0.702242	-0.763986	0.446755	0.652796	-2.4473	0.0156062	0.0432824	1.103	0.277686	0.460216	-6.14229	6.59161e-05	0.000835028	2.7783	0.0796038	0.259493	-1.3443	0.223221	0.317747
FBgn0036085	CG6527	4.4838	6.81222e-13	6.55725e-12	0.282395	0.638039	0.831567	-0.4514	0.501241	0.683886	-2.57378	0.000158152	0.00110367	1.08894	0.112722	0.249533	-3.39216	5.16639e-05	0.000673934	1.21559	0.161324	0.381174	-1.48484	0.044829	0.0952339
FBgn0051281	Tpl94D	6.88458	6.98514e-13	6.71885e-12	0.445937	0.61375	0.819456	-0.90932	0.357357	0.589239	-2.6715	0.00733888	0.0239068	0.177799	0.859577	0.922059	-4.22584	0.00162017	0.0120294	1.97824	0.153101	0.371199	-2.4937	0.0221756	0.0549114
FBgn0035385	FMRFaR	4.48498	7.01592e-13	6.74359e-12	-0.810029	0.128837	0.414865	1.94965	0.00103292	0.0107306	-1.00576	0.091514	0.176101	0.457246	0.446363	0.625962	0.0979588	0.881756	0.956671	-1.63671	0.0156549	0.0967594	-0.548512	0.399247	0.500166
FBgn0001994	crp	-1.19941	7.14779e-13	6.86538e-12	-0.273632	0.101803	0.373681	0.00026801	0.998856	0.999286	-0.298152	0.111907	0.2062	-0.626778	0.000897834	0.0049781	-0.419749	0.04446	0.160119	-0.0311281	0.882383	0.95963	-0.924929	7.0132e-06	4.59115e-05
FBgn0261502	CG42650	8.21031	7.18597e-13	6.89708e-12	0.0576345	0.936935	0.973397	-1.21454	0.136501	0.367198	-2.07216	0.0136291	0.0387468	0.0336815	0.969057	0.983627	-8.23236	0.0141134	0.0678768	5.49772	0.108788	0.309651	-2.03848	0.0268476	0.064017
FBgn0053196	dp	-2.40078	7.19499e-13	6.90076e-12	0.781701	0.0194884	0.146771	0.147862	0.692617	0.806091	0.738742	0.0482957	0.106611	0.17389	0.642105	0.77907	-0.343858	0.40165	0.684057	-0.898839	0.0285075	0.142163	0.912632	0.0259302	0.0623654
FBgn0038981	CG5346	-1.44487	7.20721e-13	6.90751e-12	-0.203528	0.312942	0.621016	-0.661357	0.00341594	0.027955	0.815508	0.000323482	0.00200066	0.25583	0.260357	0.44079	0.743903	0.00276437	0.0186641	0.0827554	0.739055	0.875942	1.07134	1.55591e-05	9.44318e-05
FBgn0051803	CG31803	5.9904	7.23554e-13	6.92968e-12	0.984827	0.181145	0.486445	-0.770967	0.349055	0.583943	-2.36652	0.00454014	0.0162329	0.638345	0.448113	0.627339	-5.26569	8.12317e-05	0.000982456	2.43146	0.0802983	0.260741	-1.72818	0.0572849	0.114518
FBgn0029662	CG12206	-3.29931	7.32003e-13	7.00556e-12	0.619275	0.178793	0.483681	-0.223366	0.664309	0.788232	0.448666	0.384334	0.524815	-0.267771	0.604774	0.748973	-1.02784	0.0729049	0.229413	-1.44729	0.0143566	0.0915305	0.180895	0.748897	0.812204
FBgn0051806	CG31806	6.28118	7.85925e-13	7.51622e-12	0.67919	0.396617	0.685994	-1.03674	0.247234	0.501895	-1.51758	0.0922318	0.177081	0.861577	0.340676	0.525661	-3.53302	0.000787621	0.00672103	0.913975	0.397317	0.629357	-0.656	0.505126	0.602335
FBgn0051128	CG31128	8.38565	7.88512e-13	7.53451e-12	0.609736	0.45085	0.722985	-0.402455	0.656188	0.783829	-2.51851	0.0058625	0.0199337	1.01083	0.271648	0.453488	-4.47475	0.000195601	0.00205256	2.56509	0.0362579	0.163174	-1.50768	0.129832	0.212276
FBgn0036723	CG12229	5.0666	7.88969e-13	7.53451e-12	1.00608	0.145945	0.440984	-0.635188	0.411581	0.631385	-2.383	0.00214057	0.00893101	0.781538	0.315051	0.500063	-4.37831	1.56787e-06	3.86868e-05	2.50499	0.00644173	0.0521942	-1.60147	0.0592373	0.117155
FBgn0031926	CG6739	-3.61819	7.89535e-13	7.53452e-12	0.791818	0.117854	0.397778	-1.08876	0.0547205	0.214426	4.92304	3.20412e-18	2.08221e-16	-1.73238	0.00211517	0.0102525	-1.63572	0.00858313	0.0460365	0.117617	0.8509	0.940991	3.19066	2.62135e-07	2.23426e-06
FBgn0036438	CG13477	10.3066	8.15709e-13	7.77872e-12	0.574392	0.585624	0.80348	-0.713293	0.544821	0.711562	-2.36137	0.045588	0.101866	0.545126	0.645105	0.781276	-6.53494	7.2173e-05	0.000894014	3.35391	0.0448883	0.186539	-1.81624	0.159992	0.247781
FBgn0046332	gskt	4.93285	8.34902e-13	7.95606e-12	1.10883	0.100859	0.371871	-0.45528	0.546771	0.712871	-2.59094	0.000630102	0.00342207	1.00517	0.185549	0.352339	-3.6238	2.4464e-05	0.000362185	1.03135	0.235837	0.470661	-1.58576	0.0557129	0.112082
FBgn0038773	CG10887	6.82411	8.53825e-13	8.13056e-12	0.553737	0.439631	0.716324	-1.4556	0.0696686	0.249216	-2.665	0.00153297	0.00685079	0.875797	0.312274	0.497407	-8.35412	0.0126301	0.0620049	5.09686	0.139591	0.354184	-1.7892	0.0478931	0.100225
FBgn0038603	PKD	-2.74175	8.5788e-13	8.16334e-12	-0.188345	0.623546	0.823627	-0.0719087	0.866899	0.920377	-0.0500858	0.907236	0.943865	-0.240949	0.576134	0.728138	-0.616446	0.194096	0.447996	0.628974	0.185983	0.414406	-0.291035	0.536593	0.631213
FBgn0026169	snoRNA:Psi18S-1820	-8.29689	8.67007e-13	8.2443e-12	0.194005	0.868788	0.943946	-0.572167	0.663975	0.78817	3.34754	0.0105843	0.0317505	-0.710834	0.584528	0.734625	-3.22197	0.0390799	0.145677	7.96956	2.91495e-07	1.31089e-05	2.6367	0.0660263	0.127055
FBgn0266408	CR45048	3.78387	8.69465e-13	8.26178e-12	-1.45962	0.00221199	0.0311841	-0.2476	0.645336	0.776806	-0.948418	0.0940825	0.179823	-0.7569	0.234359	0.412536	0.982233	0.16773	0.407104	0.488135	0.475374	0.69371	-1.70532	0.00930354	0.0270769
FBgn0014032	Sptr	-2.02075	8.75711e-13	8.3152e-12	-0.0231229	0.935486	0.972537	-0.3651	0.254792	0.508654	2.39924	5.54526e-14	2.32308e-12	-0.821305	0.0101342	0.0385843	0.208491	0.556833	0.801084	0.349514	0.325371	0.565527	1.57794	6.93844e-06	4.54891e-05
FBgn0034595	CG15657	5.05442	8.8163e-13	8.36544e-12	0.538058	0.423993	0.705455	-0.600716	0.424668	0.640503	-2.82506	0.000214814	0.00142305	0.884189	0.250879	0.430612	-3.37577	0.000372319	0.0035659	2.07438	0.0317368	0.151164	-1.94087	0.019438	0.0494469
FBgn0030462	CG15742	6.63002	9.02514e-13	8.5575e-12	1.02309	0.209817	0.519757	-0.724695	0.426845	0.641066	-2.57481	0.00516098	0.0179939	1.16752	0.206765	0.379136	-7.17858	5.99133e-05	0.000769295	4.69254	0.00944774	0.0687533	-1.4073	0.160556	0.248222
FBgn0032294	Vha16-5	5.13441	9.04844e-13	8.57349e-12	0.654474	0.303889	0.612401	-1.11261	0.118278	0.339024	-2.91583	9.19499e-05	0.00071012	0.864485	0.260364	0.44079	-8.73865	0.00855984	0.0459718	6.17632	0.0668471	0.234523	-2.05134	0.010556	0.0301129
FBgn0050065	CG30065	10.0667	9.05854e-13	8.57696e-12	0.45742	0.622165	0.822899	-1.00263	0.334062	0.572531	-3.04046	0.00373967	0.0139434	-0.190926	0.857446	0.920893	-5.34764	0.00449997	0.0274829	0.868297	0.686029	0.846764	-3.23138	0.00496546	0.0159705
FBgn0262879	CR43234	4.28955	9.18743e-13	8.69282e-12	1.31994	0.00535262	0.0590611	0.911705	0.0834817	0.277734	-1.32751	0.0124549	0.0361255	0.607787	0.256071	0.435895	-1.18072	0.0479761	0.16892	0.832285	0.166519	0.388133	-0.719726	0.214154	0.308128
FBgn0265271	CG14717	7.36993	9.23708e-13	8.73276e-12	1.04783	0.186468	0.492177	-0.571899	0.518873	0.695682	-2.39971	0.00740151	0.0240495	0.992463	0.27079	0.452445	-3.73697	0.00067543	0.00592411	1.48334	0.189683	0.419375	-1.40725	0.149328	0.235824
FBgn0032967	CG1428	7.07092	9.24275e-13	8.73276e-12	0.914947	0.211409	0.521951	-0.969479	0.236329	0.492813	-2.93285	0.000512274	0.00289419	0.499875	0.563753	0.719237	-8.63966	0.00998676	0.0515893	6.31355	0.0628955	0.226046	-2.43297	0.00801115	0.0239132
FBgn0085239	CG34210	5.80037	9.2843e-13	8.7658e-12	0.712186	0.306811	0.614455	-0.191286	0.805978	0.879927	-2.5162	0.00147596	0.00666984	0.872275	0.275166	0.457432	-4.01272	0.000175785	0.00188322	1.21944	0.282167	0.521253	-1.64392	0.0560132	0.112543
FBgn0005564	Shal	2.0767	9.31238e-13	8.78608e-12	0.00819706	0.97598	0.990907	0.133888	0.659564	0.7856	1.29659	1.99311e-05	0.000187914	0.744828	0.014061	0.05042	0.0788722	0.812218	0.924295	-1.105	0.00101722	0.0131173	2.04142	7.06466e-10	8.91245e-09
FBgn0082582	tmod	2.44442	9.53925e-13	8.99376e-12	-0.672713	0.0493488	0.256941	0.701717	0.0666708	0.243071	0.424607	0.267151	0.402555	-2.14042	2.27519e-08	3.93132e-07	0.594582	0.156569	0.388702	1.68982	5.62275e-05	0.00123337	-1.71581	4.28933e-05	0.000239534
FBgn0000556	Ef1alpha48D	-1.8254	9.90812e-13	9.33493e-12	-0.611971	0.0168079	0.132468	-0.186435	0.514743	0.693412	0.211177	0.460583	0.598389	-0.324016	0.257606	0.437583	0.142461	0.649584	0.850836	0.764175	0.014803	0.0930064	-0.11284	0.718904	0.787667
FBgn0262570	CG43110	5.59404	1.01388e-12	9.54552e-12	0.35685	0.612336	0.819164	-0.947481	0.229112	0.485245	-2.00413	0.012524	0.0362627	-0.521667	0.528642	0.691916	-1.41358	0.156535	0.388702	1.23078	0.225529	0.458773	-2.52579	0.00439959	0.014369
FBgn0263041	CG43336	4.20813	1.01721e-12	9.57015e-12	-0.457844	0.331099	0.635766	-0.054069	0.918432	0.951537	-0.933341	0.0896062	0.173552	-1.62814	0.0122096	0.0448271	-0.711287	0.430184	0.705229	1.2197	0.18032	0.40692	-2.56148	0.000139282	0.000688246
FBgn0062411	Ctr1C	6.20423	1.02639e-12	9.64006e-12	1.03514	0.129096	0.415218	-0.746803	0.327281	0.568816	-2.40884	0.00202338	0.0085302	0.240032	0.763726	0.862468	-8.99732	0.00700046	0.0390284	0	1	1	-2.16881	0.0109303	0.0309946
FBgn0052369	CG32369	-2.5116	1.02682e-12	9.64006e-12	0.659858	0.0613163	0.289736	0.590854	0.133648	0.362195	0.571802	0.146719	0.254968	-0.76627	0.0521781	0.142608	0.325385	0.452216	0.72334	-0.0404643	0.925563	0.979095	-0.194468	0.652512	0.7318
FBgn0034904	CG15800	6.09502	1.02538e-12	9.64006e-12	0.596662	0.438597	0.715893	-0.396188	0.645469	0.776809	-2.47418	0.00446602	0.0160281	1.07919	0.217391	0.392658	-4.8489	3.62212e-05	0.000504632	2.92035	0.0144593	0.091812	-1.39499	0.140993	0.225676
FBgn0004654	Pgd	-1.81224	1.03045e-12	9.66734e-12	-0.039829	0.875744	0.947091	0.0550339	0.846732	0.907294	-0.0394479	0.89024	0.933106	1.53165	8.47221e-08	1.32542e-06	0.12358	0.692267	0.873994	1.383	9.27733e-06	0.000259249	1.4922	1.69001e-06	1.24268e-05
FBgn0000723	FER	-1.24972	1.03579e-12	9.71063e-12	-0.155419	0.376107	0.670899	0.860109	1.15399e-05	0.00026852	1.02453	1.7117e-07	2.7911e-06	0.481856	0.01395	0.0501489	-0.490778	0.0224337	0.0971327	-1.47686	8.98863e-12	1.04426e-09	1.50639	2.1665e-12	3.92148e-11
FBgn0026136	CkIIbeta2	7.32304	1.05575e-12	9.89082e-12	0.605503	0.489453	0.746912	-1.01602	0.29968	0.54774	-1.9442	0.0489635	0.107763	0.205634	0.836266	0.908705	-4.13335	0.00145472	0.0110533	2.31699	0.0809318	0.261984	-1.73857	0.107524	0.18381
FBgn0031016	kek5	-1.9789	1.07722e-12	1.00848e-11	-0.110941	0.690029	0.859621	0.541765	0.0814018	0.273085	-1.44434	3.7649e-06	4.33501e-05	-0.348813	0.267885	0.449041	0.410834	0.234872	0.503366	-0.249274	0.472432	0.691249	-1.79315	1.66095e-07	1.46829e-06
FBgn0029993	CG1571	4.41947	1.11803e-12	1.04596e-11	1.12626	0.0557246	0.274079	-0.566499	0.389229	0.614584	-2.31967	0.000489255	0.0027924	0.844437	0.207448	0.37991	-2.89236	0.000233213	0.00237228	-0.366754	0.664658	0.833365	-1.47523	0.0418506	0.0904698
FBgn0053136	CG33136	6.24408	1.14766e-12	1.07292e-11	0.587023	0.456868	0.726337	-1.07471	0.223257	0.478516	-2.31663	0.00962734	0.0294614	0.280635	0.756873	0.858175	-2.26732	0.0347774	0.134343	-0.0974926	0.932332	0.982115	-2.036	0.0372919	0.0831747
FBgn0259739	CG42393	7.88602	1.16967e-12	1.09273e-11	-0.639517	0.53469	0.773076	-1.729	0.133526	0.362072	-1.26869	0.273529	0.409893	0.280464	0.809583	0.893055	-3.16185	0.019877	0.0885919	1.44416	0.295538	0.535237	-0.988227	0.435637	0.535482
FBgn0263027	CG43322	2.71503	1.20991e-12	1.12953e-11	1.02572	0.0016993	0.0254428	-0.398542	0.273318	0.525578	0.234406	0.525191	0.654825	1.47478	6.35866e-05	0.000493249	0.671955	0.0917488	0.26978	0.229014	0.565056	0.763571	1.70919	1.75939e-05	0.000106009
FBgn0028892	CG4161	7.13759	1.22329e-12	1.14123e-11	0.973921	0.266884	0.581848	-0.587115	0.549366	0.714164	-2.97559	0.00263224	0.010575	0.888841	0.371497	0.555948	-6.80176	0.000212576	0.00219325	3.59606	0.0555726	0.211747	-2.08675	0.0531365	0.108157
FBgn0050172	CG30172	6.45144	1.24229e-12	1.15813e-11	-1.0124	0.236314	0.549772	-2.79861	0.00356672	0.028933	1.10189	0.253944	0.386854	1.33424	0.166235	0.327363	0.326025	0.756701	0.902146	-1.35272	0.201197	0.431303	2.43612	0.0206901	0.0520063
FBgn0031332	CG5556	7.37567	1.26683e-12	1.18019e-11	0.946552	0.252473	0.566689	-0.579628	0.530738	0.702387	-2.32242	0.0128012	0.0368729	1.24628	0.183349	0.350262	-4.21596	0.000226678	0.0023154	2.12924	0.0673636	0.235369	-1.07614	0.289649	0.389847
FBgn0005659	Ets98B	-1.73662	1.27419e-12	1.18622e-11	-0.251474	0.306694	0.614455	-0.641882	0.0202078	0.106343	1.60213	7.44902e-09	1.56523e-07	0.715755	0.00949189	0.0365329	-1.20589	8.47072e-05	0.00101451	-0.569479	0.0706219	0.242301	2.31788	1.58509e-14	3.76409e-13
FBgn0001186	Hex-A	-1.89238	1.32198e-12	1.22985e-11	-0.240243	0.368216	0.664981	1.32756	8.61915e-06	0.000208628	0.616574	0.0387486	0.0898222	1.48635	6.26515e-07	7.98455e-06	0.489576	0.133938	0.350251	0.380065	0.244615	0.481356	2.10292	1.21313e-10	1.69761e-09
FBgn0037572	CG11698	6.62971	1.341e-12	1.24667e-11	0.799348	0.24073	0.555054	-0.501019	0.510582	0.690767	-2.60117	0.000890177	0.00449646	0.00397899	0.996074	0.998972	-3.86205	0.00451326	0.0275023	-1.08409	0.584538	0.779229	-2.59719	0.00248533	0.00878004
FBgn0266901	CR45361	3.42383	1.36106e-12	1.26443e-11	-0.543827	0.233824	0.546942	-0.418735	0.413338	0.632703	-0.52068	0.317111	0.456808	1.17787	0.0244128	0.0789759	-0.375409	0.512636	0.769221	0.836133	0.145389	0.36223	0.657189	0.243244	0.340102
FBgn0085337	CG34308	5.43725	1.36645e-12	1.26856e-11	0.976909	0.162364	0.462447	-0.996187	0.202585	0.454428	-2.63415	0.00094027	0.00468622	0.764058	0.343212	0.527766	-4.17691	0.000247793	0.0024999	1.73723	0.146395	0.36327	-1.87009	0.0307516	0.0714212
FBgn0036844	Mkp3	-1.81903	1.37086e-12	1.27177e-11	-0.3625	0.158621	0.458259	0.766123	0.00766066	0.0516869	-0.785253	0.00647896	0.0215998	-0.786129	0.00702924	0.0284571	0.710029	0.026784	0.110443	-0.493227	0.125407	0.335242	-1.57138	7.29145e-07	5.75114e-06
FBgn0031954	CG14537	5.83939	1.38426e-12	1.28331e-11	0.861761	0.228353	0.540288	-0.546769	0.494121	0.679801	-2.73037	0.000808569	0.00417996	1.21944	0.138193	0.287868	-6.50233	0.000153222	0.00167062	3.17238	0.0741823	0.249669	-1.51093	0.087015	0.156694
FBgn0053208	Mical	2.40088	1.41271e-12	1.30877e-11	-0.34901	0.302977	0.611827	1.00654	0.00788046	0.0527263	0.872628	0.0212411	0.0553983	2.03362	7.93074e-08	1.24369e-06	-0.331645	0.424136	0.701028	-3.35715	6.01207e-16	1.32339e-13	2.90625	2.48626e-12	4.45786e-11
FBgn0259174	Nedd4	-1.67568	1.42401e-12	1.31832e-11	0.203984	0.389024	0.679911	0.101852	0.700346	0.811627	-0.0557054	0.833703	0.895331	1.48333	2.27882e-08	3.93239e-07	0.112215	0.698945	0.8775	-0.425881	0.142729	0.358429	1.42763	8.37894e-07	6.55072e-06
FBgn0039850	CG11333	6.03964	1.43763e-12	1.33001e-11	0.905587	0.187245	0.492787	-1.05549	0.169341	0.413387	-1.68017	0.0317441	0.0765019	0.0358614	0.964176	0.980768	-5.33673	0.00123538	0.00968486	4.80912	0.00383343	0.0362457	-1.64431	0.0549346	0.11105
FBgn0085424	nub	-2.88789	1.44822e-12	1.33888e-11	-1.0513	0.01013	0.0940792	-0.673292	0.141524	0.375669	0.134749	0.769864	0.852295	-0.108072	0.815675	0.897277	-0.158743	0.756345	0.901889	1.05107	0.0397207	0.172389	0.026677	0.95783	0.96966
FBgn0063261	CG31275	9.06149	1.46414e-12	1.35265e-11	0.718007	0.374247	0.669376	-0.633942	0.482862	0.67154	-2.77565	0.0024141	0.00983807	1.15901	0.208018	0.380739	-5.00967	9.90046e-05	0.00115974	1.81585	0.177647	0.403198	-1.61664	0.104184	0.17939
FBgn0262100	CG42853	7.96334	1.4983e-12	1.38326e-11	0.215187	0.820441	0.922372	-0.776123	0.464118	0.661397	-2.64071	0.0136605	0.0388277	-0.1543	0.886874	0.938685	-4.39056	0.00585002	0.0337402	2.80888	0.0848081	0.269594	-2.79501	0.017291	0.0449639
FBgn0001149	GstD1	-3.00681	1.54047e-12	1.42055e-11	0.270228	0.525152	0.7676	0.409443	0.389147	0.614584	0.0181795	0.969501	0.981451	0.0108465	0.981803	0.990905	-0.883981	0.0898029	0.265903	1.42093	0.00639404	0.0521277	0.029026	0.955559	0.96828
FBgn0032800	CG10137	2.27645	1.54083e-12	1.42055e-11	0.476835	0.111832	0.388861	-1.19941	0.000375557	0.00469641	-0.852949	0.0160872	0.0443255	0.761552	0.0369069	0.109778	0.258332	0.516324	0.772055	0.0367979	0.927103	0.97967	-0.0913968	0.810314	0.860708
FBgn0034885	CG4019	3.72189	1.58686e-12	1.46198e-11	-0.0476297	0.923661	0.968462	0.95639	0.0848405	0.280486	0.579038	0.296715	0.434904	1.59482	0.00403736	0.0177936	0.765894	0.20672	0.464809	0.0918158	0.879677	0.958266	2.17386	0.000339881	0.0015268
FBgn0038796	CG10881	8.282	1.60247e-12	1.47533e-11	0.7292	0.422053	0.704188	-0.908294	0.371114	0.60012	-2.41853	0.0182432	0.0490189	0.767894	0.456089	0.63386	-6.39049	0.000352358	0.00340124	3.96463	0.0290511	0.143742	-1.65064	0.139797	0.224274
FBgn0261514	NimA	4.73496	1.60987e-12	1.48112e-11	-0.0817378	0.894953	0.956455	-1.88282	0.00677731	0.0471823	-0.477699	0.500978	0.634233	-1.15406	0.122542	0.264795	5.33127	2.18217e-11	2.01613e-09	-2.00464	0.00866996	0.0646562	-1.63175	0.041046	0.0890867
FBgn0036706	CG6485	8.86927	1.63134e-12	1.49984e-11	0.802116	0.360538	0.660233	-0.324114	0.741018	0.838849	-2.58192	0.00891353	0.0278701	0.880453	0.37438	0.558411	-5.29692	6.88635e-05	0.000864346	2.52086	0.0643784	0.229151	-1.70146	0.114427	0.192597
FBgn0052117	CG32117	7.57109	1.66224e-12	1.52719e-11	0.277005	0.670765	0.848995	-0.194805	0.789127	0.870058	-2.82725	0.000182865	0.00125187	1.29559	0.0920081	0.217028	-4.79341	0.000306469	0.0030079	3.16479	0.0200894	0.11349	-1.53166	0.0586792	0.116414
FBgn0038074	Gnmt	7.82066	1.69297e-12	1.55436e-11	-0.0869467	0.827627	0.92477	-0.60207	0.179442	0.425357	-0.790702	0.0912365	0.175694	-0.812891	0.114703	0.252165	-0.453486	0.478751	0.744387	0.812323	0.211562	0.442371	-1.60359	0.00280277	0.00973878
FBgn0038466	CG8907	3.74617	1.72276e-12	1.58062e-11	-1.00146	0.0467967	0.248585	-0.0436484	0.938328	0.963558	-0.987264	0.0858128	0.167891	3.03229	1.27675e-07	1.91389e-06	1.16073	0.0593808	0.197904	0.68222	0.267019	0.504434	2.04502	0.000910225	0.00363817
FBgn0040063	yip3	6.74505	1.73679e-12	1.5924e-11	0.626264	0.380031	0.674339	-1.27656	0.109919	0.326984	-2.51193	0.00250429	0.0101478	0.823825	0.33403	0.519193	-8.59573	0.0102345	0.0526421	5.49966	0.108153	0.308759	-1.68811	0.0596203	0.117616
FBgn0005778	PpD5	8.62817	1.74816e-12	1.60061e-11	0.871495	0.305285	0.61375	-0.763608	0.42172	0.638096	-2.4265	0.0114242	0.0336935	-0.292731	0.763283	0.8623	-4.09842	0.00288091	0.0192709	0.320468	0.837013	0.934591	-2.71923	0.00980397	0.028307
FBgn0031155	CG15446	7.71044	1.74787e-12	1.60061e-11	1.05944	0.134987	0.424723	-0.796886	0.314516	0.560202	-2.73673	0.000744737	0.0039076	0.977631	0.234713	0.412958	-5.94068	0.000531489	0.00486295	2.80419	0.117231	0.323198	-1.7591	0.045255	0.0960011
FBgn0016675	Lectin-galC1	6.25688	1.79993e-12	1.64688e-11	-1.26228	0.125591	0.410363	-0.912578	0.322753	0.566004	1.82125	0.0485794	0.107112	-1.04672	0.257958	0.438023	-2.47634	0.0182149	0.0825313	-2.95594	0.0199283	0.112885	0.774531	0.444521	0.544243
FBgn0039613	CG14527	4.93852	1.80247e-12	1.64695e-11	-0.630085	0.0939817	0.359618	-0.118996	0.77992	0.864547	0.311261	0.480144	0.615757	0.813936	0.0690272	0.17577	-0.391179	0.438574	0.713235	-0.350889	0.513593	0.7234	1.1252	0.0167486	0.0438358
FBgn0259927	CG42450	4.14475	1.80187e-12	1.64695e-11	0.0545155	0.922044	0.968027	-0.0269778	0.965446	0.978964	-1.9402	0.00213307	0.00891367	2.71183	1.81311e-05	0.000162533	0.66395	0.331488	0.618575	-0.956998	0.162601	0.382736	0.771635	0.258305	0.356154
FBgn0028984	Spn88Ea	-1.76228	1.87847e-12	1.71521e-11	-0.425138	0.0897632	0.350486	-0.511026	0.0684224	0.246468	2.56844	4.98451e-20	3.75162e-18	-0.382466	0.17201	0.334964	0.0788371	0.797409	0.919104	-1.58174	3.00586e-07	1.34215e-05	2.18597	1.07083e-12	2.03503e-11
FBgn0036346	CG11251	5.27977	1.89514e-12	1.72925e-11	1.16287	0.0872457	0.345322	-0.68474	0.367621	0.597657	-2.28684	0.00295699	0.0115531	0.627482	0.418886	0.601705	-5.10806	1.79265e-05	0.00028169	2.12844	0.0877964	0.275052	-1.65936	0.0479323	0.100275
FBgn0036156	CG11726	6.74997	1.9178e-12	1.74873e-11	0.773081	0.329684	0.63534	-0.897123	0.311734	0.55806	-2.47762	0.00600912	0.0203388	0.655706	0.472485	0.646611	-4.8955	0.000720726	0.00623682	2.10299	0.166767	0.388349	-1.82191	0.0634734	0.123435
FBgn0036988	CG5262	2.19086	1.94684e-12	1.77399e-11	-0.879137	0.0034789	0.0436497	-0.938937	0.00578282	0.0418828	0.441731	0.204008	0.327919	-0.0293963	0.934099	0.965435	0.174942	0.65836	0.855443	0.559633	0.156775	0.375678	0.412335	0.279063	0.378737
FBgn0266579	tau	3.75481	1.95551e-12	1.78068e-11	0.323461	0.532775	0.771819	-0.0870263	0.880658	0.929162	1.79553	0.0019478	0.0082702	2.78704	1.48835e-06	1.73128e-05	-0.790576	0.212474	0.473362	-1.1534	0.0690605	0.238772	4.58257	5.05739e-13	9.99621e-12
FBgn0032284	CG7294	-5.91046	2.04128e-12	1.85751e-11	0.144222	0.872671	0.945407	1.04053	0.281857	0.533238	2.47034	0.00763955	0.0246845	-3.55313	0.00131726	0.00686179	-0.566747	0.71883	0.885277	0.642009	0.696039	0.853352	-1.08279	0.362054	0.463822
FBgn0039576	CG17856	9.36784	2.04279e-12	1.85761e-11	0.838635	0.289619	0.601414	-1.13414	0.200319	0.451968	-1.55254	0.0816892	0.161511	0.644979	0.471539	0.645918	-6.19873	1.73289e-05	0.000274365	3.72764	0.011021	0.0766442	-0.907556	0.351478	0.452886
FBgn0028513	CG9254	5.35065	2.05456e-12	1.86705e-11	1.02987	0.169908	0.472804	-0.571603	0.495636	0.680417	-2.80986	0.000832363	0.00427476	0.932863	0.267854	0.449041	-4.47698	3.41087e-06	7.12709e-05	1.63181	0.0941892	0.287471	-1.877	0.041323	0.0896005
FBgn0038775	CG17199	7.11545	2.07283e-12	1.88236e-11	1.22676	0.121902	0.403668	-0.549582	0.535226	0.705406	-2.66047	0.0030177	0.0117241	0.676517	0.454544	0.632613	-4.87776	0.000209781	0.00217535	2.21048	0.105786	0.305197	-1.98395	0.0424918	0.0915597
FBgn0263647	CG43638	7.34163	2.08329e-12	1.89057e-11	0.234817	0.792627	0.908891	-1.06338	0.287146	0.537148	-2.04709	0.0426639	0.096727	-0.238195	0.816187	0.897556	-8.93675	0.00878724	0.0467841	6.61088	0.0548901	0.210254	-2.28528	0.039205	0.0862433
FBgn0036204	Tim13	6.36636	2.09763e-12	1.90229e-11	0.58818	0.4745	0.738554	-0.670586	0.465843	0.6625	-1.73576	0.0605517	0.127658	0.525275	0.571738	0.724825	-4.52219	0.000117134	0.0013352	2.54577	0.0328948	0.154581	-1.21049	0.23119	0.326747
FBgn0033069	CG8335	7.822	2.11536e-12	1.91576e-11	0.873673	0.210739	0.52091	-1.11787	0.15224	0.391132	-2.58178	0.00134491	0.00620174	0.780279	0.34246	0.527087	-5.37825	0.00166239	0.0122614	2.93083	0.0989473	0.294651	-1.8015	0.0387145	0.0855127
FBgn0267252	Ggamma30A	5.78851	2.115e-12	1.91576e-11	-0.756125	0.353319	0.655686	-1.06284	0.243343	0.498793	-0.605983	0.506488	0.638685	2.08594	0.0222168	0.0731214	0.164418	0.869183	0.951409	-1.1916	0.232983	0.467407	1.47996	0.138117	0.222302
FBgn0031948	CG7149	3.50707	2.12428e-12	1.92253e-11	-0.452135	0.339386	0.644121	-1.14682	0.0310304	0.145092	-0.515036	0.344409	0.485474	1.43799	0.00861987	0.0337635	1.09596	0.0622229	0.204055	-1.18083	0.0461579	0.189386	0.922957	0.115284	0.193696
FBgn0046793	CG32236	8.27224	2.14383e-12	1.93891e-11	0.734615	0.456013	0.726033	-0.874598	0.427347	0.6411	-2.34842	0.0339935	0.0808249	0.591941	0.594467	0.741943	-4.29891	0.00150769	0.0113799	1.45349	0.297225	0.536966	-1.75648	0.146927	0.23288
FBgn0022800	Cad96Ca	-2.58442	2.16103e-12	1.95314e-11	0.0136033	0.970578	0.988772	-0.741884	0.0724306	0.254183	0.345718	0.405513	0.545902	1.87765	6.06676e-06	6.18658e-05	-0.482553	0.286993	0.568343	-2.23366	1.44091e-06	5.34246e-05	2.22336	8.70187e-07	6.77535e-06
FBgn0032358	Ppt2	1.55921	2.20037e-12	1.98735e-11	-0.722635	0.000810012	0.0143144	-0.0496209	0.837614	0.900828	1.22691	4.28307e-07	6.46927e-06	0.0588941	0.808916	0.892623	-0.0806311	0.764686	0.906319	0.282101	0.297496	0.537076	1.2858	1.23787e-06	9.37269e-06
FBgn0038252	BigH1	4.98793	2.22292e-12	2.00635e-11	0.672879	0.308661	0.616585	-1.14059	0.122905	0.346588	-2.44845	0.00120328	0.00566432	0.49749	0.518177	0.684008	-3.23716	0.0016817	0.0123667	1.19543	0.273118	0.511541	-1.95096	0.0177746	0.0460419
FBgn0004368	Ptp4E	-1.82279	2.24786e-12	2.02749e-11	-0.242462	0.351422	0.654373	0.0742297	0.798601	0.875529	0.955922	0.00102596	0.00502493	-0.567541	0.0520012	0.142379	-0.0387947	0.903932	0.965286	0.344517	0.284442	0.523221	0.388381	0.223781	0.318472
FBgn0028857	CG12448	8.32832	2.29458e-12	2.06823e-11	0.417811	0.641092	0.832776	-0.888491	0.375368	0.603781	-2.63836	0.00940931	0.0289896	-0.186858	0.856635	0.920476	-3.49425	0.014224	0.068302	1.86004	0.208536	0.438862	-2.82522	0.0112848	0.0318171
FBgn0039421	CG6036	6.52163	2.30263e-12	2.07408e-11	0.813003	0.304672	0.612813	-0.85909	0.332012	0.571286	-2.37302	0.00824498	0.0261977	1.08863	0.228849	0.406144	-3.21141	0.00306911	0.0202246	1.08721	0.332108	0.570864	-1.28439	0.188281	0.279287
FBgn0019952	Orct	-2.06633	2.30908e-12	2.07848e-11	0.228671	0.43871	0.715905	0.18231	0.580362	0.734303	1.59486	1.29819e-06	1.73292e-05	-2.43491	3.29985e-13	1.21425e-11	1.03351	0.0051062	0.030297	0.781281	0.0328687	0.154574	-0.840059	0.0214186	0.0533941
FBgn0050350	CG30350	6.38128	2.33038e-12	2.09624e-11	1.01755	0.237046	0.550372	-0.40029	0.677354	0.796861	-2.58812	0.00734852	0.0239181	1.20341	0.213362	0.387642	-4.23049	0.000140059	0.00154632	1.70841	0.128466	0.340199	-1.38471	0.189477	0.280562
FBgn0030077	CG15365	-2.60269	2.33703e-12	2.1008e-11	-0.659288	0.0764786	0.325943	0.363507	0.382338	0.610098	0.629892	0.130448	0.232392	-0.121994	0.770154	0.866092	0.638765	0.162627	0.398515	-0.983383	0.0322606	0.152572	0.507898	0.265553	0.363961
FBgn0032648	CG15144	5.88819	2.3584e-12	2.11859e-11	1.38594	0.0642195	0.296454	-0.7272	0.384959	0.612412	-2.44057	0.00388041	0.0143557	0.645166	0.448357	0.627471	-4.30194	0.00010785	0.00125025	0.326238	0.789667	0.907405	-1.7954	0.0515787	0.105696
FBgn0053120	CG33120	3.43828	2.39677e-12	2.1516e-11	-0.832463	0.0588617	0.282315	-0.755974	0.129109	0.356325	-1.24683	0.0202708	0.0534536	0.000739698	0.998999	1	0.143572	0.832576	0.935534	0.823612	0.21899	0.451252	-1.24609	0.0373404	0.0832411
FBgn0051730	CG31730	6.32512	2.41304e-12	2.16475e-11	0.259592	0.702754	0.865474	-0.565067	0.457746	0.658579	-2.17134	0.00570153	0.0194908	0.963513	0.228431	0.405701	-9.20348	0.00578296	0.0334562	6.99303	0.0374283	0.165882	-1.20782	0.154009	0.241037
FBgn0035971	CG4477	6.62438	2.42807e-12	2.17677e-11	0.549719	0.457896	0.726373	-0.830399	0.316072	0.561337	-2.34932	0.00565453	0.0193524	0.642812	0.457105	0.63442	-9.07179	0.00684627	0.0383092	7.24569	0.031804	0.151383	-1.70651	0.064181	0.12462
FBgn0034833	CG13539	4.64996	2.50789e-12	2.24681e-11	0.840733	0.171527	0.474525	-0.873864	0.203723	0.455964	-2.27849	0.00116049	0.00552024	1.09742	0.121411	0.262885	-10.4014	0.00169726	0.0124736	8.51358	0.0103985	0.0734212	-1.18107	0.120142	0.199892
FBgn0038357	CG5623	6.94621	2.53182e-12	2.26672e-11	0.93491	0.260188	0.575764	-0.667781	0.47189	0.665593	-2.53147	0.00698693	0.0229784	1.14456	0.225082	0.401564	-4.85707	0.000123272	0.00139225	2.14682	0.0998866	0.296005	-1.3869	0.174552	0.26359
FBgn0031613	HP6	4.13295	2.57218e-12	2.30131e-11	0.357071	0.510877	0.760476	-0.810144	0.18255	0.428697	-2.52458	7.18597e-05	0.000578438	-0.00826575	0.990182	0.995517	-8.31172	0.0117954	0.0588195	6.11847	0.067576	0.235757	-2.53285	0.000298312	0.00136521
FBgn0039665	CG2310	-2.33862	2.60307e-12	2.32739e-11	-0.658332	0.0492087	0.256511	-0.249541	0.505181	0.68647	-0.0929299	0.804737	0.875589	0.0212939	0.955017	0.976012	0.155741	0.707065	0.880738	-0.238337	0.566592	0.76474	-0.071636	0.861818	0.900423
FBgn0034720	Liprin-gamma	3.69767	2.60636e-12	2.32876e-11	0.155996	0.760801	0.894301	-0.880828	0.124465	0.348707	0.599365	0.297081	0.435344	1.45376	0.0113941	0.042429	0.265189	0.672895	0.862924	-0.803963	0.201363	0.431389	2.05312	0.00107733	0.00421877
FBgn0037956	CG6959	-1.98514	2.66757e-12	2.38186e-11	-0.131594	0.643254	0.833857	-0.209192	0.510286	0.690695	0.609679	0.0553497	0.119143	-0.923477	0.00386165	0.0170883	-0.167806	0.634036	0.842821	0.147931	0.675682	0.841175	-0.313798	0.368945	0.47082
FBgn0034838	CG12782	6.59567	2.79785e-12	2.49652e-11	0.949369	0.219615	0.530415	-0.811297	0.348077	0.582905	-2.87313	0.00114443	0.00547241	0.671867	0.453943	0.632249	-9.22321	0.00613435	0.0350111	5.69102	0.0973772	0.292785	-2.20126	0.0218673	0.0542792
FBgn0263829	CG34334	6.25606	2.81377e-12	2.50904e-11	1.38056	0.0208905	0.153163	-1.05234	0.11509	0.334988	-2.97716	2.59522e-05	0.000238109	1.77388	0.0139777	0.0502173	-2.64822	0.00331337	0.0215536	0.394815	0.687887	0.848331	-1.20328	0.106545	0.182629
FBgn0261090	Sytbeta	3.6923	2.91309e-12	2.59587e-11	0.0643516	0.878213	0.948275	-1.06243	0.0253758	0.125729	-1.03466	0.0454008	0.101617	2.99342	6.1428e-09	1.19232e-07	0.299559	0.567134	0.806778	-0.582014	0.273625	0.511879	1.95877	0.000170963	0.000826404
FBgn0029531	CG13362	-2.40061	2.94324e-12	2.62098e-11	0.564964	0.108712	0.385421	-0.0113302	0.976637	0.986229	-1.51026	0.000996158	0.00491694	-1.95179	0.0207277	0.0693562	-4.91712	0.139436	0.359729	6.12993	0.0634609	0.227338	-3.46205	2.62259e-05	0.000152702
FBgn0037325	CG12147	8.84584	3.00244e-12	2.67191e-11	1.02598	0.341328	0.645754	-0.483481	0.688356	0.803498	-2.83389	0.0190563	0.0508041	0.673779	0.577986	0.72928	-4.2455	0.00243303	0.0168485	1.58449	0.264569	0.50266	-2.16011	0.102423	0.177067
FBgn0037827	CG4073	6.83196	3.0268e-12	2.69179e-11	0.975054	0.169929	0.472804	-0.592219	0.455751	0.657819	-2.52126	0.00190065	0.00809738	1.03627	0.207352	0.37991	-3.13693	0.00232834	0.0163116	0.949561	0.381377	0.613511	-1.485	0.0911703	0.162116
FBgn0034530	Rcd6	-2.88531	3.07017e-12	2.72854e-11	0.0900313	0.828789	0.925424	-0.532149	0.25399	0.507558	3.40316	2.38465e-13	9.37117e-12	-2.42468	2.11331e-07	2.98588e-06	-0.381064	0.467915	0.735073	-0.79562	0.141805	0.356916	0.978483	0.0566714	0.113593
FBgn0034513	CG13423	4.99109	3.10053e-12	2.75368e-11	0.753057	0.139731	0.431551	-0.430185	0.449893	0.654075	2.27017	6.54818e-05	0.000535183	-3.42219	7.11403e-09	1.36062e-07	-0.778112	0.273919	0.552605	-1.54577	0.0682717	0.236996	-1.15203	0.0736591	0.138365
FBgn0086778	nAChRalpha7	5.53133	3.15547e-12	2.80061e-11	-0.857378	0.271662	0.58677	-0.96536	0.26849	0.520893	0.17825	0.838304	0.898752	0.813694	0.351767	0.536751	0.0363613	0.969694	0.991727	-1.11316	0.245777	0.482667	0.991944	0.299496	0.399788
FBgn0037910	CG14708	6.98162	3.19394e-12	2.83287e-11	0.661332	0.417539	0.700852	-1.10285	0.226774	0.482166	-2.39147	0.0100786	0.0305429	0.145171	0.878204	0.933762	-8.77478	0.0094696	0.0495025	5.48698	0.112615	0.31632	-2.2463	0.0271089	0.0645248
FBgn0035956	Doc2	-2.41585	3.22354e-12	2.85722e-11	-0.381873	0.276838	0.591837	-1.01859	0.0106787	0.0659809	-0.445761	0.293923	0.432142	-1.27636	0.0125941	0.045993	-0.420638	0.543503	0.791725	1.2354	0.0719354	0.244932	-1.72212	0.00101019	0.0039863
FBgn0039373	CG5024	7.65053	3.23987e-12	2.86978e-11	0.386759	0.666615	0.846158	-0.837131	0.404384	0.626303	-2.2143	0.0290465	0.0711843	0.322136	0.75304	0.855611	-3.56065	0.00593938	0.0341226	2.15848	0.102094	0.299232	-1.89217	0.0878615	0.157812
FBgn0051690	CG31690	4.59148	3.26769e-12	2.89251e-11	-0.488891	0.430382	0.710509	-0.4901	0.480041	0.669265	-0.0372291	0.957453	0.974944	2.6016	0.000189239	0.00127894	0.464955	0.540027	0.788761	0.463483	0.541233	0.744693	2.56437	0.000731734	0.00300683
FBgn0032422	atilla	-4.49318	3.28362e-12	2.90467e-11	1.74451	0.00779285	0.0777859	2.73755	8.20123e-05	0.00136649	4.07564	2.28167e-09	5.17825e-08	0.455569	0.502929	0.670248	0.895949	0.229003	0.494784	-0.252367	0.734736	0.873234	4.53121	1.28169e-09	1.56075e-08
FBgn0263333	CR43414	7.34923	3.36104e-12	2.97119e-11	0.768195	0.354865	0.656632	-1.02092	0.271544	0.52368	-2.4171	0.0103964	0.0313493	0.878193	0.356403	0.5418	-6.04756	0.000791934	0.00674846	1.49473	0.45129	0.673581	-1.53891	0.133501	0.216955
FBgn0033274	CG14757	2.33629	3.41717e-12	3.0188e-11	1.5544	1.25551e-06	6.48269e-05	1.59188	8.31823e-06	0.000202567	1.63892	4.34729e-06	4.9373e-05	0.868269	0.0149147	0.052943	0.184634	0.636478	0.844241	-0.678136	0.0826815	0.265389	2.50719	1.38392e-10	1.90854e-09
FBgn0263485	scaRNA:PsiU2-55	-7.45167	3.47241e-12	3.06557e-11	-0.545061	0.659113	0.842319	0.459949	0.740545	0.838471	0.66779	0.638259	0.750277	-1.40036	0.469147	0.644131	-2.8694	0.441584	0.715137	8.48512	0.0136462	0.0885767	-0.732566	0.711103	0.781369
FBgn0039228	CG6980	5.00687	3.54113e-12	3.12417e-11	0.829757	0.214709	0.523911	-0.883762	0.237267	0.493485	-2.06317	0.00647833	0.0215998	0.649241	0.395985	0.580556	-3.73761	0.000152038	0.00166066	2.3752	0.018218	0.106614	-1.41393	0.0868718	0.156541
FBgn0036962	CG17122	4.63655	3.54589e-12	3.1263e-11	1.0274	0.113162	0.390819	-0.548475	0.449349	0.653964	-2.32986	0.00138897	0.00635861	0.878641	0.229374	0.406832	-3.64271	1.70623e-05	0.000271582	0.7342	0.399081	0.630879	-1.45122	0.0683662	0.130521
FBgn0014868	Ost48	-1.67486	3.55693e-12	3.13396e-11	-0.122977	0.609874	0.818015	0.389716	0.148001	0.384381	-0.314649	0.243538	0.37447	-0.912365	0.000763541	0.0043347	0.412237	0.166297	0.404885	0.294665	0.322425	0.562652	-1.22701	3.41984e-05	0.000194614
FBgn0040001	CG17374	6.97042	3.56807e-12	3.14169e-11	-1.25147	0.194679	0.501406	-1.05502	0.328411	0.569359	-1.62287	0.135084	0.238609	-4.13856	0.000684192	0.00393034	0.963319	0.494843	0.757402	0.587196	0.66617	0.834172	-5.76143	1.02055e-05	6.46188e-05
FBgn0025391	Scgdelta	4.54345	3.58759e-12	3.15481e-11	-0.143248	0.786437	0.906369	-0.241871	0.682818	0.800256	0.565114	0.343315	0.484429	0.78338	0.18978	0.357911	-0.114062	0.861753	0.947293	-1.49569	0.0268124	0.136662	1.34849	0.0375997	0.0836597
FBgn0032376	Tsp33B	4.94349	3.5877e-12	3.15481e-11	0.929865	0.170317	0.4732	-0.792663	0.295791	0.543843	-2.63261	0.000597084	0.00328127	-0.0663541	0.931988	0.964402	-5.20249	0.000114989	0.00131318	2.45115	0.0821248	0.264549	-2.69897	0.0013202	0.00503367
FBgn0031367	c-cup	8.00509	3.5999e-12	3.16345e-11	0.876052	0.321668	0.628754	-1.12162	0.256508	0.510807	-2.03948	0.0408689	0.0935974	0.695764	0.487997	0.659703	-3.46928	0.00402449	0.0251797	1.8768	0.126268	0.336581	-1.34372	0.21701	0.310994
FBgn0033301	CG12780	6.8578	3.70583e-12	3.25438e-11	0.0747887	0.91488	0.9645	-0.428577	0.583998	0.736496	-0.455238	0.564151	0.68976	0.683831	0.388678	0.572606	0.224026	0.796273	0.918753	1.62443	0.0602658	0.221361	0.228593	0.79058	0.8459
FBgn0030313	CG11697	6.34468	3.77017e-12	3.30871e-11	0.56988	0.483187	0.743415	-0.804816	0.375849	0.604079	-2.75461	0.00286376	0.0112507	0.639397	0.493973	0.664549	-3.51172	0.00370191	0.0235794	0.632512	0.627783	0.808291	-2.11521	0.0354813	0.0801193
FBgn0029761	SK	2.70583	3.8262e-12	3.35567e-11	1.5838	4.12448e-05	0.00125912	1.17383	0.00653693	0.0459341	-0.466025	0.280349	0.417344	-2.19394	3.92518e-07	5.21083e-06	-0.626203	0.188061	0.439585	-0.212575	0.655977	0.826609	-2.65996	1.93483e-08	1.97611e-07
FBgn0032003	CG8349	5.88199	3.87853e-12	3.39932e-11	0.956377	0.221392	0.532146	-0.322853	0.711898	0.820417	-2.45879	0.00520757	0.0181326	0.943833	0.285333	0.468489	-3.66603	0.000408911	0.00387709	1.52507	0.148885	0.367071	-1.51496	0.114795	0.193093
FBgn0052039	CG32039	2.13993	3.91462e-12	3.4287e-11	-0.373274	0.21181	0.522119	0.439453	0.188235	0.436481	-0.110003	0.743401	0.833285	0.863098	0.0104847	0.0396989	0.102411	0.78121	0.913224	0.576562	0.117906	0.324401	0.753095	0.0395825	0.0867728
FBgn0030429	CG4661	6.99034	3.9271e-12	3.43511e-11	0.824542	0.370993	0.667649	-0.819498	0.426461	0.641006	-2.83755	0.00625548	0.0210178	0.703758	0.499798	0.668462	-4.90009	0.000367556	0.0035313	2.40007	0.0883666	0.276217	-2.13379	0.0597764	0.117837
FBgn0030494	Cpr12A	2.18392	3.92667e-12	3.43511e-11	-1.88911	1.83086e-09	2.05105e-07	-3.30556	1.32089e-20	8.36331e-18	-3.97415	1.06772e-18	7.18391e-17	0.732366	0.169849	0.332594	0.0953391	0.876104	0.953834	-7.79699	0.0171214	0.102005	-3.24179	2.34632e-11	3.61361e-10
FBgn0038725	CG6184	3.92615	3.99784e-12	3.4947e-11	1.01944	0.063413	0.294792	-0.422999	0.490749	0.677264	-2.74359	9.88323e-06	0.00010128	1.60674	0.00992897	0.0379135	-0.172388	0.799777	0.920345	-0.281012	0.680648	0.844023	-1.13686	0.0919462	0.16319
FBgn0032660	elfless	8.18892	4.0036e-12	3.49744e-11	0.747048	0.394472	0.684691	-1.13065	0.249142	0.503557	-2.03791	0.0397499	0.0916173	0.737768	0.459506	0.636459	-10.0754	0.00305944	0.0202012	7.65063	0.0252083	0.131077	-1.30014	0.229023	0.324314
FBgn0265606	Prosalpha4T1	6.09782	4.0785e-12	3.56054e-11	0.858115	0.272075	0.587008	-0.98223	0.260894	0.514686	-2.00372	0.0232892	0.0597802	-0.949729	0.294012	0.477935	-8.59699	0.0107518	0.0547075	0	1	1	-2.95345	0.00251302	0.00886376
FBgn0025882	snoRNA:MeU6-A47	-6.56067	4.0916e-12	3.56963e-11	-1.53822	0.262191	0.577816	-3.96083	0.253973		6.80194	0.0447395	0.100391	-0.446376	0.760879	0.860923	-0.203985	0.919047		-3.83361	0.294289	0.53359	6.35556	0.0695149	0.13224
FBgn0027563	CG9631	3.75184	4.12863e-12	3.59958e-11	-0.493074	0.22792	0.54	-0.0734041	0.873154	0.924001	-1.72383	0.0008165	0.00421115	1.30447	0.0167236	0.0581631	1.48432	0.00679504	0.0380919	2.38342	3.40521e-06	0.000110974	-0.419361	0.430594	0.530458
FBgn0031343	CG18131	5.50161	4.18982e-12	3.65055e-11	1.42756	0.0576581	0.28002	-0.567932	0.499275	0.682826	-3.26951	0.000115141	0.000855353	1.73689	0.0410575	0.119531	-5.35587	8.27994e-07	2.2967e-05	2.01616	0.0712152	0.243134	-1.53262	0.0968102	0.169497
FBgn0035521	VhaM9.7-a	5.74532	4.19721e-12	3.65459e-11	-0.295906	0.680337	0.854035	-1.35206	0.0932936	0.297125	-0.120323	0.882709	0.928794	2.04418	0.0121186	0.0445678	0.186236	0.83322	0.935579	0.156836	0.859378	0.946092	1.92385	0.0293676	0.0687704
FBgn0039167	CG17786	-2.7225	4.225e-12	3.67639e-11	0.161919	0.68203	0.854461	0.173351	0.694298	0.807035	3.51494	1.13824e-15	5.76566e-14	-1.65644	0.000157892	0.00109826	-1.11602	0.0220624	0.0959242	-1.95558	0.000135884	0.00257932	1.8585	0.000113693	0.000575902
FBgn0053284	CG33284	5.44727	4.33659e-12	3.77102e-11	0.633823	0.409011	0.694025	-0.596867	0.486796	0.674143	-2.55441	0.00303789	0.0117922	1.43488	0.0964591	0.223968	-4.8064	2.10047e-06	4.96251e-05	2.45623	0.0163466	0.0995151	-1.11953	0.234382	0.330277
FBgn0033373	CG8080	1.91134	4.3471e-12	3.77524e-11	0.151363	0.577097	0.798798	0.729805	0.0160453	0.0898625	0.832314	0.00602155	0.0203705	-0.360879	0.23452	0.412764	-0.418672	0.209782	0.469887	-1.34499	6.80064e-05	0.00144378	0.471436	0.155668	0.242827
FBgn0031626	CG15631	7.3714	4.34539e-12	3.77524e-11	0.996886	0.285085	0.597997	-0.723671	0.487612	0.675026	-2.55454	0.0148601	0.0416596	0.834045	0.428127	0.609164	-6.21024	7.75666e-05	0.000945574	3.88555	0.0146069	0.0923752	-1.72049	0.133144	0.216639
FBgn0034366	Atg7	1.67617	4.61293e-12	4.00348e-11	-0.500179	0.0346912	0.207766	-0.15818	0.551062	0.715518	-0.704014	0.00954909	0.0293057	-0.560934	0.0485785	0.135565	-0.0323465	0.920685	0.973474	0.00287297	0.993112	1	-1.26495	2.83529e-05	0.00016394
FBgn0036160	CG12289	8.59827	4.62377e-12	4.01028e-11	0.99908	0.179085	0.483867	-0.536906	0.518282	0.695243	-2.6779	0.00149821	0.00672932	1.27996	0.131651	0.277804	-4.00351	0.000185513	0.00196855	1.53671	0.166103	0.38745	-1.39793	0.12681	0.208384
FBgn0262845	CG43209	8.01816	4.69025e-12	4.06529e-11	-0.0869185	0.923462	0.968462	-1.22806	0.225142	0.480836	-2.30144	0.0258202	0.0647181	-0.89724	0.404908	0.589208	-3.69162	0.0496776	0.173495	-0.10598	0.964253	0.995645	-3.19868	0.00546168	0.0173311
FBgn0032470	CG5142	2.76049	5.08251e-12	4.40242e-11	-0.062313	0.84882	0.935202	-0.364092	0.322225	0.565399	-0.837451	0.0349657	0.0826056	-0.975759	0.0441933	0.1266	0.0636358	0.917415	0.971911	-0.0475033	0.941974	0.986721	-1.81321	0.000209949	0.000993586
FBgn0086898	dgo	-2.28914	5.11509e-12	4.42776e-11	0.00855432	0.979473	0.992285	-0.795061	0.0327857	0.151058	1.57076	2.55162e-05	0.000234594	-1.66736	1.00655e-05	9.65387e-05	-0.0464253	0.912325	0.969025	-0.290856	0.496253	0.710585	-0.0965974	0.814766	0.863758
FBgn0032110	CG3748	6.16088	5.12955e-12	4.43739e-11	1.05171	0.157622	0.456252	-0.229423	0.782636	0.865917	-2.82658	0.000820294	0.00422575	1.69608	0.0457979	0.130056	-4.527	3.52303e-05	0.000493064	1.73743	0.125436	0.335242	-1.1305	0.216578	0.310575
FBgn0031726	Cyp6a16	5.42649	5.16123e-12	4.46191e-11	0.312041	0.644889	0.834516	0.477374	0.527892	0.700942	-2.46758	0.00131749	0.00610067	1.70805	0.0269679	0.0854016	-1.76973	0.0393026	0.146211	-0.416576	0.6382	0.81551	-0.759532	0.36094	0.462707
FBgn0085464	CG34435	4.00504	5.22198e-12	4.51149e-11	0.8569	0.0505992	0.259979	-0.212415	0.663434	0.787946	-2.4015	5.44906e-06	6.0393e-05	1.44473	0.00827138	0.0326728	-4.66606	6.96549e-05	0.000871343	3.11183	0.0101631	0.0724114	-0.956773	0.0833781	0.151578
FBgn0260459	CG14106	6.29457	5.29478e-12	4.56847e-11	0.779657	0.311309	0.619669	-0.46689	0.587528	0.738245	-2.38073	0.00637353	0.021317	0.636388	0.470348	0.644903	-3.44838	0.00194475	0.0139831	1.92575	0.091233	0.282712	-1.74434	0.0666198	0.127798
FBgn0034839	CG13540	8.84454	5.29433e-12	4.56847e-11	0.579264	0.460334	0.728349	-1.16973	0.182604	0.428697	-2.27258	0.0109719	0.0326576	-0.404422	0.659586	0.791564	-8.38872	0.0128691	0.0629455	5.64213	0.100912	0.297986	-2.677	0.00655704	0.0202019
FBgn0036217	CG5906	7.80936	5.37415e-12	4.63394e-11	1.0185	0.168811	0.47205	-0.595567	0.471573	0.66541	-2.04622	0.0145602	0.0409826	1.30437	0.121267	0.262743	-5.1298	1.26292e-05	0.000214941	3.2901	0.00580227	0.0488659	-0.741846	0.41504	0.515973
FBgn0010434	cora	-2.09352	5.51903e-12	4.75579e-11	0.127884	0.673866	0.850905	0.21923	0.518692	0.695638	0.990223	0.00355942	0.0134111	1.40557	3.50372e-05	0.000292454	-0.349141	0.348034	0.634611	-1.36573	0.000244481	0.00412299	2.3958	1.1937e-10	1.6757e-09
FBgn0035103	Vdup1	-2.32917	5.52824e-12	4.76065e-11	-0.366165	0.279203	0.593407	-0.751644	0.0471643	0.194734	3.29791	2.92311e-18	1.90891e-16	-1.30103	0.000583035	0.00341686	-0.638941	0.124259	0.332584	0.318635	0.443967	0.668481	1.99688	1.4742e-06	1.09778e-05
FBgn0038425	CG14881	-1.18222	5.61767e-12	4.83454e-11	-0.384499	0.0272962	0.179043	0.0173487	0.929396	0.957699	2.22436	1.2898e-30	2.07021e-28	0.683659	0.000305534	0.00193653	-0.577743	0.00595507	0.0341624	-0.424011	0.0494546	0.197966	2.90802	5.82095e-44	2.15408e-41
FBgn0029669	CG13021	6.72283	5.6591e-12	4.86704e-11	0.6568	0.402406	0.690953	-0.830571	0.343699	0.579903	-2.22779	0.0125774	0.0363824	0.36	0.691337	0.813421	-9.15961	0.00655874	0.0369866	5.08893	0.142835	0.358429	-1.86779	0.0551676	0.111355
FBgn0263239	dar1	-2.25759	5.78868e-12	4.97528e-11	0.434722	0.188207	0.493659	-0.331382	0.369171	0.598615	2.65644	4.61515e-13	1.74668e-11	-1.93488	1.99501e-07	2.8327e-06	1.34888	0.00100541	0.00824178	1.28533	0.00142579	0.0170538	0.721567	0.0771051	0.142833
FBgn0036443	CG13471	5.41192	5.83267e-12	5.00986e-11	0.818792	0.265921	0.580768	-0.977273	0.235031	0.491213	-2.64421	0.00154106	0.00687773	0.250126	0.767664	0.864408	-2.28933	0.0232202	0.099349	-0.611582	0.583685	0.778433	-2.39408	0.00869705	0.0256036
FBgn0259211	grh	-2.65519	5.92725e-12	5.08781e-11	-0.0946403	0.806296	0.916524	-0.384804	0.37257	0.60137	0.400312	0.353856	0.495331	-1.73173	6.3349e-05	0.000491698	-0.841006	0.078294	0.24088	-0.0937415	0.84521	0.938815	-1.33142	0.00495157	0.0159335
FBgn0004569	aos	-2.86614	5.94991e-12	5.10397e-11	-0.13984	0.737979	0.881849	-0.529361	0.258127	0.512421	1.47701	0.00162866	0.00716546	-1.16678	0.0135258	0.0488762	0.178799	0.732418	0.890219	-0.743732	0.160856	0.38066	0.310227	0.547772	0.641258
FBgn0039491	CG6059	5.49505	6.06653e-12	5.20066e-11	1.49531	0.04984	0.25768	-0.563021	0.508827	0.689782	-2.51229	0.00332742	0.012676	1.04733	0.222	0.397804	-3.75652	0.000129413	0.00144961	1.26556	0.203839	0.434106	-1.46496	0.117251	0.196307
FBgn0025378	CG3795	7.05993	6.28695e-12	5.38616e-11	0.824775	0.270793	0.5858	-0.327849	0.695274	0.807743	-2.42073	0.00443436	0.015936	1.05055	0.220888	0.396517	-3.95729	0.000413813	0.00392054	2.21671	0.0536113	0.207675	-1.37017	0.137946	0.222108
FBgn0047338	CG32148	8.84184	6.36774e-12	5.45187e-11	0.469547	0.620614	0.822438	-0.861023	0.416957	0.635801	-1.90077	0.0749161	0.150988	-0.114477	0.915214	0.955032	-3.01149	0.0186943	0.0842995	-0.330392	0.81169	0.921154	-2.01525	0.0848414	0.153568
FBgn0027836	Dgp-1	-3.1389	6.38796e-12	5.46567e-11	0.263946	0.563604	0.790382	0.0294746	0.953998	0.972593	-0.179268	0.725932	0.819909	0.261336	0.609644	0.752667	0.816938	0.144942	0.368823	0.0126861	0.981939	1	0.0820681	0.883491	0.916514
FBgn0261873	sdt	-1.94102	6.40323e-12	5.4717e-11	-0.527453	0.0621832	0.291668	-0.12527	0.692072	0.805864	0.7434	0.0188687	0.0503847	-0.413827	0.192037	0.361303	0.705477	0.0424242	0.154173	0.128817	0.710902	0.861306	0.329573	0.342145	0.44365
FBgn0032374	CG14931	5.66509	6.40278e-12	5.4717e-11	0.579295	0.444829	0.719422	-0.842429	0.320405	0.56487	-2.80806	0.00115204	0.0055068	0.44901	0.608926	0.752261	-5.61224	0.00135193	0.010435	2.61673	0.153797	0.372027	-2.35905	0.0122394	0.0340118
FBgn0261624	I-3	5.98987	6.42008e-12	5.48258e-11	0.671648	0.359634	0.660035	-0.572063	0.485229	0.67311	-2.30844	0.00571506	0.0195271	0.945634	0.262749	0.443408	-4.63521	0.000234015	0.00237847	1.97391	0.135246	0.348561	-1.36281	0.132686	0.21608
FBgn0030356	CR32661	6.95473	6.45093e-12	5.5054e-11	-0.767596	0.396802	0.685994	-2.20444	0.0300733	0.141597	-0.781722	0.449384	0.588836	0.0394599	0.970036	0.984353	-4.84661	0.00944693	0.0494816	1.50151	0.461255	0.682718	-0.742262	0.511689	0.608746
FBgn0000153	b	-2.00251	6.49224e-12	5.53711e-11	-0.0988768	0.737778	0.881746	0.460314	0.161247	0.402162	1.55741	1.88112e-06	2.37764e-05	2.81254	3.09314e-18	2.17235e-16	1.29348	0.000217099	0.00223239	1.20477	0.000562551	0.00816935	4.36995	4.05524e-35	8.71354e-33
FBgn0052087	CG32087	6.48252	6.55726e-12	5.58898e-11	1.09692	0.183999	0.489844	-0.888193	0.33593	0.573877	-2.34887	0.0117459	0.0344894	0.329489	0.726076	0.838022	-4.99583	0.00039001	0.00371219	1.91413	0.196271	0.425957	-2.01938	0.0474776	0.099518
FBgn0262360	CG43058	7.72815	6.83502e-12	5.82201e-11	0.587116	0.523383	0.766654	-1.2123	0.238743	0.495024	-2.33367	0.0250555	0.0631579	-0.318664	0.763645	0.862468	-4.01853	0.0104535	0.0535221	-4.76815	0.183122	0.410879	-2.65234	0.0204543	0.0515497
FBgn0031462	CG2964	4.77497	6.94437e-12	5.91137e-11	1.20903	0.0732755	0.318582	-0.259315	0.731083	0.832223	-2.76898	0.000261313	0.00167608	1.45004	0.0563873	0.151126	-3.50083	4.74483e-05	0.000631	1.21781	0.162104	0.381958	-1.31895	0.111127	0.188446
FBgn0037521	CG2993	4.87293	6.95761e-12	5.91885e-11	0.144166	0.827093	0.924304	-1.47594	0.0459265	0.19144	0.0813066	0.913088	0.947712	2.56069	0.000574604	0.0033735	0.294245	0.716114	0.884739	-1.32336	0.103082	0.300785	2.642	0.00110245	0.00430321
FBgn0085369	CG34340	4.25959	6.98425e-12	5.93773e-11	-0.42658	0.454004	0.724548	-0.528476	0.407685	0.628615	-0.665955	0.304819	0.443463	1.25381	0.0546323	0.147597	0.508186	0.472492	0.738718	-0.10907	0.877685	0.957093	0.587858	0.402572	0.503763
FBgn0039129	RpS19b	3.57959	7.03598e-12	5.97789e-11	0.674381	0.174012	0.478067	-1.01701	0.0668881	0.243395	-2.62614	5.43079e-06	6.02406e-05	1.02114	0.0838533	0.203035	-4.15657	1.51729e-05	0.000248262	0.747706	0.494186	0.708732	-1.60499	0.00972948	0.0281163
FBgn0037165	CG11437	-3.45719	7.07328e-12	6.00575e-11	0.498498	0.327952	0.634122	-0.947491	0.0983023	0.306863	-0.939015	0.126456	0.227164	-1.13849	0.123467	0.266322	-0.187801	0.844918	0.941197	1.39264	0.13457	0.347918	-2.07751	0.00574128	0.0180804
FBgn0038797	Dic2	7.37046	7.0778e-12	6.00576e-11	1.07409	0.293408	0.604696	-0.64971	0.569719	0.727108	-2.3898	0.0368355	0.0862277	0.926647	0.418669	0.601592	-5.1751	9.05741e-05	0.00107742	2.61687	0.0492155	0.197578	-1.46315	0.242905	0.339735
FBgn0039395	CG14546	7.37009	7.10413e-12	6.02426e-11	1.30568	0.104334	0.377474	-0.818657	0.362245	0.593303	-2.28444	0.0119301	0.0349113	0.862055	0.345948	0.530599	-4.63561	0.000183216	0.00194586	0.82852	0.537189	0.742384	-1.42238	0.150782	0.237549
FBgn0031836	CG11050	-1.42751	7.23973e-12	6.13535e-11	0.472905	0.023337	0.163416	0.380121	0.101657	0.312627	0.792821	0.000650328	0.00350472	2.16838	8.48763e-21	7.80802e-19	1.89285	6.02953e-14	8.14186e-12	0.264637	0.293375	0.532457	2.9612	1.19654e-31	1.75169e-29
FBgn0032313	CG14070	5.59138	7.24788e-12	6.13835e-11	0.848098	0.248463	0.561707	-0.923647	0.260984	0.514778	-2.5909	0.00197797	0.00837321	0.447083	0.599341	0.74514	-9.32694	0.00539882	0.0316511	7.03033	0.0373771	0.165871	-2.14382	0.0188508	0.0482757
FBgn0054012	CG34012	5.21773	7.50508e-12	6.35214e-11	0.694781	0.282373	0.596052	-1.13004	0.118235	0.33898	-0.77989	0.288026	0.425963	0.434132	0.55848	0.715588	-4.30494	7.65969e-05	0.000934681	1.39258	0.231946	0.465991	-0.345758	0.665743	0.743484
FBgn0085408	Shroom	-2.5552	7.51235e-12	6.35425e-11	-0.190297	0.610228	0.818015	-0.63483	0.128362	0.355778	0.741256	0.0760149	0.152695	1.41003	0.000736054	0.0041914	-0.201921	0.658884	0.855496	-1.11876	0.0145707	0.0922487	2.15129	2.54242e-06	1.82098e-05
FBgn0033913	CG8468	-2.16065	7.52235e-12	6.35868e-11	0.479044	0.129077	0.415218	0.645766	0.0671643	0.24393	0.646817	0.0667333	0.13779	-2.23395	2.65312e-10	6.60148e-09	-0.607408	0.118739	0.322017	-0.388237	0.320935	0.561122	-1.58714	4.12715e-05	0.000231503
FBgn0083946	lobo	6.66966	7.70066e-12	6.50528e-11	1.02137	0.240904	0.5551	-0.570489	0.557905	0.720264	-2.97093	0.00250028	0.0101366	1.06232	0.282042	0.465014	-4.37383	0.000417805	0.00394315	2.31642	0.0666882	0.23438	-1.90861	0.0747318	0.139693
FBgn0036490	CG6888	6.77867	7.78451e-12	6.56778e-11	0.451662	0.620014	0.821817	-0.46236	0.649837	0.779989	-2.27071	0.0265517	0.0661791	0.514685	0.616566	0.757829	-3.16523	0.00761548	0.0417019	-0.132519	0.9151	0.975262	-1.75602	0.11672	0.195615
[truncated: 11,744 more rows]

## Sheet: WTvssalm_24hAPF
FBgn	Symbol	baseMean	log2FoldChange	lfcSE	stat	pvalue	padj	IFM24h_1	IFM24h_2	IFM24h_3	salm24h_1	salm24h_2
[truncated: 13,830 more rows]

## Sheet: WTvssalm_30hAPF
FBgn	Symbol	baseMean	log2FoldChange	lfcSE	stat	pvalue	padj	IFM30h_1	IFM30h_2	salm30h_1	salm30h_2
[truncated: 13,830 more rows]

[truncated: 4 more sheets: WTvssalm_72hAPF, WTvssalm_1d adult, WTIFM_72vs30h, salmIFM_72vs30h]
